# Supplementary material for: Candidate gene discovery of Botrytis cinerea resistance in grapevine based on QTL mapping and RNA-seq
Source: Front Plant Sci. 2023 Feb 7;14:1127206. doi: 10.3389/fpls.2023.1127206 (PMC9941706; doi:10.3389/fpls.2023.1127206)
Supplement: Supplementary file 1 [file Table_1.xlsx]

## Sheet: Sheet1
Table S1 The primers used in this study
Gene ID	NAME	F	R
Vitvi02g00982	EDR2	5' ACCTTTGCTATGTGCGTT 3'	5' CCTCTTGTTCTGTCTCGG 3'
Vitvi00g00859	ERF039	5' AAGGTGATCAAGCGGAGCTA 3'	5' TATTCCATGGCCTCAGTTCC 3'
Vitvi08g01843	NAC047	5' TGCATCCATGAGGTTGGATA 3'	5' GAGTCCATGGCGTCCAGTAT 3'
Vitvi07g01847	WRKY51	5' CAGTGAAGAACAGCCCCAAT 3'	5' CATCAAAGGAACCTGGTCGT 3'
