# Supplementary material for: Candidate gene discovery of Botrytis cinerea resistance in grapevine based on QTL mapping and RNA-seq
Source: Front Plant Sci. 2023 Feb 7;14:1127206. doi: 10.3389/fpls.2023.1127206 (PMC9941706; doi:10.3389/fpls.2023.1127206)
Supplement: Supplementary file 2 [file Table_2.xls]

## Sheet: Sheet1
Table S2 Gray mold lesion area（mm2） identification of two hybrid progenies
	‘ZSX’× ‘VT’			‘RG’ × ‘VS’
Number	2019	2020	Number	2019	2020
1	407.25	1081.13	1	761.06	876.2
2	299.92	559.92	2	643.69	682.28
3	779.48	121.08	3	280.11	413.33
4	654.24	318.45	4	*	*
5	520.53	523.66	5	35.93	101.58
6	755.89	786.69	6	315.08	511.2
7	755.61	478.73	7	463.63	512.67
8	457.69	208.74	8	215.69	102.19
9	330.26	508.68	9	457.89	42.62
10	537.45	649.96	10	*	563.59
11	306.92	482.62	11	301.11	202.08
12	990.62	422.32	12	857.93	679.96
13	375.15	423.2	13	242.8	340.47
14	646.64	516.6	14	200.14	119.43
15	273.22	193.57	15	*	*
16	598.34	796.29	16	484.65	193.18
17	672.21	634.1	17	624.15	400.47
18	360.13	537.75	18	145.99	433.32
19	507.11	687.86	19	830.79	481.4
20	189.81	224.41	20	*	884.56
21	261.89	304.35	21	609	474.3
22	756.24	856.21	22	398.78	93.07
23	637.2	468.68	23	908.46	443.93
24	549.55	527.86	24	268.11	470.92
25	400.26	425.14	25	597.91	677.58
26	714.32	1091.49	26	84.34	1215.66
27	541.94	347.02	27	123.58	722.86
28	437.8	600.96	28	583.86	550.02
29	728.35	984.03	29	*	459.41
30	332.27	329.63	30	359.41	445.1
31	*	*	31	558.77	329.52
32	458.23	582.65	32	498.99	757.63
33	150.14	329.64	33	845.66	289.21
34	690.66	737.17	34	930.76	1416.86
35	*	*	35	1202.07	981.94
36	388.38	375.61	36	495.65	502.6
37	533.56	867.77	37	*	341.46
38	821.34	898.53	38	524.74	472.32
39	553.81	1023.31	39	1427.51	937.5
40	726.96	694.84	40	261.94	765.46
41	483.14	560.83	41	0	571.54
42	501.56	471.8	42	356.01	242.44
43	*	*	43	*	*
44	479.75	298.71	44	1315.76	542.75
45	579.71	402.7	45	424.76	231.47
46	825.9	518.65	46	942.4	417.49
47	206.3	*	47	*	379.86
48	566.38	314.02	48	998.26	785.57
49	788.14	505.43	49	*	268.21
50	346.76	430.96	50	*	261.2
51	479.32	205.12	51	*	*
52	438.03	444.66	52	1000.13	631.45
53	818.85	400.01	53	355.36	473.08
54	367.76	304.16	54	950.41	746.97
55	422.43	223.42	55	*	599.83
56	571.17	578.21	56	208.19	223.93
57	480.14	686.7	57	169.49	324.07
58	472.5	765.69	58	257.86	279.29
59	*	*	59	580.04	553.94
60	171.42	183.01	60	*	*
61	560.58	388.17	61	963.16	917.98
62	286.72	356.22	62	397.44	424.39
63	598.6	382.76	63	*	*
64	772.28	536.41	64	875.7	895.51
65	497.25	562.18	65	580.52	732.99
66	173.49	349.37	66	1099.75	1110.65
67	585.71	566.12	67	199.55	282.03
68	313.62	461.93	68	152.59	205.22
69	521.16	304.5	69	498.37	105.14
70	314.02	481.01	70	692.58	234.19
71	311.65	377.99	71	1062.49	874.04
72	409.63	410.06	72	1224.56	939.97
73	510.05	639.57	73	336.38	181.67
74	808.86	614.91	74	147.61	662.15
75	441.4	531.23	75	808.58	1255.44
76	271.84	228.15	76	639.49	311.2
77	708.65	535.69	77	365.98	257.16
78	709.34	416.55	78	233.36	339.6
79	445.84	496.12	79	638.54	526.14
80	532.31	507.34	80	*	541.13
81	451.76	410.95	81	452.11	181.2
82	597.84	523.93	82	171.63	308.18
83	319.87	351.31	83	82.07	72.84
84	632.81	570.32	84	559.77	203.8
85	725.39	423.56	85	204.94	479.02
86	562.7	411.03	86	851.02	605.95
87	518.48	564.48	87	578.96	683.64
88	531.92	541.28	88	*	*
89	309.66	470.24	89	*	*
90	850.8	680.16	90	143.69	162.46
91	544.13	544.88	91	934.08	718.31
92	655.78	545.73	92	419.31	486.02
93	742.48	925.61	93	276.66	438.52
94	1047.3	538.72	94	*	*
95	*	*	95	*	367.44
96	851.59	679.98	96	*	264.26
97	653.07	691.8	97	145.21	392.38
98	812.8	812.95	98	97.04	502.77
99	*	*	99	332.04	291.27
100	*	*	100	539.51	263.93
101	467.13	458.05	101	*	353.71
102	647.21	589.45	102	645.85	727.35
103	548.93	835.56	103	689.75	1012.77
104	724.21	563.48	104	354.33	463.5
105	395.02	469.47	105	334.26	377.6
106	576.25	565.48	106	471.94	212.61
107	578.8	400.73	107	744.82	442.28
108	928.19	642.96	108	1435.97	1225.59
109	739.66	613.29	109	1011.15	1263.47
110	525.37	476.43	110	365.08	444.94
111	849.28	515.04	111	528.19	477.71
112	636.98	444.13	112	192.56	437.78
113	661.25	712.02	113	337.62	311.64
114	660.65	586.02	114	782.26	796.18
115	385.74	322.48	115	949.66	865.3
116	227.6	565.14	116	270.56	761.01
117	493.16	464.95	117	183.32	207.25
118	979.02	1048.27	118	353.49	244.65
119	571.52	322.69	119	416.06	*
120	513.42	506.33	120	*	*
121	527.12	437.78	121	*	567.98
122	242.16	268.89	122	537.59	321.84
123	488.19	320.7	123	*	*
124	477.53	620.29	124	470.85	594.52
125	782.84	602.12	125	*	998.51
126	396.33	262.65	126	814.68	639.5
127	648.62	602.31	127	654.04	492.76
128	532.99	280.36	128	1433.64	1493.53
129	825.27	626.85	129	1256.31	758.13
130	494.66	484.31	130	469.92	455.78
131	304.98	333.75	131	1175.36	910.96
132	579.59	328.3	132	444.23	284.22
133	454.45	678.89	133	285.6	145.21
134	324.49	396.82	134	*	102.33
135	535.64	394.23	135	367.3	136.8
136	333.62	400.75	136	599.39	401.2
137	868.05	905.57	137	139.34	191.6
138	484.49	806.45	138	386.27	380.07
139	1067.31	747.22	139	730.18	307.35
140	629.27	493.03	140	1825.31	960.28
141	646.88	824.2	141	1208.25	1125.32
142	554.56	548.12	142	194.48	623.47
143	988.1	358.56	143	69.55	331.21
144	511.09	270.63	144	*	805.11
145	641.92	278.98	145	471.91	773.13
146	608.19	695.38	146	*	*
147	587.79	540.29	147	864.44	713.87
148	808.14	689.9	148	558.37	561.91
149	305.79	360.89	149	1024.16	914.45
150	553.53	768.8	150	*	*
151	602.36	243.36	151	122.68	228.1
152	301.72	321.08	152	*	*
153	193.89	392.82	153	*	*
154	627.41	885.66	154	1094.76	1167.59
155	586.15	487.64	155	1141.85	777.39
156	276.35	266.2	156	99.96	445.17
157	347.62	409.28	157	989.75	1472.13
158	885.99	455.22	158	406.61	353.46
159	392.37	643.01	159	225.59	312.39
160	375.09	548.81	160	*	*
161	317.6	347.17	161	264.85	672.68
162	343.65	249.9	162	1057.89	1081.92
163	468.53	205.53	163	276.98	392.63
164	343.2	381.99	164	539.41	359.96
165	701.98	360.97	165	188.2	218.46
166	*	*	166	1023.47	966.04
167	352.3	442.09	167	537.11	556.56
168	*	*	168	1001.88	730.39
169	498.43	460.08	169	948.61	784.19
170	394.91	777.86	170	*	*
171	265.87	305.04	171	220.37	325.61
172	*	*	172	568.96	757.18
173	*	*	173	358.2	432.24
174	*	*	174	439.04	428.82
175	576.71	555.49	175	142.93	1055.65
176	553.79	561.93	176	902.66	520.71
177	382.86	624.74
ZSX	223.9	262.2	RG	1085.57	1123.2
VT	1240.96	1154.21	VS	226.76	291.3
