# Supplementary material for: Candidate gene discovery of Botrytis cinerea resistance in grapevine based on QTL mapping and RNA-seq
Source: Front Plant Sci. 2023 Feb 7;14:1127206. doi: 10.3389/fpls.2023.1127206 (PMC9941706; doi:10.3389/fpls.2023.1127206)
Supplement: Supplementary file 3 [file Table_3.xlsx]

## Sheet: Sheet1
Table S3 Expression of transcripts identificated in this study
Transcript_id	Gene_id	Gene_name	Gene_description	RG0(FPKM)	RG72(FPKM)	RG120(FPKM)	Beta0(FPKM)	Beta72(FPKM)	Beta120(FPKM)
Vitvi00g00338.t01	Vitvi00g00338	Vitvi00g00338	-	0	0	0	0	0	0
Vitvi00g00339.t01	Vitvi00g00339	VviTPS53	-	0.07	0.203333	0.036667	0.123333	0.1	0.026667
Vitvi00g00340.t01	Vitvi00g00340	Vitvi00g00340	-	0	0	0	0	0	0
Vitvi00g00341.t01	Vitvi00g00341	VviTPS147	-	0.473333	1.16	0.183333	0.27	0	0.736667
Vitvi00g00342.t01	Vitvi00g00342	Vitvi00g00342	-	0	0.016667	0	0	0	0
Vitvi00g00343.t01	Vitvi00g00343	Vitvi00g00343	-	0	0	0	0	0	0
Vitvi00g00441.t01	Vitvi00g00441	Vitvi00g00441	-	0.723333	1.02333	0.65	0	0	0.336667
Vitvi00g00442.t01	Vitvi00g00442	Vitvi00g00442	-	1.19667	1.08333	0.786667	0	0	0
Vitvi00g00443.t01	Vitvi00g00443	Vitvi00g00443	-	0.456667	0.206667	0.263333	0.083333	0.033333	0.096667
Vitvi00g00444.t01	Vitvi00g00444	Vitvi00g00444	-	0.053333	0.103333	0.063333	0.073333	0.083333	0.11
Vitvi00g00446.t01	Vitvi00g00446	Vitvi00g00446	-	0	0	0	0	0	0
Vitvi00g00447.t01	Vitvi00g00447	Vitvi00g00447	-	0	0	0	0	0	0
Vitvi00g00448.t01	Vitvi00g00448	Vitvi00g00448	-	0	0	0	0	0	0
Vitvi00g00449.t01	Vitvi00g00449	Vitvi00g00449	-	0	0	0	0	0	0
Vitvi00g00450.t01	Vitvi00g00450	Vitvi00g00450	-	0	0	0	0	0	0
Vitvi00g00491.t01	Vitvi00g00491	Vitvi00g00491	-	0	0	0	0	0	0
Vitvi00g00492.t01	Vitvi00g00492	Vitvi00g00492	-	0	0	0	0	0	0
Vitvi00g00493.t01	Vitvi00g00493	Vitvi00g00493	-	0	0	0	0	0	0
Vitvi00g00494.t01	Vitvi00g00494	Vitvi00g00494	-	0	0	0	0	0	0
Vitvi00g00495.t01	Vitvi00g00495	Vitvi00g00495	-	0	0	0	0	0	0
Vitvi00g00496.t01	Vitvi00g00496	Vitvi00g00496	-	0	0	0	0	0	0
Vitvi00g00541.t01	Vitvi00g00541	Vitvi00g00541	No stop	1.09	2.47	3.87	0.84	0.533333	0
Vitvi00g00542.t01	Vitvi00g00542	Vitvi00g00542	-	0	0	0	0	0	0
Vitvi00g00543.t01	Vitvi00g00543	Vitvi00g00543	-	0	0	0	0	0	0
Vitvi00g00544.t01	Vitvi00g00544	Vitvi00g00544	-	0	0	0	0	0	0
Vitvi00g00545.t01	Vitvi00g00545	Vitvi00g00545	-	0	0	0	0	0	0
Vitvi00g00546.t01	Vitvi00g00546	Vitvi00g00546	No stop	0	0	0	0	0	0
Vitvi00g00547.t01	Vitvi00g00547	Vitvi00g00547	-	0	0	0	0	0	0
Vitvi00g00580.t01	Vitvi00g00580	Vitvi00g00580	-	0	0	0	0	0	0
Vitvi00g00581.t01	Vitvi00g00581	Vitvi00g00581	-	0	0	0	0	0	0
Vitvi00g00582.t01	Vitvi00g00582	Vitvi00g00582	-	0	0	0	0.026667	0	0.076667
Vitvi00g00610.t01	Vitvi00g00610	Vitvi00g00610	-	0	0	0	0	0	0
Vitvi00g00612.t01	Vitvi00g00612	Vitvi00g00612	The sequence of the model RefSeq protein was modified	0.046667	0.08	0	0.07	0.023333	0
Vitvi00g00613.t01	Vitvi00g00613	Vitvi00g00613	-	0	0	0	0	0	0
Vitvi00g00614.t01	Vitvi00g00614	Vitvi00g00614	-	0.09	0	0.043333	0.046667	0.086667	0.13
Vitvi00g00615.t01	Vitvi00g00615	Vitvi00g00615	-	0.043333	0.04	0.04	0.113333	0.086667	0
Vitvi00g00616.t01	Vitvi00g00616	Vitvi00g00616	-	0	0	0	0	0	0
Vitvi00g00638.t01	Vitvi00g00638	Vitvi00g00638	-	0	0	0	0	0	0
Vitvi00g00639.t01	Vitvi00g00639	Vitvi00g00639	-	0	0	0	0	0	0
Vitvi00g00640.t01	Vitvi00g00640	Vitvi00g00640	-	0	0	0	0	0	0
Vitvi00g00663.t01	Vitvi00g00663	Vitvi00g00663	-	0	0	0	0	0	0.16
Vitvi00g00664.t01	Vitvi00g00664	Vitvi00g00664	-	0	0	0	0	0	0
Vitvi00g00665.t01	Vitvi00g00665	Vitvi00g00665	-	0	0	0	0	0	0
Vitvi00g00666.t01	Vitvi00g00666	Vitvi00g00666	-	0	0	0	0	0	0
Vitvi00g00667	Vitvi00g00667	Vitvi00g00667	-	0	0.046667	0.033333	0	0	0
Vitvi00g00667.t01	Vitvi00g00667	Vitvi00g00667	Pseudogene	0	0.046667	0.033333	0	0	0
Vitvi00g00668.t01	Vitvi00g00668	Vitvi00g00668	-	0.11	4.38333	11.5167	0.213333	2.50333	4.21
Vitvi00g00670.t01	Vitvi00g00670	Vitvi00g00670	-	0	0	0	0	0	0
Vitvi00g00671.t01	Vitvi00g00671	Vitvi00g00671	-	0	0.06	0	0	0	0.293333
Vitvi00g00672.t01	Vitvi00g00672	Vitvi00g00672	-	0.16	0.4	0.146667	0	1.03333	1.42333
Vitvi00g00673.t01	Vitvi00g00673	Vitvi00g00673	-	0	0	0	0	0	0
Vitvi00g00674.t01	Vitvi00g00674	Vitvi00g00674	-	0	0	0	0	0	0
Vitvi00g00675.t01	Vitvi00g00675	Vitvi00g00675	-	5.61667	4.55667	6.23	5.40667	5.34667	6.72333
Vitvi00g00676.t01	Vitvi00g00676	Vitvi00g00676	-	3.99	3.09333	0.84	8.32333	4.35667	0.623333
Vitvi00g00710.t01	Vitvi00g00710	Vitvi00g00710	Appear in primary splicing variant	0.143333	1.66	1.16333	0.336667	1.07667	0.676667
Vitvi00g00710.t02	Vitvi00g00710	Vitvi00g00710	Appear only in secondary splicing variant	0.266667	1.44	1.80333	0.19	0.673333	0.686667
Vitvi00g00710.t03	Vitvi00g00710	Vitvi00g00710	Appear only in secondary splicing variant	0.066667	1.19	0.24	0.256667	0.556667	0.62
Vitvi00g00710.t04	Vitvi00g00710	Vitvi00g00710	Appear only in secondary splicing variant	0.023333	0.846667	0.733333	0.083333	1.32333	0.926667
Vitvi00g00710.t05	Vitvi00g00710	Vitvi00g00710	Appear only in secondary splicing variant	0.026667	0.22	0.013333	0.28	0.25	0.28
Vitvi00g00710.t06	Vitvi00g00710	Vitvi00g00710	Appear only in secondary splicing variant	0.34	1.59333	1.02333	0.35	0.883333	1.28667
Vitvi00g00710.t07	Vitvi00g00710	Vitvi00g00710	Appear only in secondary splicing variant	0.206667	1.94333	1.74333	0.376667	1.15333	1.11667
Vitvi00g00711.t01	Vitvi00g00711	Vitvi00g00711	-	0.016667	0.3	0.146667	0.056667	0.093333	0.223333
Vitvi00g00715.t01	Vitvi00g00715	Vitvi00g00715	-	0	0	0	0	0	0
Vitvi00g00716.t01	Vitvi00g00716	Vitvi00g00716	-	0	0.086667	0.186667	0	0.046667	0
Vitvi00g00717.t01	Vitvi00g00717	Vitvi00g00717	-	0.093333	1.9	2.25	0.023333	0.15	0.193333
Vitvi00g00718.t01	Vitvi00g00718	Vitvi00g00718	-	0	0.293333	0.326667	0.016667	0	0.016667
Vitvi00g00742.t01	Vitvi00g00742	Vitvi00g00742	-	0	0.236667	0	0	0.113333	1.02
Vitvi00g00743.t01	Vitvi00g00743	VviTPS141	Pseudogene	0	0	0	0	0	0
Vitvi00g00755.t01	Vitvi00g00755	Vitvi00g00755	-	0.733333	0.183333	0.533333	0	0.276667	0
Vitvi00g00756.t01	Vitvi00g00756	Vitvi00g00756	-	0.053333	0.093333	0	0	0.093333	0
Vitvi00g00757.t01	Vitvi00g00757	Vitvi00g00757	-	0	0	0	0	0	0
Vitvi00g00777.t01	Vitvi00g00777	Vitvi00g00777	-	0	0	0	0	0	0
Vitvi00g00786.t01	Vitvi00g00786	Vitvi00g00786	-	0.326667	0.06	0.116667	0.236667	0.016667	0.033333
Vitvi00g00787.t01	Vitvi00g00787	Vitvi00g00787	-	0	0	0	0	0	0
Vitvi00g00788.t01	Vitvi00g00788	Vitvi00g00788	-	0	0	0	0	0	0
Vitvi00g00789.t01	Vitvi00g00789	Vitvi00g00789	-	187.383	186.067	206.827	170.013	138.003	118.733
Vitvi00g00790.t01	Vitvi00g00790	Vitvi00g00790	-	13.3433	14.9233	20.9033	17.93	24.03	24.65
Vitvi00g00791.t01	Vitvi00g00791	Vitvi00g00791	-	0	0	0	0	0	0
Vitvi00g00792.t01	Vitvi00g00792	Vitvi00g00792	-	44.8333	47.98	48.09	28.37	65.4667	48.9133
Vitvi00g00794.t01	Vitvi00g00794	Vitvi00g00794	-	0	16.6933	37.71	1.76333	6.47667	11.5267
Vitvi00g00795.t01	Vitvi00g00795	Vitvi00g00795	The sequence of the model RefSeq protein was modified	16.62	16.9933	23.5133	15.7333	17.7	21.6533
Vitvi00g00811.t01	Vitvi00g00811	Vitvi00g00811	-	0	0	0.026667	0	0.026667	0
Vitvi00g00812.t01	Vitvi00g00812	Vitvi00g00812	-	0.64	0.69	0.686667	0.01	0	0
Vitvi00g00813.t01	Vitvi00g00813	Vitvi00g00813	Appear in primary splicing variant	27.7933	47.6267	48.3367	14.0967	16.8233	20.2133
Vitvi00g00813.t02	Vitvi00g00813	Vitvi00g00813	Appear only in secondary splicing variant	27.7933	47.6267	48.3367	14.0967	16.8233	20.2133
Vitvi00g00814.t01	Vitvi00g00814	Vitvi00g00814	-	4.99667	10.4467	7.46333	4.99	13.3033	11.95
Vitvi00g00816.t01	Vitvi00g00816	Vitvi00g00816	-	7.00333	3.98667	6.45667	6.28	2.63333	4.47667
Vitvi00g00817.t01	Vitvi00g00817	Vitvi00g00817	-	0	0	0	0	0	0
Vitvi00g00822.t01	Vitvi00g00822	Vitvi00g00822	-	0	0	0.006667	0	0.043333	0.006667
Vitvi00g00824.t01	Vitvi00g00824	Vitvi00g00824	-	153.66	135.113	107.3	100.897	72.7467	49.2467
Vitvi00g00825.t01	Vitvi00g00825	Vitvi00g00825	-	0	0	0	0	0	0
Vitvi00g00858.t01	Vitvi00g00858	Vitvi00g00858	-	0	0	0	0	0	0
Vitvi00g00859.t01	Vitvi00g00859	Vitvi00g00859	-	22.9133	2.01667	1.42333	9.79	18.2367	8.69333
Vitvi00g00864.t01	Vitvi00g00864	Vitvi00g00864	-	4	1.97	1.30333	0.85	0.526667	0.826667
Vitvi00g00869.t01	Vitvi00g00869	Vitvi00g00869	-	88.9	102.003	114.203	72.5533	52.5867	54.0867
Vitvi00g00870.t01	Vitvi00g00870	Vitvi00g00870	-	33.2967	22.4133	20.6667	31.4233	26.8967	26.79
Vitvi00g00879.t01	Vitvi00g00879	Vitvi00g00879	-	0	0	0	0	0	0
Vitvi00g00880.t01	Vitvi00g00880	Vitvi00g00880	-	2.18	1.71333	0.993333	3.08	1.85	2.10333
Vitvi00g00885.t01	Vitvi00g00885	Vitvi00g00885	-	0	0.036667	0	0	0	0
Vitvi00g00889.t01	Vitvi00g00889	Vitvi00g00889	-	0	0	0	0.523333	0	0
Vitvi00g00893.t01	Vitvi00g00893	Vitvi00g00893	-	0.153333	1.19333	0.66	0	0	0
Vitvi00g00894.t01	Vitvi00g00894	Vitvi00g00894	-	2.25333	32.2167	44.2067	3.31	11.03	17.9533
Vitvi00g00897.t01	Vitvi00g00897	Vitvi00g00897	-	9.57	5.14667	3.63	8.62333	8.29	4.54667
Vitvi00g00898.t01	Vitvi00g00898	Vitvi00g00898	-	0	0	0	0	0	0
Vitvi00g00903.t01	Vitvi00g00903	Vitvi00g00903	The sequence of the model RefSeq protein was modified	0.243333	0.243333	0.273333	0.546667	0.2	0.41
Vitvi00g00908.t01	Vitvi00g00908	Vitvi00g00908	-	0	0	0	0.053333	0.11	0
Vitvi00g00909.t01	Vitvi00g00909	Vitvi00g00909	The sequence of the model RefSeq protein was modified	0.156667	0.17	0.856667	0	0.013333	0.096667
Vitvi00g00910.t01	Vitvi00g00910	Vitvi00g00910	-	0.006667	0.046667	0.083333	0.216667	0.893333	2.21333
Vitvi00g00911.t01	Vitvi00g00911	Vitvi00g00911	-	0	0.516667	1.10667	0.103333	1.23667	3.22333
Vitvi00g00918.t01	Vitvi00g00918	Vitvi00g00918	-	0	0	0	0	0	0
Vitvi00g00919.t01	Vitvi00g00919	Vitvi00g00919	-	3.28	5.40333	2.08667	0	0	0
Vitvi00g00920.t01	Vitvi00g00920	Vitvi00g00920	-	0	0	0	0	1.32667	0
Vitvi00g00921.t01	Vitvi00g00921	Vitvi00g00921	-	0.396667	0.713333	0.84	0.9	1.20667	1.04667
Vitvi00g00922.t01	Vitvi00g00922	Vitvi00g00922	Appear in primary splicing variant	17.5533	100.517	24.6333	0.516667	5.33	5.03667
Vitvi00g00922.t02	Vitvi00g00922	Vitvi00g00922	Appear only in secondary splicing variant	9.79	34.32	8.68333	44.3533	78.67	47.33
Vitvi00g00935.t01	Vitvi00g00935	Vitvi00g00935	-	10.9167	10.0033	11.2533	9.29	11.1733	11.22
Vitvi00g00936.t01	Vitvi00g00936	Vitvi00g00936	-	0	0	0	0	0	0
Vitvi00g00937.t01	Vitvi00g00937	Vitvi00g00937	-	1.71	3.27667	2.77667	0	0	0
Vitvi00g00938.t01	Vitvi00g00938	Vitvi00g00938	Appear in primary splicing variant	0.15	0	0.036667	0.1	0.146667	0.253333
Vitvi00g00938.t02	Vitvi00g00938	Vitvi00g00938	Appear only in secondary splicing variant	0.11	0	0	0.176667	0	0
Vitvi00g00938.t03	Vitvi00g00938	Vitvi00g00938	Appear only in secondary splicing variant	0	0	0	0.02	0.016667	0
Vitvi00g00943.t01	Vitvi00g00943	Vitvi00g00943	-	0.096667	0.026667	0	0.036667	0.04	0.063333
Vitvi00g00944.t01	Vitvi00g00944	Vitvi00g00944	-	0.116667	0.696667	0.523333	0.243333	0.663333	0.523333
Vitvi00g00946.t01	Vitvi00g00946	Vitvi00g00946	-	0	0	0	0	0	0
Vitvi00g00947.t01	Vitvi00g00947	Vitvi00g00947	-	0	0	0	0	0	0
Vitvi00g00948.t01	Vitvi00g00948	Vitvi00g00948	-	0	0	0	0	0	0
Vitvi00g00950.t01	Vitvi00g00950	Vitvi00g00950	-	4.25333	3.54	3.25333	3.07	3.47667	3.13
Vitvi00g00951.t01	Vitvi00g00951	Vitvi00g00951	-	1.09667	0.723333	0.836667	0.213333	0.19	0.133333
Vitvi00g00956.t01	Vitvi00g00956	Vitvi00g00956	-	0	0	0	0	0	0
Vitvi00g00958.t01	Vitvi00g00958	Vitvi00g00958	-	0	0	0	0	0	0
Vitvi00g00959.t01	Vitvi00g00959	Vitvi00g00959	-	0.026667	0.023333	0.073333	0.053333	0.03	0.053333
Vitvi00g00960.t01	Vitvi00g00960	Vitvi00g00960	-	0	0	0	0	0	0
Vitvi00g00961.t01	Vitvi00g00961	Vitvi00g00961	-	0	0	0	0	0	0
Vitvi00g00972.t01	Vitvi00g00972	Vitvi00g00972	-	0	0	0	0	0	0
Vitvi00g00973.t01	Vitvi00g00973	Vitvi00g00973	-	1.49333	1.79667	1.09	3.43667	0.906667	2.43667
Vitvi00g00974.t01	Vitvi00g00974	Vitvi00g00974	-	0.303333	0.33	0.173333	0.246667	0.256667	0.36
Vitvi00g00980.t01	Vitvi00g00980	Vitvi00g00980	-	0	0	0	0	0	0
Vitvi00g00983.t01	Vitvi00g00983	Vitvi00g00983	Appear in primary splicing variant	0	2.52333	0	3.63	4.39	2.68
Vitvi00g00983.t02	Vitvi00g00983	Vitvi00g00983	Appear only in secondary splicing variant	11.84	12.5033	11.9	8.02	13.33	9.43333
Vitvi00g00985.t01	Vitvi00g00985	Vitvi00g00985	-	0	0	0	0	0	0
Vitvi00g00988.t01	Vitvi00g00988	Vitvi00g00988	-	0	0	0	0	0	0
Vitvi00g00989.t01	Vitvi00g00989	Vitvi00g00989	-	0	0.07	0.023333	0	0.593333	0
Vitvi00g00993.t01	Vitvi00g00993	Vitvi00g00993	-	0	0	0	0	0	0
Vitvi00g00994.t01	Vitvi00g00994	Vitvi00g00994	-	1.80333	0.406667	1.45	2.57	1.18333	1.89
Vitvi00g00996.t01	Vitvi00g00996	Vitvi00g00996	-	0	0	0	0.026667	0	0
Vitvi00g00997.t01	Vitvi00g00997	Vitvi00g00997	Overlap two scaffolds	0	0	0	0	0.2	0
Vitvi00g01001.t01	Vitvi00g01001	Vitvi00g01001	-	0.026667	0.86	0.513333	0.1	0.39	0.303333
Vitvi00g01005.t01	Vitvi00g01005	Vitvi00g01005	-	0	0	0	0	0	0
Vitvi00g01010.r01	Vitvi00g01010	Vitvi00g01010	Non coding	0	0	0	0	0	0
Vitvi00g01011.t01	Vitvi00g01011	Vitvi00g01011	-	18.81	109.953	25.56	12	17.9033	12.4733
Vitvi00g01013.t01	Vitvi00g01013	Vitvi00g01013	-	0.456667	1.67333	2.1	0	0.056667	0
Vitvi00g01016.t01	Vitvi00g01016	Vitvi00g01016	-	0	0	0	0.77	2.61667	0
Vitvi00g01018.t01	Vitvi00g01018	Vitvi00g01018	-	6.72667	7.77333	10.14	0.876667	1.77667	1.51333
Vitvi00g01019.t01	Vitvi00g01019	Vitvi00g01019	-	0	0	0	35.4567	8.03	4.71333
Vitvi00g01020.t01	Vitvi00g01020	Vitvi00g01020	-	0.153333	0.143333	0.73	0.04	0.02	0.116667
Vitvi00g01021.t01	Vitvi00g01021	Vitvi00g01021	-	0	0	0	0	0	0
Vitvi00g01022.t01	Vitvi00g01022	Vitvi00g01022	-	0	0	0	0	0	0
Vitvi00g01028.t01	Vitvi00g01028	Vitvi00g01028	-	0	0	0	0	0	0
Vitvi00g01029.t01	Vitvi00g01029	Vitvi00g01029	-	0	0	0	0	0	0
Vitvi00g01030.t01	Vitvi00g01030	Vitvi00g01030	-	0	0	0	0	0	0
Vitvi00g01036.t01	Vitvi00g01036	Vitvi00g01036	-	10.4067	17.0467	16.2833	0.163333	0.07	0.06
Vitvi00g01038.t01	Vitvi00g01038	Vitvi00g01038	-	0	0	0	0	0	0
Vitvi00g01039.t01	Vitvi00g01039	Vitvi00g01039	-	1.14667	0	0	0.156667	0.083333	0.163333
Vitvi00g01043.t01	Vitvi00g01043	Vitvi00g01043	-	0	0	0	0	0	0
Vitvi00g01046.t01	Vitvi00g01046	Vitvi00g01046	-	0	0	0	0	0	0
Vitvi00g01047.t01	Vitvi00g01047	Vitvi00g01047	-	0.99	4.64	4.24667	6.07333	11.7233	9.67333
Vitvi00g01048.t01	Vitvi00g01048	Vitvi00g01048	-	10.71	16.2967	18.7533	10.2533	19.09	16.84
Vitvi00g01058.r01	Vitvi00g01058	Vitvi00g01058	Non coding	2.66333	1.28667	0.786667	0.55	0.87	0.533333
Vitvi00g01060.t01	Vitvi00g01060	Vitvi00g01060	-	0.093333	0.206667	0.276667	0.106667	0.363333	0.143333
Vitvi00g01061.t01	Vitvi00g01061	Vitvi00g01061	-	12.29	5.31	11.0267	33.5033	11.9033	13.2
Vitvi00g01062.t01	Vitvi00g01062	Vitvi00g01062	-	0	0	0.023333	0.873333	3.72	5.10333
Vitvi00g01079.t01	Vitvi00g01079	Vitvi00g01079	-	0	0	0	0	7.47667	0
Vitvi00g01091.t01	Vitvi00g01091	Vitvi00g01091	-	0	0	0	0	0	0
Vitvi00g01092.t01	Vitvi00g01092	Vitvi00g01092	-	0	0	0.033333	0	0	0
Vitvi00g01096.t01	Vitvi00g01096	Vitvi00g01096	-	0	0	0	0.763333	0	0
Vitvi00g01098.t01	Vitvi00g01098	Vitvi00g01098	-	75.06	10.35	9.33333	107.053	59.6267	43.8867
Vitvi00g01101.t01	Vitvi00g01101	Vitvi00g01101	Appear in primary splicing variant	0.006667	0.006667	0.026667	0.026667	0.033333	0.016667
Vitvi00g01101.t02	Vitvi00g01101	Vitvi00g01101	Appear only in secondary splicing variant	0.006667	0.006667	0.026667	0.026667	0.033333	0.016667
Vitvi00g01102.t01	Vitvi00g01102	Vitvi00g01102	-	17.4067	1.63333	0.923333	19.0567	1.66	0.623333
Vitvi00g01105.t01	Vitvi00g01105	Vitvi00g01105	-	14.08	14.2333	16.8067	16.1533	18.4533	22.2267
Vitvi00g01106.t01	Vitvi00g01106	Vitvi00g01106	-	0	0	0.45	146.293	68.86	22.71
Vitvi00g01109.t01	Vitvi00g01109	Vitvi00g01109	-	0.06	0	0	1.06667	1.19667	0.49
Vitvi00g01110.t01	Vitvi00g01110	Vitvi00g01110	-	9.22667	13.0133	8.50667	9.78	9.27	7.66667
Vitvi00g01115.t01	Vitvi00g01115	Vitvi00g01115	-	0	0	0	0	0	0
Vitvi00g01116.t01	Vitvi00g01116	Vitvi00g01116	-	0	0.13	0.07	0	0	0
Vitvi00g01117.t01	Vitvi00g01117	Vitvi00g01117	-	0	0	0	0	0	0
Vitvi00g01118.t01	Vitvi00g01118	Vitvi00g01118	-	0.016667	0.08	0.02	0	0.023333	0.043333
Vitvi00g01122.t01	Vitvi00g01122	Vitvi00g01122	-	0	0	0	0	0	0
Vitvi00g01123.t01	Vitvi00g01123	Vitvi00g01123	-	0	0	0	3.65333	1.72	1.90333
Vitvi00g01126.t01	Vitvi00g01126	Vitvi00g01126	-	0	0	0	0	0	0
Vitvi00g01134.t01	Vitvi00g01134	Vitvi00g01134	-	3.72	10.28	10.11	9.47333	3.81333	11.5967
Vitvi00g01144.t01	Vitvi00g01144	Vitvi00g01144	-	0	0	0	0	0	0
Vitvi00g01145.t01	Vitvi00g01145	Vitvi00g01145	-	0	0	0	0	0	0
Vitvi00g01146.t01	Vitvi00g01146	Vitvi00g01146	The sequence of the model RefSeq protein was modified	11.59	29.06	46.1133	2.67333	13.2233	20.8367
Vitvi00g01147.t01	Vitvi00g01147	Vitvi00g01147	-	0	0	0	6.78667	0	0
Vitvi00g01148.t01	Vitvi00g01148	Vitvi00g01148	-	3.91	1.58333	1.46667	1.12667	1.03667	1.19667
Vitvi00g01149.t01	Vitvi00g01149	Vitvi00g01149	-	4.91333	1.4	2.07333	0.643333	1.29	0.353333
Vitvi00g01150.t01	Vitvi00g01150	Vitvi00g01150	-	0	0	0.233333	0	0	0
Vitvi00g01151.t01	Vitvi00g01151	Vitvi00g01151	-	19.85	35.7567	37.3733	1.14667	4.61667	10.28
Vitvi00g01161.t01	Vitvi00g01161	Vitvi00g01161	-	555.807	132.257	105.013	322.73	234.093	172.757
Vitvi00g01163.t01	Vitvi00g01163	Vitvi00g01163	-	0	1.59333	0.92	0.966667	0	1.00667
Vitvi00g01165.t01	Vitvi00g01165	Vitvi00g01165	-	0	0	0	0	0	0
Vitvi00g01166.t01	Vitvi00g01166	Vitvi00g01166	-	0	0	0	0	0	0
Vitvi00g01167.t01	Vitvi00g01167	Vitvi00g01167	-	0	0.033333	0	4.05	4.28667	5.35667
Vitvi00g01168.t01	Vitvi00g01168	Vitvi00g01168	-	61.4	49.0567	53.0233	56.9933	39.3	46.1333
Vitvi00g01169.t01	Vitvi00g01169	Vitvi00g01169	-	0	0	0	0	0	0
Vitvi00g01173.t01	Vitvi00g01173	Vitvi00g01173	-	0	0.046667	0	0	0.05	0.096667
Vitvi00g01174.t01	Vitvi00g01174	Vitvi00g01174	-	0.063333	0	0.013333	0	0	0
Vitvi00g01175.t01	Vitvi00g01175	Vitvi00g01175	-	5.31667	0.696667	3.18333	0.903333	1.34333	1.72667
Vitvi00g01181.t01	Vitvi00g01181	Vitvi00g01181	No stop	0	0.073333	0	0	0.26	1.25
Vitvi00g01182.t01	Vitvi00g01182	Vitvi00g01182	-	0	0	0.026667	0.026667	0	0.09
Vitvi00g01183.t01	Vitvi00g01183	Vitvi00g01183	-	35.6567	12.4667	16.31	19.9067	8.01	6.75333
Vitvi00g01184.t01	Vitvi00g01184	Vitvi00g01184	The sequence of the model RefSeq protein was modified	19.12	0.443333	0.98	1.42667	0.956667	1.09667
Vitvi00g01185.t01	Vitvi00g01185	Vitvi00g01185	-	0.063333	0.106667	0	0.073333	0.066667	0.06
Vitvi00g01186.t01	Vitvi00g01186	Vitvi00g01186	The sequence of the model RefSeq protein was modified	5.16333	4.36667	2.89667	5.87667	6.54	4.44
Vitvi00g01188.t01	Vitvi00g01188	Vitvi00g01188	-	2.97667	2.95	2.40667	3.13	1.63	2.14
Vitvi00g01189.t01	Vitvi00g01189	Vitvi00g01189	-	0	0	0	0	0	0
Vitvi00g01190.t01	Vitvi00g01190	Vitvi00g01190	-	0	0	0	0	0	0
Vitvi00g01191.t01	Vitvi00g01191	Vitvi00g01191	-	2.27	1.21333	0.806667	1.97	1.30667	1.75
Vitvi00g01193.t01	Vitvi00g01193	Vitvi00g01193	-	0	0	0	0	0	0
Vitvi00g01194.t01	Vitvi00g01194	Vitvi00g01194	-	0	0	0	0	0	0
Vitvi00g01196.t01	Vitvi00g01196	Vitvi00g01196	-	0.133333	0.32	0.463333	0.506667	0.273333	0.63
Vitvi00g01198.t01	Vitvi00g01198	Vitvi00g01198	-	0	0	0	0	0	0
Vitvi00g01201.t01	Vitvi00g01201	Vitvi00g01201	-	0.083333	0.07	0.116667	0	0.083333	0
Vitvi00g01202.t01	Vitvi00g01202	Vitvi00g01202	-	0.586667	0.616667	0.626667	0	0	0
Vitvi00g01203.t01	Vitvi00g01203	Vitvi00g01203	-	0	0	0	0	0	0
Vitvi00g01204.t01	Vitvi00g01204	Vitvi00g01204	-	0	0	0	0	0	0
Vitvi00g01205.t01	Vitvi00g01205	Vitvi00g01205	-	10.3367	12.6433	12.2833	8.17333	6.22	9.2
Vitvi00g01208.t01	Vitvi00g01208	Vitvi00g01208	-	0	0	0	0	0	0
Vitvi00g01209.t01	Vitvi00g01209	Vitvi00g01209	-	0	0	0	0	0	0
Vitvi00g01213.t01	Vitvi00g01213	Vitvi00g01213	-	0	0.056667	0	0	0	0
Vitvi00g01216.t01	Vitvi00g01216	Vitvi00g01216	-	0.51	0	0	0	0	0
Vitvi00g01217.t01	Vitvi00g01217	Vitvi00g01217	-	0	0	0	0	0	0
Vitvi00g01219.t01	Vitvi00g01219	Vitvi00g01219	-	0	0	0	0	0	0
Vitvi00g01220.t01	Vitvi00g01220	Vitvi00g01220	-	0	0	0	0	0	0
Vitvi00g01221.t01	Vitvi00g01221	Vitvi00g01221	-	0	0	0	0	0	0
Vitvi00g01222.t01	Vitvi00g01222	Vitvi00g01222	-	0.09	0	0.126667	0.033333	0	0.06
Vitvi00g01223.t01	Vitvi00g01223	Vitvi00g01223	-	0.036667	0.33	0.47	0.056667	0.27	0.553333
Vitvi00g01224.t01	Vitvi00g01224	Vitvi00g01224	-	0	0	0	0	0	0
Vitvi00g01227.t01	Vitvi00g01227	Vitvi00g01227	-	0.186667	0	0	0.073333	0	0
Vitvi00g01229.t01	Vitvi00g01229	Vitvi00g01229	-	1.62	1.36333	0.79	0	0	0
Vitvi00g01231.t01	Vitvi00g01231	Vitvi00g01231	-	1.52667	0.92	0.98	3.70667	2.10667	1.89
Vitvi00g01232.t01	Vitvi00g01232	Vitvi00g01232	-	0	0	0	0	0	0
Vitvi00g01235.t01	Vitvi00g01235	Vitvi00g01235	-	0	0	0	0	0	0
Vitvi00g01236.t01	Vitvi00g01236	Vitvi00g01236	-	0	0	0	0	0	0
Vitvi00g01237.t01	Vitvi00g01237	Vitvi00g01237	-	0	0	0	0	0	0
Vitvi00g01238.t01	Vitvi00g01238	Vitvi00g01238	-	0.283333	0	0	0.176667	0.186667	0.73
Vitvi00g01239.t01	Vitvi00g01239	Vitvi00g01239	-	0	0	0	0	0.07	0
Vitvi00g01242.t01	Vitvi00g01242	Vitvi00g01242	-	0.603333	0	0	0.866667	0	0.116667
Vitvi00g01243.t01	Vitvi00g01243	Vitvi00g01243	-	23.6633	39.03	107.22	8.27667	29.9467	50.2867
Vitvi00g01245.t01	Vitvi00g01245	Vitvi00g01245	-	0.14	0.08	0.123333	0.196667	0.026667	0.16
Vitvi00g01247.t01	Vitvi00g01247	Vitvi00g01247	-	0.92	2.46	2.11667	4.63333	7.3	5.85333
Vitvi00g01250.t01	Vitvi00g01250	Vitvi00g01250	-	0	1.87	1.32	0	0	0
Vitvi00g01253.t01	Vitvi00g01253	Vitvi00g01253	-	0	0	0	0	0	0
Vitvi00g01254.t01	Vitvi00g01254	Vitvi00g01254	-	0	0	0	0	0	0
Vitvi00g01256.t01	Vitvi00g01256	Vitvi00g01256	No stop	0.033333	0	0	0	0	0
Vitvi00g01258.t01	Vitvi00g01258	Vitvi00g01258	-	0	0	0	0	0	0
Vitvi00g01259.t01	Vitvi00g01259	Vitvi00g01259	-	22.5733	2.86667	3.41	35.17	17.18	11.15
Vitvi00g01263.t01	Vitvi00g01263	Vitvi00g01263	No stop	0.053333	0.023333	0	0.08	0	0.026667
Vitvi00g01264.t01	Vitvi00g01264	Vitvi00g01264	-	0	0	0	0	0	0
Vitvi00g01265.t01	Vitvi00g01265	Vitvi00g01265	-	0	0	0	0	0	0
Vitvi00g01266.t01	Vitvi00g01266	Vitvi00g01266	-	0	6.32	1.05	0	0	0
Vitvi00g01267.t01	Vitvi00g01267	Vitvi00g01267	-	0.806667	1.27333	1.12333	0.736667	1.37333	1.20333
Vitvi00g01270.t01	Vitvi00g01270	Vitvi00g01270	No stop	0.603333	0.353333	0	1.35667	1.21	0.29
Vitvi00g01271.t01	Vitvi00g01271	Vitvi00g01271	-	0	0	0	0	0	0
Vitvi00g01272.t01	Vitvi00g01272	Vitvi00g01272	-	0	0	0	0	0	0
Vitvi00g01275.t01	Vitvi00g01275	Vitvi00g01275	-	0	0	0	0	0	0
Vitvi00g01276.t01	Vitvi00g01276	Vitvi00g01276	-	0	0	0	0	0.07	0
Vitvi00g01277.r01	Vitvi00g01277	Vitvi00g01277	Non coding	0	0	0	0	0	0
Vitvi00g01278.t01	Vitvi00g01278	Vitvi00g01278	-	0	0	0	0	0	0
Vitvi00g01279.t01	Vitvi00g01279	Vitvi00g01279	-	0	0	0.086667	0	0	0
Vitvi00g01283.t01	Vitvi00g01283	Vitvi00g01283	No stop	9.34333	5.44667	5.23333	13.3667	5.43667	4.79667
Vitvi00g01285.t01	Vitvi00g01285	Vitvi00g01285	-	0	0.063333	0	0	0	0
Vitvi00g01286.t01	Vitvi00g01286	Vitvi00g01286	-	0	0	7.59	0	2.58667	0
Vitvi00g01287.t01	Vitvi00g01287	Vitvi00g01287	-	0	0	0	0	0	0
Vitvi00g01288.t01	Vitvi00g01288	Vitvi00g01288	-	0	0	0	0	0	0
Vitvi00g01289.t01	Vitvi00g01289	Vitvi00g01289	-	5.24	11.2133	6.84667	3.23	4.47	7.44667
Vitvi00g01295.t01	Vitvi00g01295	Vitvi00g01295	-	0	0	0	0	0	0
Vitvi00g01296.t01	Vitvi00g01296	Vitvi00g01296	-	0	0	0	0	0	0
Vitvi00g01298.t01	Vitvi00g01298	Vitvi00g01298	-	0	0.4	0.156667	0	1.2	0.396667
Vitvi00g01299.t01	Vitvi00g01299	Vitvi00g01299	-	0	0	0	0	0	0
Vitvi00g01301.t01	Vitvi00g01301	Vitvi00g01301	No stop	4.84	1.58667	4.43	7.9	3.22667	5.68
Vitvi00g01302.t01	Vitvi00g01302	Vitvi00g01302	-	0	0	0	0	0	0
Vitvi00g01303.t01	Vitvi00g01303	Vitvi00g01303	-	0	0	0	0	0	0
Vitvi00g01304.t01	Vitvi00g01304	Vitvi00g01304	-	0	0	0	0	0	0
Vitvi00g01305.t01	Vitvi00g01305	Vitvi00g01305	-	0	0	0	0	0	0
Vitvi00g01306.t01	Vitvi00g01306	Vitvi00g01306	-	0	2.44	1.88333	0.093333	3.65667	0.616667
Vitvi00g01307.t01	Vitvi00g01307	Vitvi00g01307	-	0	0	0	0	0	0
Vitvi00g01309.t01	Vitvi00g01309	Vitvi00g01309	-	0.506667	0.23	0.386667	0	0	0.243333
Vitvi00g01311.t01	Vitvi00g01311	Vitvi00g01311	-	0	0	0	0	0	0
Vitvi00g01312.t01	Vitvi00g01312	Vitvi00g01312	-	4.39	5.46333	4.48333	4.71	2.92	5.19
Vitvi00g01314.t01	Vitvi00g01314	Vitvi00g01314	-	0	0	0	0	0	0
Vitvi00g01315.t01	Vitvi00g01315	Vitvi00g01315	No stop	4.83	14.0533	6.98667	2.45667	25.83	23.0833
Vitvi00g01316.t01	Vitvi00g01316	Vitvi00g01316	-	22.19	38.0933	23.0533	34.5133	28.0133	24.8867
Vitvi00g01319.t01	Vitvi00g01319	Vitvi00g01319	-	44.8233	222.637	397.92	34.7	103.89	174.24
Vitvi00g01320.t01	Vitvi00g01320	Vitvi00g01320	-	15.4633	20.4067	34.3733	12.9667	32.3867	17.8267
Vitvi00g01321.t01	Vitvi00g01321	Vitvi00g01321	-	1.48667	1.27667	2.31	0.063333	0.796667	2.08
Vitvi00g01322.t01	Vitvi00g01322	Vitvi00g01322	-	0	0	0	0	0	0
Vitvi00g01323.t01	Vitvi00g01323	Vitvi00g01323	-	0	0	0	0	0	0
Vitvi00g01324.t01	Vitvi00g01324	Vitvi00g01324	-	15.1833	19.94	20.3167	25.5367	22.94	23.22
Vitvi00g01325.t01	Vitvi00g01325	Vitvi00g01325	-	0	0	0	0	0	0
Vitvi00g01326.t01	Vitvi00g01326	Vitvi00g01326	-	0.256667	1.93667	1.1	5.77333	23.8233	27.6367
Vitvi00g01327.t01	Vitvi00g01327	Vitvi00g01327	-	63.9367	10.4567	11.52	26.8533	17.48	12.8333
Vitvi00g01329.t01	Vitvi00g01329	Vitvi00g01329	-	1.48	2.30333	2.95667	0.463333	0.81	1.92
Vitvi00g01332.t01	Vitvi00g01332	Vitvi00g01332	-	28.27	31.93	34.1133	21.2033	38.2733	41.98
Vitvi00g01333.t01	Vitvi00g01333	Vitvi00g01333	-	0.83	0.386667	0.396667	1.54	0.83	0.69
Vitvi00g01334.t01	Vitvi00g01334	Vitvi00g01334	-	0.266667	0.226667	0	0	0	0
Vitvi00g01338.t01	Vitvi00g01338	Vitvi00g01338	-	8.70333	5.89333	6.65333	6.25333	4.45	7.68
Vitvi00g01339.t01	Vitvi00g01339	Vitvi00g01339	-	0	0	0	0	0	0
Vitvi00g01341.t01	Vitvi00g01341	Vitvi00g01341	-	1.69	1.20667	0	2.46	0	2.41667
Vitvi00g01342.t01	Vitvi00g01342	Vitvi00g01342	-	0.033333	0	0.193333	0	0	0
Vitvi00g01343.t01	Vitvi00g01343	Vitvi00g01343	-	0	0	0	0	0	0
Vitvi00g01344.t01	Vitvi00g01344	Vitvi00g01344	-	0.453333	1.65	0.98	0.376667	1.17667	0.79
Vitvi00g01346.t01	Vitvi00g01346	Vitvi00g01346	No stop	0	0	0.183333	0	0	0.913333
Vitvi00g01352.t01	Vitvi00g01352	Vitvi00g01352	-	0	0.053333	0	0	0	0.123333
Vitvi00g01353.t01	Vitvi00g01353	Vitvi00g01353	-	0	0	0	0	0	0
Vitvi00g01354.t01	Vitvi00g01354	Vitvi00g01354	-	0	0.523333	0	0	1.22667	0
Vitvi00g01355.t01	Vitvi00g01355	Vitvi00g01355	-	22.07	28.5967	22.7667	8.84	10.3567	8.75667
Vitvi00g01357.r01	Vitvi00g01357	Vitvi00g01357	Non coding	0.566667	0.313333	0.376667	0	0	0
Vitvi00g01359.t01	Vitvi00g01359	Vitvi00g01359	-	1.65333	0	0	0	0	0
Vitvi00g01360.t01	Vitvi00g01360	Vitvi00g01360	-	0	0	0	0	0	0
Vitvi00g01361.t01	Vitvi00g01361	Vitvi00g01361	-	0	0	0	0	0	0
Vitvi00g01362.t01	Vitvi00g01362	Vitvi00g01362	-	0	0	0	0	0	0
Vitvi00g01364.t01	Vitvi00g01364	Vitvi00g01364	-	1.03333	1.78	2.15333	0	0	0
Vitvi00g01366.t01	Vitvi00g01366	Vitvi00g01366	-	0	0	0	0	0	0
Vitvi00g01367.t01	Vitvi00g01367	Vitvi00g01367	-	0	0.293333	1.52	0.103333	1.16	3.16333
Vitvi00g01369.t01	Vitvi00g01369	Vitvi00g01369	-	0.013333	0	0.026667	0.03	0.013333	0.03
Vitvi00g01374.r01	Vitvi00g01374	Vitvi00g01374	Non coding	1.65667	0.653333	1.23667	0.05	0	0
Vitvi00g01378.t01	Vitvi00g01378	Vitvi00g01378	-	0	0	0	0.033333	0	0
Vitvi00g01380.t01	Vitvi00g01380	Vitvi00g01380	-	0	0	0	0.203333	0	0.393333
Vitvi00g01382.t01	Vitvi00g01382	Vitvi00g01382	-	17.4467	26.8833	68.1233	5.90667	24.6067	52.96
Vitvi00g01383.t01	Vitvi00g01383	Vitvi00g01383	-	11.5867	6.47333	19.6067	25.6	23.28	25.0933
Vitvi00g01384.t01	Vitvi00g01384	Vitvi00g01384	-	10.93	13.2133	10.02	11.6467	17.1233	14.81
Vitvi00g01385.t01	Vitvi00g01385	Vitvi00g01385	The sequence of the model RefSeq protein was modified	87.01	26.3067	37.5533	82.2067	45.3433	51.1433
Vitvi00g01390.t01	Vitvi00g01390	Vitvi00g01390	-	0.34	0.15	0.25	0.44	0.946667	0.433333
Vitvi00g01392.t01	Vitvi00g01392	Vitvi00g01392	-	0.39	2.70333	4.37333	0.763333	3.71333	7.13667
Vitvi00g01393.t01	Vitvi00g01393	Vitvi00g01393	-	0	0	0	0	0	0
Vitvi00g01394.t01	Vitvi00g01394	Vitvi00g01394	-	2.55667	1.97667	1.63	0.58	2.25333	1.86667
Vitvi00g01397.t01	Vitvi00g01397	Vitvi00g01397	-	7.48	75.3333	58.08	2.75667	12.7867	14.8133
Vitvi00g01399.t01	Vitvi00g01399	Vitvi00g01399	-	0	0.676667	0	0	1.47333	0
Vitvi00g01402.t01	Vitvi00g01402	Vitvi00g01402	-	0	0	0	0	0	0
Vitvi00g01403.t01	Vitvi00g01403	Vitvi00g01403	-	0.7	0	0.513333	0.516667	0.476667	0.183333
Vitvi00g01404.t01	Vitvi00g01404	Vitvi00g01404	-	0	0	0	0	0	0
Vitvi00g01405.t01	Vitvi00g01405	Vitvi00g01405	-	0	0	0	0	0	0
Vitvi00g01406.t01	Vitvi00g01406	Vitvi00g01406	-	26.3233	5.52	4.84667	5.79333	3.82	1.24
Vitvi00g01408.t01	Vitvi00g01408	Vitvi00g01408	-	0	0	0	0	0	0
Vitvi00g01409.t01	Vitvi00g01409	Vitvi00g01409	-	0	0	0	0	0	0
Vitvi00g01410.t01	Vitvi00g01410	Vitvi00g01410	-	0	0	0	0	0	0
Vitvi00g01412.t01	Vitvi00g01412	Vitvi00g01412	-	0	0.183333	0.496667	0.253333	1.75	3.48
Vitvi00g01413.t01	Vitvi00g01413	Vitvi00g01413	-	0	0.03	0	0.23	0.123333	0.203333
Vitvi00g01415.t01	Vitvi00g01415	Vitvi00g01415	-	0	0	0	0	0	0
Vitvi00g01416.t01	Vitvi00g01416	Vitvi00g01416	-	0	0	0	0	0	0.07
Vitvi00g01417.t01	Vitvi00g01417	Vitvi00g01417	-	0	0	0	0	0	0
Vitvi00g01419.t01	Vitvi00g01419	Vitvi00g01419	-	0	0	0	0	0	0
Vitvi00g01420.t01	Vitvi00g01420	Vitvi00g01420	-	0	0	0	0	0	0
Vitvi00g01421.t01	Vitvi00g01421	Vitvi00g01421	-	25.59	7.8	15.2933	28.7667	17.87	26.76
Vitvi00g01423.t01	Vitvi00g01423	Vitvi00g01423	-	0	0	0	0	0	0
Vitvi00g01424.t01	Vitvi00g01424	Vitvi00g01424	-	25.9933	27.5467	16.7333	20.8767	24.1267	24.3567
Vitvi00g01425.t01	Vitvi00g01425	Vitvi00g01425	-	68.77	15.1767	14.8267	50.2367	41.9233	17.3433
Vitvi00g01428.t01	Vitvi00g01428	Vitvi00g01428	-	0.06	0.08	0.116667	0.213333	0.096667	0.213333
Vitvi00g01429.t01	Vitvi00g01429	Vitvi00g01429	-	0	0	0	0.026667	0.103333	0.223333
Vitvi00g01430.t01	Vitvi00g01430	Vitvi00g01430	No start	0.16	0.6	0.446667	0.01	0.18	0.12
Vitvi00g01431.t01	Vitvi00g01431	Vitvi00g01431	-	0	7.58	26.1633	0.693333	5.43667	11.8933
Vitvi00g01433.t01	Vitvi00g01433	Vitvi00g01433	-	0	0	0	0	0	0
Vitvi00g01434.t01	Vitvi00g01434	Vitvi00g01434	-	0	0	0	0	0	0
Vitvi00g01435.t01	Vitvi00g01435	Vitvi00g01435	No stop	2.11333	2.08	1.40333	0	0	0
Vitvi00g01436.t01	Vitvi00g01436	Vitvi00g01436	No stop	0	0	0	0	0	0
Vitvi00g01437.t01	Vitvi00g01437	Vitvi00g01437	-	0	0	0	0	0	0
Vitvi00g01439.t01	Vitvi00g01439	VviMADS1A2i	-	0.133333	0	0.2	0.516667	0.273333	0
Vitvi00g01440.t01	Vitvi00g01440	VviTPS98	Pseudogene	0	0	0	0	0	0
Vitvi00g01443.t01	Vitvi00g01443	VviTPS139	-	0	0	0	0	0	0
Vitvi00g01444.t01	Vitvi00g01444	VviTPS143	Pseudogene	0	0	0	0	0	0
Vitvi00g01452.t01	Vitvi00g01452	VviTPS129	-	0	0.876667	0.47	0	0.03	0
Vitvi00g01453.t01	Vitvi00g01453	VviTPS133	-	0.516667	0	0.056667	0	0	0
Vitvi00g01457.t01	Vitvi00g01457	VviTPS148	-	0.67	0	0	0	0	0
Vitvi00g01462.t01	Vitvi00g01462	VviTPS54	-	0.016667	0	0	0.013333	0	0
Vitvi00g01467.t01	Vitvi00g01467	VviTPS64	-	0	0	0	0.013333	0	0
Vitvi00g01685.t01	Vitvi00g01685	Vitvi00g01685	-	0	0	0	0	0	0
Vitvi00g01764.r01	Vitvi00g01764	Vitvi00g01764	Non coding	2.06	3.62	3.17333	7.82333	13.92	14.06
Vitvi00g01765.t01	Vitvi00g01765	Vitvi00g01765	-	0	0	0	0	0	0
Vitvi00g01766.t01	Vitvi00g01766	Vitvi00g01766	-	0	0	0	0	0	0
Vitvi00g01767.t01	Vitvi00g01767	Vitvi00g01767	-	0	0	0	0	0	0
Vitvi00g01768.t01	Vitvi00g01768	Vitvi00g01768	-	0	0	0	0	0	0
Vitvi00g01769.t01	Vitvi00g01769	Vitvi00g01769	-	0	0	1.72	0	0	0
Vitvi00g01786.t01	Vitvi00g01786	Vitvi00g01786	-	0	0	0	0	0	0.013333
Vitvi00g01787.t01	Vitvi00g01787	Vitvi00g01787	-	0	0	0	0	0	0
Vitvi00g01804.t01	Vitvi00g01804	Vitvi00g01804	-	0	0	0	0	0	0
Vitvi00g01805.t01	Vitvi00g01805	Vitvi00g01805	-	1.14	5.5	3.45667	0.233333	2.04333	1.46667
Vitvi00g01806.t01	Vitvi00g01806	Vitvi00g01806	-	0.546667	1.32	1.86333	0.496667	0	0.433333
Vitvi00g01823.t01	Vitvi00g01823	Vitvi00g01823	-	0.186667	0.156667	0.996667	0.236667	0.01	0
Vitvi00g01834.t01	Vitvi00g01834	Vitvi00g01834	-	0	0	0	0	0	0
Vitvi00g01835.t01	Vitvi00g01835	Vitvi00g01835	-	0	0	0	0	0	0
Vitvi00g01892.t01	Vitvi00g01892	Vitvi00g01892	-	2.54667	4.72333	2.53	2.99	1.90667	2.79
Vitvi00g01893.t01	Vitvi00g01893	Vitvi00g01893	-	0.023333	0	0	0.053333	0	0.053333
Vitvi00g01928.t01	Vitvi00g01928	Vitvi00g01928	-	0.01	0.096667	0.15	15.0533	1.74667	3.35333
Vitvi00g01929.t01	Vitvi00g01929	Vitvi00g01929	-	0	0.163333	0.093333	0	0	0
Vitvi00g01930.t01	Vitvi00g01930	Vitvi00g01930	Appear in primary splicing variant	0	0	0	0.386667	0.2	0.683333
Vitvi00g01930.t02	Vitvi00g01930	Vitvi00g01930	Appear only in secondary splicing variant	0	0	0	0.183333	1.17667	1.39
Vitvi00g01930.t03	Vitvi00g01930	Vitvi00g01930	Appear only in secondary splicing variant	0.143333	0.156667	0.25	0.823333	2.44333	1.98
Vitvi00g01930.t04	Vitvi00g01930	Vitvi00g01930	Appear only in secondary splicing variant	0	0	0	0.053333	0.933333	0.05
Vitvi00g01932.t01	Vitvi00g01932	Vitvi00g01932	-	0	0	0.136667	9.89333	8.07	12.35
Vitvi00g01939.t01	Vitvi00g01939	Vitvi00g01939	-	0.026667	0	0	0.056667	0	0
Vitvi00g01940.t01	Vitvi00g01940	Vitvi00g01940	-	0	0	0	0	0	0
Vitvi00g01941.t01	Vitvi00g01941	Vitvi00g01941	-	0	0	0	0	0	0
Vitvi00g01963.t01	Vitvi00g01963	Vitvi00g01963	-	0	0	0	0	0	0
Vitvi00g01964.t01	Vitvi00g01964	Vitvi00g01964	-	0	0	0	0	0	0
Vitvi00g01965.t01	Vitvi00g01965	Vitvi00g01965	-	0	0	0	0	0	0
Vitvi00g01966.t01	Vitvi00g01966	Vitvi00g01966	-	0	0	0	0	0	0
Vitvi00g01967.t01	Vitvi00g01967	Vitvi00g01967	-	0	0	0	0	0	0
Vitvi00g01968.t01	Vitvi00g01968	Vitvi00g01968	-	0	0	0.16	0	0	0
Vitvi00g01969.t01	Vitvi00g01969	Vitvi00g01969	-	23.44	9.07667	8.55333	10.81	11.2067	9.27
Vitvi00g01970.t01	Vitvi00g01970	Vitvi00g01970	-	9.01333	21.8067	24.5567	17.0467	48.04	65.5667
Vitvi00g01974.t01	Vitvi00g01974	Vitvi00g01974	-	0	0	0	0	0	0
Vitvi00g01978.t01	Vitvi00g01978	Vitvi00g01978	-	2.31	1.49333	3.69	1.67	1.15667	1.95333
Vitvi00g01994.t01	Vitvi00g01994	Vitvi00g01994	-	1.01	0.56	0.536667	1.94333	1.86	1.27
Vitvi00g01996.t01	Vitvi00g01996	Vitvi00g01996	-	0.673333	3.85333	1.31667	0.1	0	0.343333
Vitvi00g01997.t01	Vitvi00g01997	Vitvi00g01997	-	0	0	0	6.85	0	3.83667
Vitvi00g01998.t01	Vitvi00g01998	Vitvi00g01998	-	0	0.343333	0	0	0	0
Vitvi00g01999.t01	Vitvi00g01999	Vitvi00g01999	-	47.8267	79.34	57.88	9.79333	17.6867	11.8
Vitvi00g02009.t01	Vitvi00g02009	Vitvi00g02009	-	0	0	0	0	0	0
Vitvi00g02013.t01	Vitvi00g02013	Vitvi00g02013	-	0	0	0	0	0	0
Vitvi00g02019.t01	Vitvi00g02019	Vitvi00g02019	-	0	0	0	0	0	0
Vitvi00g02022.t01	Vitvi00g02022	Vitvi00g02022	-	0	0	0.05	0	0	0
Vitvi00g02040.t01	Vitvi00g02040	Vitvi00g02040	-	0	0.093333	0.006667	0.066667	0.06	0.063333
Vitvi00g02041.t01	Vitvi00g02041	Vitvi00g02041	-	0.016667	0	0.57	0.063333	0.54	1.05667
Vitvi00g02044.t01	Vitvi00g02044	Vitvi00g02044	-	0.7	0.35	0.716667	0.12	0.136667	0.066667
Vitvi00g02047.t01	Vitvi00g02047	Vitvi00g02047	-	0.913333	1.49333	1.45333	2.1	5.58333	4.17667
Vitvi00g02048.t01	Vitvi00g02048	Vitvi00g02048	-	0.026667	0.016667	0.006667	0.016667	0.01	0.006667
Vitvi00g02050.t01	Vitvi00g02050	Vitvi00g02050	-	0.613333	5.05	5.56667	0.016667	2.34333	1.26667
Vitvi00g02051.t01	Vitvi00g02051	Vitvi00g02051	-	0	0	0	0	0	0
Vitvi00g02052.t01	Vitvi00g02052	Vitvi00g02052	-	0	0	0	0	0	0
Vitvi00g02053.t01	Vitvi00g02053	Vitvi00g02053	-	0	0	0	0	0	0
Vitvi00g02054.t01	Vitvi00g02054	Vitvi00g02054	-	0	0	0	0	0	0
Vitvi00g02055.t01	Vitvi00g02055	Vitvi00g02055	-	0	0	0	0	0	0
Vitvi00g02056.t01	Vitvi00g02056	Vitvi00g02056	-	0.03	0.03	0	0.46	1.23333	3.3
Vitvi00g02057.t01	Vitvi00g02057	Vitvi00g02057	-	0	0	0.02	0	0	0
Vitvi00g02058.t01	Vitvi00g02058	Vitvi00g02058	-	0	0	0	0	0	0
Vitvi00g02059.t01	Vitvi00g02059	Vitvi00g02059	-	7.53667	0	4.26667	1.60333	0	0
Vitvi00g02062.t01	Vitvi00g02062	Vitvi00g02062	Pseudogene	0	0	8.53	2.46667	10.4767	0
Vitvi00g02063.t01	Vitvi00g02063	Vitvi00g02063	-	0	0	0	0	0	0
Vitvi00g02064.t01	Vitvi00g02064	Vitvi00g02064	-	0	0	0	0	0	0
Vitvi00g02067.t01	Vitvi00g02067	Vitvi00g02067	-	0	0.006667	0	0.003333	0.003333	0
Vitvi00g02072.t01	Vitvi00g02072	Vitvi00g02072	-	0.45	13.2467	3.37	0.776667	11.7767	8.34667
Vitvi00g02075.r01	Vitvi00g02075	Vitvi00g02075	-	0.17	0.053333	0.15	0.31	0.02	0.15
Vitvi00g02075.t01	Vitvi00g02075	Vitvi00g02075	-	0.17	0.053333	0.15	0.31	0.02	0.15
Vitvi00g02076.t01	Vitvi00g02076	Vitvi00g02076	-	0.04	0.06	0.036667	0	0	0.04
Vitvi00g02077.t01	Vitvi00g02077	Vitvi00g02077	-	0.566667	2.05667	2.31667	3.20667	3.09667	1.45667
Vitvi00g02081.r01	Vitvi00g02081	Vitvi00g02081.r01	Non coding	0.14	0.51	0.556667	0	0	0
Vitvi00g02082.t01	Vitvi00g02082	Vitvi00g02082	-	342.887	88.6033	105.48	139.347	59.3267	70.01
Vitvi00g02084.t01	Vitvi00g02084	Vitvi00g02084	-	0.163333	0.08	0.076667	0.1	0.443333	0.373333
Vitvi00g02085.t01	Vitvi00g02085	Vitvi00g02085	-	0.713333	0.516667	0.436667	0.26	0.13	0.053333
Vitvi00g02088.t01	Vitvi00g02088	Vitvi00g02088	-	2.34333	6.15333	1.04333	0	0	0
Vitvi00g02089.t01	Vitvi00g02089	Vitvi00g02089	-	0.5	0.116667	0.136667	0.426667	0.153333	0.266667
Vitvi00g02096.t01	Vitvi00g02096	Vitvi00g02096	-	0	0	0	0	0	0
Vitvi00g02097.t01	Vitvi00g02097	Vitvi00g02097	-	0.056667	0	0	0	0.03	0
Vitvi00g02098.t01	Vitvi00g02098	Vitvi00g02098	-	1.47333	0	0.003333	1.50667	0	0.303333
Vitvi00g02099.t01	Vitvi00g02099	Vitvi00g02099	-	0	0	0	3.44	6.66	7.32
Vitvi00g02102.t01	Vitvi00g02102	Vitvi00g02102	-	0	0	0	0	0	0
Vitvi00g02106.t01	Vitvi00g02106	Vitvi00g02106	-	28.5567	10.06	8.42333	11.6767	11.88	9.01333
Vitvi00g02111.t01	Vitvi00g02111	Vitvi00g02111	-	27.1933	106.943	47	4.7	6.73667	4.52333
Vitvi00g02112.t01	Vitvi00g02112	Vitvi00g02112	-	0	0	0	0	0	0
Vitvi00g02116.t01	Vitvi00g02116	Vitvi00g02116	-	4.67667	6.29667	6.56	0.096667	0.413333	0.81
Vitvi00g02117.t01	Vitvi00g02117	Vitvi00g02117	-	0.026667	0.06	0.03	0	0.05	0.036667
Vitvi00g02120.t01	Vitvi00g02120	Vitvi00g02120	-	2.62667	1.4	3.52	4.91333	1.00333	3.01333
Vitvi00g02136.t01	Vitvi00g02136	Vitvi00g02136	-	0	0	0	0	0	0
Vitvi00g02138.t01	Vitvi00g02138	Vitvi00g02138	-	0	0	0	0	0	0
Vitvi00g02139.t01	Vitvi00g02139	Vitvi00g02139	-	0	0.013333	0	0	0	0.023333
Vitvi00g02141.t01	Vitvi00g02141	Vitvi00g02141	-	9.2	19.05	17.2967	6.70333	13.1433	19.52
Vitvi00g02142.t01	Vitvi00g02142	Vitvi00g02142	-	32.7933	10.79	17.25	21.26	25.0067	21.38
Vitvi00g02145.t01	Vitvi00g02145	Vitvi00g02145	-	18.5167	24.36	17.2367	7.80333	8.35667	7.91
Vitvi00g02146.t01	Vitvi00g02146	Vitvi00g02146	-	60.7867	207.69	91.5667	64.2567	128.89	91.1233
Vitvi00g02147.t01	Vitvi00g02147	Vitvi00g02147	-	0.143333	0.526667	0.386667	1.35333	0.403333	0.536667
Vitvi00g02150.t01	Vitvi00g02150	Vitvi00g02150	-	0	0	0	0.063333	0.826667	0.433333
Vitvi00g02156.t01	Vitvi00g02156	Vitvi00g02156	-	58.0833	24.4067	28.2133	57.2533	26.4833	35.4733
Vitvi00g02157.t01	Vitvi00g02157	Vitvi00g02157	-	0.29	90.68	63.4333	0.253333	57.76	59.1467
Vitvi00g02158.t01	Vitvi00g02158	Vitvi00g02158	-	0.02	0.01	0.02	0.016667	0.013333	0.01
Vitvi00g02161.t01	Vitvi00g02161	Vitvi00g02161	-	0.156667	0.48	0.473333	0.08	0.42	0.53
Vitvi00g02165.t01	Vitvi00g02165	Vitvi00g02165	-	9.36	5.68	8.17	10.5133	10.2533	11.5367
Vitvi00g02167.t01	Vitvi00g02167	Vitvi00g02167	The sequence of the model RefSeq protein was modified	15.4333	18.1533	14.7333	13.15	16.4333	12.6967
Vitvi00g02170.t01	Vitvi00g02170	Vitvi00g02170	-	0.033333	0.05	0.133333	0	0	0.03
Vitvi00g02171.t01	Vitvi00g02171	Vitvi00g02171	-	0	0	0	0	0	0
Vitvi00g02172.t01	Vitvi00g02172	Vitvi00g02172	-	0	0	0	0	0	0
Vitvi00g02173.t01	Vitvi00g02173	Vitvi00g02173	-	0.306667	214.01	176.28	0.326667	113.367	97.31
Vitvi00g02174.t01	Vitvi00g02174	Vitvi00g02174	-	0.263333	0.29	0.64	0.966667	0.326667	0.313333
Vitvi00g02175.t01	Vitvi00g02175	Vitvi00g02175	-	0	0	0.106667	60.7267	50.9967	23.7633
Vitvi00g02177.t01	Vitvi00g02177	Vitvi00g02177	-	0	0	0	0	0	0
Vitvi00g02178.t01	Vitvi00g02178	Vitvi00g02178	-	234.707	99.4667	92.6633	243.457	130.777	113.553
Vitvi00g02180.t01	Vitvi00g02180	Vitvi00g02180	-	0.063333	0.026667	0.086667	0	0	0
Vitvi00g02183.r01	Vitvi00g02183	Vitvi00g02183	Non coding	0.863333	0.42	0.483333	13.7333	16.82	14.17
Vitvi00g02184.t01	Vitvi00g02184	Vitvi00g02184	-	19.39	23.19	25.2367	18.9267	29.8533	36.0567
Vitvi00g02189.t01	Vitvi00g02189	Vitvi00g02189	-	0	0.1	0	0.086667	0.04	0.046667
Vitvi00g02191.t01	Vitvi00g02191	Vitvi00g02191	-	0	0	0	0	0	0
Vitvi00g02192.r01	Vitvi00g02192	Vitvi00g02192	Non coding	1.24	1.67	2.01333	1.44667	4.61667	5.18667
Vitvi00g02194.t01	Vitvi00g02194	Vitvi00g02194	-	0	0	0	0.053333	0.2	0.153333
Vitvi00g02199.t01	Vitvi00g02199	Vitvi00g02199	-	1.31	0	0.016667	2.08333	0	0
Vitvi00g02204.t01	Vitvi00g02204	Vitvi00g02204	-	0	0.02	0.023333	0	0	0
Vitvi00g02205.t01	Vitvi00g02205	Vitvi00g02205	-	0	0	0	0	0	0
Vitvi00g02208.t01	Vitvi00g02208	Vitvi00g02208	-	19.7533	5.54667	5.92667	13.62	6.16333	4.28333
Vitvi00g02209.t01	Vitvi00g02209	Vitvi00g02209	-	0	0	0	0	0	0
Vitvi00g02210.t01	Vitvi00g02210	Vitvi00g02210	-	0	0	0	0	0	0
Vitvi00g02211.t01	Vitvi00g02211	Vitvi00g02211	-	0.25	1.06	0.446667	0.253333	0.683333	0.89
Vitvi00g02213.t01	Vitvi00g02213	Vitvi00g02213	-	0.366667	0.453333	0.77	0.116667	0.046667	0.116667
Vitvi00g02214.t01	Vitvi00g02214	Vitvi00g02214	-	0.016667	0	0.056667	0.06	0.076667	0.05
Vitvi00g02215.t01	Vitvi00g02215	Vitvi00g02215	-	0	0.083333	0.076667	0.03	0.013333	0.026667
Vitvi00g02217.t01	Vitvi00g02217	Vitvi00g02217	-	0.786667	0.383333	1.16667	0.5	0.78	0.946667
Vitvi00g02218.r01	Vitvi00g02218	Vitvi00g02218	Non coding	0	0	0	0	0	0
Vitvi00g02218.r02	Vitvi00g02218	Vitvi00g02218	Non coding	0	0	0	0	0	0.136667
Vitvi00g02219.t01	Vitvi00g02219	Vitvi00g02219	-	6.49	8.25667	5.3	7.49	8.98667	6.98333
Vitvi00g02220.t01	Vitvi00g02220	Vitvi00g02220	-	0	0.24	0.246667	0	0	0
Vitvi00g02221.r01	Vitvi00g02221	Vitvi00g02221	Non coding	0.083333	0	0.07	0	0	0
Vitvi00g02222.r01	Vitvi00g02222	Vitvi00g02222	Non coding	0.29	0	0	0	0	0.356667
Vitvi00g02224.t01	Vitvi00g02224	Vitvi00g02224	-	0	0	0	0	0	0
Vitvi00g02225.t01	Vitvi00g02225	Vitvi00g02225	-	0	0	0	0	0	0
Vitvi00g02226.t01	Vitvi00g02226	Vitvi00g02226	-	2.11667	2.92	2.88667	1.05333	0.9	1.97667
Vitvi00g02231.r01	Vitvi00g02231	Vitvi00g02231	Non coding	0.083333	0	0.07	0	0	0
Vitvi00g02232.t01	Vitvi00g02232	Vitvi00g02232	-	0	0	0	0	0	0
Vitvi00g02234.t01	Vitvi00g02234	Vitvi00g02234	-	0	0	0	0	0	0
Vitvi00g02235.t01	Vitvi00g02235	Vitvi00g02235	-	0	0	0.01	0	0	0
Vitvi00g02236.t01	Vitvi00g02236	Vitvi00g02236	-	14.0867	19.5	18.78	13.38	11.4433	17.1433
Vitvi00g02237.t01	Vitvi00g02237	Vitvi00g02237	-	0.026667	0.05	0.04	1.48667	5.68667	6.64667
Vitvi00g02238.t01	Vitvi00g02238	Vitvi00g02238	-	0.113333	0.243333	0.116667	0	0	0
Vitvi00g02240.t01	Vitvi00g02240	Vitvi00g02240	-	0.61	0.056667	0.11	0.323333	0.13	0.123333
Vitvi00g02242.t01	Vitvi00g02242	Vitvi00g02242	-	0	0	0	0	0	0
Vitvi00g02243.t01	Vitvi00g02243	Vitvi00g02243	-	1907.06	47.5633	41.18	639.067	276.703	88.4467
Vitvi00g02244.t01	Vitvi00g02244	Vitvi00g02244	-	0.6	0.443333	0.296667	0.066667	0	0
Vitvi00g02246.t01	Vitvi00g02246	Vitvi00g02246	-	5.47333	6.95667	5.07333	8.78667	5.47667	10.5267
Vitvi00g02249.t01	Vitvi00g02249	Vitvi00g02249	-	0	0	0	0	0	0
Vitvi00g02250.t01	Vitvi00g02250	Vitvi00g02250	-	0	0	0	0	0	0
Vitvi00g02251.r01	Vitvi00g02251	Vitvi00g02251	Non coding	0	0	0	0	0	0
Vitvi00g02252.t01	Vitvi00g02252	Vitvi00g02252	-	0	0	0	0	0	0
Vitvi00g02253.r01	Vitvi00g02253	Vitvi00g02253	Non coding	0	0	0	0	0	0
Vitvi00g02254.r01	Vitvi00g02254	Vitvi00g02254	Non coding	0	0	0	0	0	0
Vitvi00g02255.t01	Vitvi00g02255	Vitvi00g02255	-	0	0	0	4.17667	2.50667	2.63
Vitvi00g02256.t01	Vitvi00g02256	Vitvi00g02256	-	13.33	40.8	28.6067	0.03	0.086667	0.09
Vitvi00g02258.t01	Vitvi00g02258	Vitvi00g02258	-	0	0	0	0	0	0
Vitvi00g02259.t01	Vitvi00g02259	Vitvi00g02259	-	2.54667	2.39	4.42333	2.46	5.40333	5.1
Vitvi00g02260.t01	Vitvi00g02260	Vitvi00g02260	No start	1.32333	4.07667	4.65	0.683333	5.29333	0
Vitvi00g02261.t01	Vitvi00g02261	Vitvi00g02261	-	0	5.07	27.0433	0.026667	0	0
Vitvi00g02262.t01	Vitvi00g02262	Vitvi00g02262	-	0.033333	0	0	0.13	0.033333	0.106667
Vitvi00g02263.t01	Vitvi00g02263	Vitvi00g02263	-	0.423333	0.49	0.356667	0.55	1.31333	1.15
Vitvi00g02264.t01	Vitvi00g02264	Vitvi00g02264	-	0	0	0	0	0.046667	0
Vitvi00g02265.t01	Vitvi00g02265	Vitvi00g02265	-	44.0333	31.71	24.6567	0.25	0.87	1.06333
Vitvi00g02268.t01	Vitvi00g02268	Vitvi00g02268	-	0.066667	0.19	0.113333	0.866667	1.04667	1.74667
Vitvi00g02269.t01	Vitvi00g02269	Vitvi00g02269	-	0.153333	0	0	0	0	0
Vitvi00g02270.t01	Vitvi00g02270	Vitvi00g02270	-	13.7633	25.43	21.4267	13.5967	24.4433	22.38
Vitvi00g02271.t01	Vitvi00g02271	Vitvi00g02271	-	0	0	0	0	0	0
Vitvi00g02272.t01	Vitvi00g02272	Vitvi00g02272	-	0.15	0.036667	0.206667	0	0	0
Vitvi00g02273.t01	Vitvi00g02273	Vitvi00g02273	-	0	0	0	0	0	0
Vitvi00g02274.t01	Vitvi00g02274	Vitvi00g02274	-	3.35333	1.27333	0.673333	4.11	1.66333	1.52333
Vitvi00g02277.t01	Vitvi00g02277	Vitvi00g02277	-	5.23	5.58667	6.72667	0	0.146667	0.296667
Vitvi00g02280.t01	Vitvi00g02280	Vitvi00g02280	-	0	0	0	0	0	0
Vitvi00g02281.t01	Vitvi00g02281	Vitvi00g02281	No start	4.84667	15.0867	13.6633	7.21333	8.87333	2.62333
Vitvi00g02282.r01	Vitvi00g02282	Vitvi00g02282	Non coding	1.47	0	1.73	0	2.18333	0.89
Vitvi00g02284.t01	Vitvi00g02284	Vitvi00g02284	-	116.397	60.54	34.1133	50.21	27.5133	51.4567
Vitvi00g02285.t01	Vitvi00g02285	Vitvi00g02285	-	0	0	0	0	0	0
Vitvi00g02286.t01	Vitvi00g02286	Vitvi00g02286	-	0	0	0	0	0	0
Vitvi00g02287.t01	Vitvi00g02287	Vitvi00g02287	-	0	1.28333	1.22667	0.506667	2.94667	1.54333
Vitvi00g02289.r01	Vitvi00g02289	Vitvi00g02289	-	1.30333	0.466667	0.396667	0.573333	0.356667	1.52
Vitvi00g02289.t01	Vitvi00g02289	Vitvi00g02289	-	0.65	0.033333	0.39	0.573333	0.976667	0.993333
Vitvi00g02292.t01	Vitvi00g02292	Vitvi00g02292	-	0	0	0	0	0	0
Vitvi00g02293.t01	Vitvi00g02293	Vitvi00g02293	-	3.28667	3.29333	1.68333	1.69667	2.19	1.4
Vitvi00g02294.t01	Vitvi00g02294	Vitvi00g02294	-	2.62667	2.14667	1.53333	1.96333	1.95	1.74667
Vitvi00g02295.t01	Vitvi00g02295	Vitvi00g02295	-	0.74	0.686667	1.12333	0.553333	0.906667	1.01333
Vitvi00g02296.t01	Vitvi00g02296	Vitvi00g02296	-	0.043333	0	0.04	0.053333	0	0.12
Vitvi00g02298.r01	Vitvi00g02298	Vitvi00g02298	Non coding	0	0	0	0	0	0
Vitvi00g02298.r02	Vitvi00g02298	Vitvi00g02298	Non coding	0	0	0	0	0	0
Vitvi00g02300.t01	Vitvi00g02300	Vitvi00g02300	-	5.85667	50.1867	53.2833	0.38	4.82333	7.44
Vitvi00g02301.t01	Vitvi00g02301	Vitvi00g02301	-	0	0	0	0	0	0
Vitvi00g02303.t01	Vitvi00g02303	Vitvi00g02303	-	0	0	0	0	0	0
Vitvi00g02304.t01	Vitvi00g02304	Vitvi00g02304	-	0	0	0	0	0	0.026667
Vitvi00g02305.t01	Vitvi00g02305	Vitvi00g02305	-	5.69667	246.553	191.97	3.61333	72.2767	89.7633
Vitvi00g02307.r01	Vitvi00g02307	Vitvi00g02307	Non coding	0.236667	0	0.033333	0	0	0.196667
Vitvi00g02308.t01	Vitvi00g02308	Vitvi00g02308	-	0.02	0.01	0.013333	0	0	0.046667
Vitvi00g02312.t01	Vitvi00g02312	Vitvi00g02312	-	0.443333	0.716667	0.753333	0.196667	0.146667	0.34
Vitvi00g02313.t01	Vitvi00g02313	Vitvi00g02313	-	0.293333	0.903333	0.613333	5.41333	9.00667	10.0033
Vitvi00g02314.t01	Vitvi00g02314	Vitvi00g02314	-	0	0	0	0	0	0
Vitvi00g02316.t01	Vitvi00g02316	Vitvi00g02316	-	0.046667	0	0.036667	0.013333	0.016667	0.08
Vitvi00g02317.t01	Vitvi00g02317	Vitvi00g02317	-	0	0	0	0	0	0
Vitvi00g02320.t01	Vitvi00g02320	Vitvi00g02320	-	0	0.213333	0	0	0	0
Vitvi00g02323.t01	Vitvi00g02323	Vitvi00g02323	-	0.113333	0.05	0.216667	0	0.063333	0
Vitvi00g02324.t01	Vitvi00g02324	Vitvi00g02324	-	0	0	0	0	0	0
Vitvi00g02326.t01	Vitvi00g02326	Vitvi00g02326	-	0	0	0	0	0	0
Vitvi00g02327.t01	Vitvi00g02327	Vitvi00g02327	-	0	3.99	0.64	0	0.636667	0.556667
Vitvi00g02328.t01	Vitvi00g02328	Vitvi00g02328	-	0	0	0	0.04	0	0
Vitvi00g02329.t01	Vitvi00g02329	Vitvi00g02329	-	0	0	0	0	0	0
Vitvi00g02332.t01	Vitvi00g02332	Vitvi00g02332	-	0	0	0	0	0	0
Vitvi00g02333.r01	Vitvi00g02333	Vitvi00g02333	Non coding	0	0	0	0	0	0
Vitvi00g02334.t01	Vitvi00g02334	Vitvi00g02334	-	0	0	0	0	0.223333	0
Vitvi00g02335.t01	Vitvi00g02335	Vitvi00g02335	-	0.716667	1.11667	1.47	0.363333	0.553333	1.18333
Vitvi00g02336.t01	Vitvi00g02336	Vitvi00g02336	-	0.523333	1.11333	1	0.906667	1.07	1.01333
Vitvi00g02337.t01	Vitvi00g02337	Vitvi00g02337	-	0	0.046667	0.073333	0.466667	0.34	0.646667
Vitvi00g02340.r01	Vitvi00g02340	Vitvi00g02340	Non coding	0.836667	0	0	0.406667	0.333333	0.403333
Vitvi00g02343.t01	Vitvi00g02343	Vitvi00g02343	-	0.393333	0.086667	0.16	0	0	0
Vitvi00g02345.t01	Vitvi00g02345	Vitvi00g02345	-	24.4167	21.8933	12.2567	35.2633	32.8933	34.5
Vitvi00g02347.t01	Vitvi00g02347	Vitvi00g02347	-	0	0	0	0.123333	0.693333	1.39333
Vitvi00g02349.r01	Vitvi00g02349	Vitvi00g02349	Non coding	0	0	0	0	0	0
Vitvi00g02349.r02	Vitvi00g02349	Vitvi00g02349	Non coding	0	0	0	0	0	0.196667
Vitvi00g02350.t01	Vitvi00g02350	Vitvi00g02350	-	0.113333	0.193333	0.21	0.023333	0.066667	0.023333
Vitvi00g02351.t01	Vitvi00g02351	Vitvi00g02351	-	2.80667	1.39	2.36667	3.55667	2.34667	3.82667
Vitvi00g02353.r01	Vitvi00g02353	Vitvi00g02353	Non coding	6.21667	6.3	2.46667	0.286667	0.863333	0.78
Vitvi00g02354.t01	Vitvi00g02354	Vitvi00g02354	-	1.21667	0.75	0.676667	0.09	0.066667	0.173333
Vitvi00g02357.t01	Vitvi00g02357	Vitvi00g02357	-	0	0.043333	0.043333	0	0.303333	0.283333
Vitvi00g02358.t01	Vitvi00g02358	Vitvi00g02358	-	0	0.366667	0.386667	1.28	1.38	0.863333
Vitvi00g02359.t01	Vitvi00g02359	Vitvi00g02359	-	0	0	0	0	0	0
Vitvi01g00001.r01	Vitvi01g00001	Vitvi01g00001	Non coding	0.986667	0.466667	0.966667	0.143333	0.073333	0
Vitvi01g00001.r02	Vitvi01g00001	Vitvi01g00001	Non coding	2.05	1.67667	1.76333	1.55667	1.89333	1.86667
Vitvi01g00001.r03	Vitvi01g00001	Vitvi01g00001	Non coding	0.896667	0.31	1.1	1.90667	1.62	1.14333
Vitvi01g00001.r04	Vitvi01g00001	Vitvi01g00001	Non coding	0.21	0	0.26	3.54	2.24	3.71
Vitvi01g00001.r05	Vitvi01g00001	Vitvi01g00001	Non coding	0.146667	0.146667	0.216667	0.64	0.35	1.36
Vitvi01g00001.r06	Vitvi01g00001	Vitvi01g00001	Non coding	0	0.023333	0	0.12	0	0
Vitvi01g00001.r07	Vitvi01g00001	Vitvi01g00001	Non coding	0	0	0	0	0	0.416667
Vitvi01g00001.r08	Vitvi01g00001	Vitvi01g00001	Non coding	0.783333	0.07	0.16	0.95	0.653333	0.38
Vitvi01g00001.r09	Vitvi01g00001	Vitvi01g00001	Non coding	0.09	0.256667	0	0	0	0
Vitvi01g00002.t01	Vitvi01g00002	Vitvi01g00002	The sequence of the model RefSeq protein was modified	1.57	0.183333	0.31	1.36667	0.15	0.22
Vitvi01g00003.t01	Vitvi01g00003	Vitvi01g00003	-	0	0	0	0	0	0
Vitvi01g00004.t01	Vitvi01g00004	Vitvi01g00004	-	0	0	0	0	0	0
Vitvi01g00005.t01	Vitvi01g00005	Vitvi01g00005	Appear in primary splicing variant	2.66333	2.78667	2.58667	0.916667	0.66	1.01667
Vitvi01g00005.t02	Vitvi01g00005	Vitvi01g00005	Appear only in secondary splicing variant	8.58667	10.7233	7.8	9.05	11.7633	10.23
Vitvi01g00005.t03	Vitvi01g00005	Vitvi01g00005	Appear only in secondary splicing variant	0.103333	0.07	0.093333	0.173333	0.1	0.243333
Vitvi01g00005.t04	Vitvi01g00005	Vitvi01g00005	Appear only in secondary splicing variant	0.383333	0.6	1.19333	0.266667	0.75	0.486667
Vitvi01g00006.t01	Vitvi01g00006	Vitvi01g00006	-	5.67333	2.09667	4.2	3.35333	1.53333	1.93333
Vitvi01g00008.t01	Vitvi01g00008	VviAP1	-	0.286667	0.153333	0.11	0.123333	0	0
Vitvi01g00010.t01	Vitvi01g00010	Vitvi01g00010	-	0	0	0	0	0	0
Vitvi01g00011.t01	Vitvi01g00011	VviSEP4	-	0.2	0	0.143333	0	0	0
Vitvi01g00012.t01	Vitvi01g00012	Vitvi01g00012	-	5.77667	1.27333	1.48	2.38	1.34	0.84
Vitvi01g00013.t01	Vitvi01g00013	Vitvi01g00013	-	0	0	0	0	0	0
Vitvi01g00014.t01	Vitvi01g00014	Vitvi01g00014	-	0	0	0.006667	0	0	0
Vitvi01g00015.t01	Vitvi01g00015	Vitvi01g00015	-	0	0	0	0	0	0
Vitvi01g00019.t01	Vitvi01g00019	Vitvi01g00019	-	0	0	0	0	0	0
Vitvi01g00020.t01	Vitvi01g00020	Vitvi01g00020	-	0.046667	0.293333	0.246667	0.516667	0.47	1.09333
Vitvi01g00021.t01	Vitvi01g00021	Vitvi01g00021	-	0	0	0	0	0	0
Vitvi01g00022.t01	Vitvi01g00022	Vitvi01g00022	-	0	0	0	19.9	0	0
Vitvi01g00023.t01	Vitvi01g00023	VviCB5A	-	28.66	38.9667	43.5933	37.1933	44.7933	55.44
Vitvi01g00024.t01	Vitvi01g00024	Vitvi01g00024	-	3.75667	3.39667	2.87333	2.84333	4.75333	4.25
Vitvi01g00025.t01	Vitvi01g00025	Vitvi01g00025	-	13.0633	1.29667	5.25333	17.38	6.24667	7.37667
Vitvi01g00026.t01	Vitvi01g00026	Vitvi01g00026	Appear in primary splicing variant	2.11333	2.94667	5.00667	2.08333	5.21333	3.19667
Vitvi01g00026.t02	Vitvi01g00026	Vitvi01g00026	Appear only in secondary splicing variant	33.4467	37.8767	55.6433	35.0233	54.43	37.2033
Vitvi01g00027.t01	Vitvi01g00027	Vitvi01g00027	-	1.14	0.79	1.31	1	0.48	0.446667
Vitvi01g00028.t01	Vitvi01g00028	Vitvi01g00028	Appear in primary splicing variant	0.316667	0	0.103333	0.473333	0.776667	0
Vitvi01g00028.t02	Vitvi01g00028	Vitvi01g00028	Appear only in secondary splicing variant	0.08	0.06	0	0.073333	0.08	0.08
Vitvi01g00028.t03	Vitvi01g00028	Vitvi01g00028	Appear only in secondary splicing variant	9.26667	5.86	6.47333	8.05	7.99333	10.44
Vitvi01g00028.t04	Vitvi01g00028	Vitvi01g00028	Appear only in secondary splicing variant	0	0.513333	0.16	0.866667	0.096667	0
Vitvi01g00029.t01	Vitvi01g00029	Vitvi01g00029	-	8.10333	8.46	8.97333	9.95333	15.21	18.4433
Vitvi01g00030.t01	Vitvi01g00030	Vitvi01g00030	-	0	0	0	0	0	0.02
Vitvi01g00031.t01	Vitvi01g00031	Vitvi01g00031	-	0.123333	0	0	0.043333	0.013333	0
Vitvi01g00032.t01	Vitvi01g00032	Vitvi01g00032	-	0	0	0	0	0	0
Vitvi01g00033.t01	Vitvi01g00033	Vitvi01g00033	Appear in primary splicing variant	0.21	0.06	0.066667	0.506667	0	0
Vitvi01g00033.t02	Vitvi01g00033	Vitvi01g00033	Appear only in secondary splicing variant	169.487	64.6933	51.02	172.337	124.253	106.157
Vitvi01g00033.t03	Vitvi01g00033	Vitvi01g00033	Appear only in secondary splicing variant	1.67	0.24	0.086667	1.54667	0.29	0.266667
Vitvi01g00034.t01	Vitvi01g00034	Vitvi01g00034	-	0.076667	0.53	0.683333	0	0.44	0.58
Vitvi01g00035.t01	Vitvi01g00035	Vitvi01g00035	Appear in primary splicing variant	0.163333	0.246667	0.323333	0.05	0.416667	0.353333
Vitvi01g00035.t02	Vitvi01g00035	Vitvi01g00035	Appear only in secondary splicing variant	2.07333	1.84333	3.87	3.00667	4.94667	6.81
Vitvi01g00036.r01	Vitvi01g00036	Vitvi01g00036	Appear only in secondary splicing variant	0	0.33	0.14	0	0	0
Vitvi01g00036.r02	Vitvi01g00036	Vitvi01g00036	Appear only in secondary splicing variant	0.523333	0.053333	1.20333	0.42	0	0.393333
Vitvi01g00036.t01	Vitvi01g00036	Vitvi01g00036	Appear in primary splicing variant	0	0	0	0.106667	0	0
Vitvi01g00036.t02	Vitvi01g00036	Vitvi01g00036	Appear only in secondary splicing variant	0	0.05	0.15	0.176667	0.21	0.12
Vitvi01g00036.t03	Vitvi01g00036	Vitvi01g00036	Appear only in secondary splicing variant	0.486667	0.81	0.62	0.656667	0	0.546667
Vitvi01g00036.t04	Vitvi01g00036	Vitvi01g00036	Appear only in secondary splicing variant	0.146667	0.05	0.136667	0.106667	0	0.27
Vitvi01g00036.t05	Vitvi01g00036	Vitvi01g00036	Appear only in secondary splicing variant	0.81	0.963333	1.12333	2.27333	1.09333	1.46333
Vitvi01g00036.t06	Vitvi01g00036	Vitvi01g00036	Appear only in secondary splicing variant	1.82	4.41333	5.15	2.57667	1.48667	2.5
Vitvi01g00037.t01	Vitvi01g00037	Vitvi01g00037	-	2.98	34.06	67.65	5.89667	73.3333	35.33
Vitvi01g00038.t01	Vitvi01g00038	Vitvi01g00038	-	6.00667	21.4233	27.53	7.84333	26.0667	32.16
Vitvi01g00039.t01	Vitvi01g00039	Vitvi01g00039	Appear in primary splicing variant	0.23	0.663333	0.463333	0	0	0.056667
Vitvi01g00039.t02	Vitvi01g00039	Vitvi01g00039	Appear only in secondary splicing variant	0.54	0.603333	0.346667	1.69333	2.7	1.6
Vitvi01g00039.t03	Vitvi01g00039	Vitvi01g00039	Appear only in secondary splicing variant	1.67667	0.996667	1.00667	0.073333	0.286667	0.113333
Vitvi01g00039.t04	Vitvi01g00039	Vitvi01g00039	Appear only in secondary splicing variant	7.53	5.37667	4.49333	4.40333	5.54	6.97667
Vitvi01g00039.t05	Vitvi01g00039	Vitvi01g00039	Appear only in secondary splicing variant	0	0	0	0	0	0
Vitvi01g00039.t06	Vitvi01g00039	Vitvi01g00039	Appear only in secondary splicing variant	2.06333	0.72	0.423333	0	0.07	0
Vitvi01g00041.t01	Vitvi01g00041	Vitvi01g00041	Appear in primary splicing variant	5.12	1.27333	1.12	6.06667	4.11	3.31667
Vitvi01g00041.t02	Vitvi01g00041	Vitvi01g00041	Appear only in secondary splicing variant	2.50667	0.906667	1.16	2.72	1.41	2.11667
Vitvi01g00041.t03	Vitvi01g00041	Vitvi01g00041	Appear only in secondary splicing variant	0.783333	0.213333	0.216667	0.61	0.59	0.503333
Vitvi01g00042.t01	Vitvi01g00042	Vitvi01g00042	Appear in primary splicing variant	21.3367	11.6333	14.3033	17.6233	19.5	18.2933
Vitvi01g00042.t02	Vitvi01g00042	Vitvi01g00042	Appear only in secondary splicing variant	0	0	0	1.4	0.903333	1.07
Vitvi01g00043.t01	Vitvi01g00043	Vitvi01g00043	-	0.363333	0.326667	0.21	0.406667	0.156667	0.146667
Vitvi01g00045.t01	Vitvi01g00045	Vitvi01g00045	-	7.86	9.19	8.19333	10.6833	10.8867	13.32
Vitvi01g00046.t01	Vitvi01g00046	Vitvi01g00046	-	0	0	0	1.80333	0.92	1.16667
Vitvi01g00047.t01	Vitvi01g00047	Vitvi01g00047	-	0.95	0.57	0.873333	1.94667	1.40667	1.59333
Vitvi01g00048.t01	Vitvi01g00048	Vitvi01g00048	Appear in primary splicing variant	0.213333	1.21667	0.603333	0.153333	0.503333	0.403333
Vitvi01g00048.t02	Vitvi01g00048	Vitvi01g00048	Appear only in secondary splicing variant	3.34333	10.7567	12.21	2.06333	4.31333	6.34667
Vitvi01g00048.t03	Vitvi01g00048	Vitvi01g00048	Appear only in secondary splicing variant	0.546667	0.173333	0.09	0.31	0.653333	0.326667
Vitvi01g00048.t04	Vitvi01g00048	Vitvi01g00048	Appear only in secondary splicing variant	1.48667	0	0.046667	2.16333	0.42	0.233333
Vitvi01g00048.t05	Vitvi01g00048	Vitvi01g00048	Appear only in secondary splicing variant	0.466667	0	0	0.763333	0.603333	0.303333
Vitvi01g00049.t01	Vitvi01g00049	Vitvi01g00049	-	46.0433	55.77	55.52	25.7467	42.8233	41.3633
Vitvi01g00050.t01	Vitvi01g00050	Vitvi01g00050	Appear in primary splicing variant	0.186667	0	0	0.593333	0.263333	2.56333
Vitvi01g00050.t02	Vitvi01g00050	Vitvi01g00050	Appear only in secondary splicing variant	0	0	0	6.3	1.93333	1.52333
Vitvi01g00050.t03	Vitvi01g00050	Vitvi01g00050	Appear only in secondary splicing variant	35.8067	9.23	8.29667	21.9	40.56	23.6633
Vitvi01g00051.t01	Vitvi01g00051	Vitvi01g00051	-	76.38	44.5733	41.7233	72.8833	59.29	35.91
Vitvi01g00052.t01	Vitvi01g00052	Vitvi01g00052	-	91.8	2.48	1.71667	66.9367	7.35	2.7
Vitvi01g00053.t01	Vitvi01g00053	Vitvi01g00053	-	0	1.13333	0.69	0	0.063333	0.92
Vitvi01g00054.t01	Vitvi01g00054	Vitvi01g00054	Appear in primary splicing variant	14.7433	11.79	6.88	5.20333	5.65667	6.50667
Vitvi01g00054.t02	Vitvi01g00054	Vitvi01g00054	Appear only in secondary splicing variant	18.15	15.6167	12.16	19.6967	19.61	16.6633
Vitvi01g00055.t01	Vitvi01g00055	Vitvi01g00055	-	22.1867	20.8433	35.09	40.77	31.7733	32.9367
Vitvi01g00056.t01	Vitvi01g00056	Vitvi01g00056	-	62.2533	46.0333	30.62	48.1567	46.2733	44.02
Vitvi01g00057.t01	Vitvi01g00057	Vitvi01g00057	-	0	0	0	0	0	0
Vitvi01g00058.t01	Vitvi01g00058	Vitvi01g00058	-	26.36	23.72	19.31	21.0433	38.16	31.0133
Vitvi01g00059.t01	Vitvi01g00059	Vitvi01g00059	Appear in primary splicing variant	0.173333	0	0	0.21	0	0
Vitvi01g00059.t02	Vitvi01g00059	Vitvi01g00059	Appear only in secondary splicing variant	0.626667	0.063333	0.03	1.68	0.073333	0.066667
Vitvi01g00060.t01	Vitvi01g00060	Vitvi01g00060	-	96.62	106.197	108.917	125	88.08	102.14
Vitvi01g00061.t01	Vitvi01g00061	Vitvi01g00061	-	159.79	305.953	174.967	176.123	169.737	183.003
Vitvi01g00062.t01	Vitvi01g00062	Vitvi01g00062	-	6.35333	9.92333	9.13667	4.36667	6.81	10.5467
Vitvi01g00063.r01	Vitvi01g00063	Vitvi01g00063	-	0	0.113333	0.03	0	0	0.07
Vitvi01g00063.t01	Vitvi01g00063	Vitvi01g00063	-	0.523333	0.126667	0.18	0.64	0.206667	0
Vitvi01g00064.t01	Vitvi01g00064	Vitvi01g00064	-	57.7233	4.02667	5.45333	49.9767	22.33	11.9833
Vitvi01g00065.t01	Vitvi01g00065	Vitvi01g00065	Appear in primary splicing variant	0.193333	0.096667	0.046667	0.586667	0.806667	0.98
Vitvi01g00065.t02	Vitvi01g00065	Vitvi01g00065	Appear only in secondary splicing variant	0.026667	0.066667	0.08	0.063333	0.406667	0.263333
Vitvi01g00066.t01	Vitvi01g00066	Vitvi01g00066	-	2.75333	0.686667	0.433333	0.476667	0.416667	0.266667
Vitvi01g00067.t01	Vitvi01g00067	Vitvi01g00067	-	0.1	1.81667	0.263333	0.316667	0.446667	0.143333
Vitvi01g00068.t01	Vitvi01g00068	Vitvi01g00068	-	9.78333	11.58	9.36	12.86	15.4633	15.0267
Vitvi01g00070.r01	Vitvi01g00070	Vitvi01g00070	-	0	0	0	0	0	0
Vitvi01g00070.t01	Vitvi01g00070	Vitvi01g00070	-	22.0067	22.2367	16.0933	21.8233	15.1167	14.28
Vitvi01g00071.t01	Vitvi01g00071	Vitvi01g00071	-	9.27	15.0233	16.9267	11.02	16.4667	19.75
Vitvi01g00072.t01	Vitvi01g00072	Vitvi01g00072	-	0	0	0	0	0	0
Vitvi01g00073.t01	Vitvi01g00073	Vitvi01g00073	-	0	0.05	0.04	0	0	0
Vitvi01g00074.t01	Vitvi01g00074	Vitvi01g00074	-	14.8633	15.1567	16.8867	22.83	19.8533	22.13
Vitvi01g00075.t01	Vitvi01g00075	Vitvi01g00075	-	241.363	67.2367	45.49	146.823	58.5133	65.1667
Vitvi01g00076.t01	Vitvi01g00076	Vitvi01g00076	Appear in primary splicing variant	31.4067	40.2167	33.27	32.5067	44.79	40.39
Vitvi01g00076.t02	Vitvi01g00076	Vitvi01g00076	Appear only in secondary splicing variant	2.05667	0.383333	1.51	1.68667	0.46	0.633333
Vitvi01g00076.t03	Vitvi01g00076	Vitvi01g00076	Appear only in secondary splicing variant	1.22667	1.1	0.75	1.19	2.08667	1.60667
Vitvi01g00077.t01	Vitvi01g00077	Vitvi01g00077	Appear in primary splicing variant	3.94667	8.15667	2.98333	2.97667	9.17	5.4
Vitvi01g00077.t02	Vitvi01g00077	Vitvi01g00077	Appear only in secondary splicing variant	53.6967	19.9633	20.3233	24.82	29.0767	19.38
Vitvi01g00077.t03	Vitvi01g00077	Vitvi01g00077	Appear only in secondary splicing variant	11.74	6.77667	4.64333	4.92333	7.14	4.88
Vitvi01g00078.t01	Vitvi01g00078	Vitvi01g00078	-	0.49	0.19	0.246667	0.576667	0.5	0.443333
Vitvi01g00079.t01	Vitvi01g00079	Vitvi01g00079	-	1.01333	0.483333	0.683333	0.953333	0.696667	1.22
Vitvi01g00080.t01	Vitvi01g00080	Vitvi01g00080	Appear in primary splicing variant	0.2	0.186667	0	0.133333	0.273333	0.046667
Vitvi01g00080.t02	Vitvi01g00080	Vitvi01g00080	Appear only in secondary splicing variant	0.173333	0.073333	0.113333	0.18	0.13	0.096667
Vitvi01g00080.t03	Vitvi01g00080	Vitvi01g00080	Appear only in secondary splicing variant	2.74667	1.89	1.01	3.62	3.29333	1.31
Vitvi01g00080.t04	Vitvi01g00080	Vitvi01g00080	Appear only in secondary splicing variant	6.54	4.15333	2.91333	6.29333	7.18	4.52333
Vitvi01g00081.r01	Vitvi01g00081	Vitvi01g00081	-	63.18	19.4133	14.3733	57.0733	38.04	31.09
Vitvi01g00081.t01	Vitvi01g00081	Vitvi01g00081	-	63.18	19.4133	14.3733	57.0733	38.04	31.09
Vitvi01g00082.t01	Vitvi01g00082	Vitvi01g00082	-	44.3233	33.83	40.8033	50.02	27.44	38.9467
Vitvi01g00083.t01	Vitvi01g00083	Vitvi01g00083	-	2.11667	1.80667	1.85667	0.97	2.11667	1.13667
Vitvi01g00084.t01	Vitvi01g00084	Vitvi01g00084	-	0.09	0.203333	0.156667	0.033333	0.04	0.013333
Vitvi01g00085.t01	Vitvi01g00085	Vitvi01g00085	-	6.78	6.28667	7.56667	8.89667	9.88	10.1933
Vitvi01g00086.t01	Vitvi01g00086	Vitvi01g00086	-	27.0933	7.19	9.74667	15.8767	9.96	10.1633
Vitvi01g00087.t01	Vitvi01g00087	Vitvi01g00087	-	37.4667	185.337	209.947	101.743	132.793	252.56
Vitvi01g00088.t01	Vitvi01g00088	Vitvi01g00088	-	2.89333	1.77	1.69	10.0767	11.72	9.33333
Vitvi01g00089.t01	Vitvi01g00089	Vitvi01g00089	Appear in primary splicing variant	0.163333	0.59	0.046667	0.026667	0.253333	0.23
Vitvi01g00089.t02	Vitvi01g00089	Vitvi01g00089	Appear only in secondary splicing variant	0.413333	0.246667	0.18	0.186667	0.22	0.256667
Vitvi01g00089.t03	Vitvi01g00089	Vitvi01g00089	Appear only in secondary splicing variant	1.44667	2.3	1.45	1.15333	1.61667	1.04
Vitvi01g00090.t01	Vitvi01g00090	Vitvi01g00090	Appear in primary splicing variant	0	0	0	0	0	0
Vitvi01g00090.t02	Vitvi01g00090	Vitvi01g00090	Appear only in secondary splicing variant	5.11333	9.36333	6.65333	4.29333	2.16667	3.48667
Vitvi01g00090.t03	Vitvi01g00090	Vitvi01g00090	Appear only in secondary splicing variant	0	0	0	0	0	0
Vitvi01g00091.t01	Vitvi01g00091	Vitvi01g00091	-	9.92333	31.03	34.4	11.0333	14.9	12.1367
Vitvi01g00092.t01	Vitvi01g00092	Vitvi01g00092	Appear in primary splicing variant	0.74	0	0.11	0	0	0
Vitvi01g00092.t02	Vitvi01g00092	Vitvi01g00092	Appear only in secondary splicing variant	0.28	0.053333	0	3.23667	3.59333	1.74667
Vitvi01g00094.t01	Vitvi01g00094	VviMYBAL1	-	0	0	0	0	0	0
Vitvi01g00095.t01	Vitvi01g00095	VviMYBAL2	-	0	0	0.113333	0	0	0.106667
Vitvi01g00096.t01	Vitvi01g00096	Vitvi01g00096	-	0	0	0	0	0	0
Vitvi01g00097.t01	Vitvi01g00097	Vitvi01g00097	-	6.46667	2.00333	4.76667	9.44333	3.78667	6.34
Vitvi01g00098.t01	Vitvi01g00098	Vitvi01g00098	-	36.08	36.4733	33.8167	41.0333	49.9667	46.12
Vitvi01g00099.t01	Vitvi01g00099	Vitvi01g00099	-	4.61	4.49	2.74333	4.91667	3.33333	3.44
Vitvi01g00100.r01	Vitvi01g00100	Vitvi01g00100	Non coding	19.4967	15.2467	16.81	19.7833	16.6133	19.9633
Vitvi01g00101.t01	Vitvi01g00101	Vitvi01g00101	-	0.176667	0	0.043333	0.163333	0.086667	0.06
Vitvi01g00102.t01	Vitvi01g00102	Vitvi01g00102	-	3.10333	0	0.19	5.17	1.18667	1.00333
Vitvi01g00103.t01	Vitvi01g00103	Vitvi01g00103	-	11.8733	10.5967	13.7467	8.27	10.96	12.3333
Vitvi01g00104.t01	Vitvi01g00104	Vitvi01g00104	Appear in primary splicing variant	0.246667	0.64	0.03	0.1	0.066667	0.253333
Vitvi01g00104.t02	Vitvi01g00104	Vitvi01g00104	Appear only in secondary splicing variant	3.78333	1.19	1.10333	1.22	0.86	0.463333
Vitvi01g00105.t01	Vitvi01g00105	Vitvi01g00105	-	0.93	0.02	0	1.31667	0.17	0.123333
Vitvi01g00106.t01	Vitvi01g00106	Vitvi01g00106	Appear in primary splicing variant	48.3833	10.0633	10.89	38.3833	73.25	37.8767
Vitvi01g00106.t02	Vitvi01g00106	Vitvi01g00106	Appear only in secondary splicing variant	1.05667	1.61	0.723333	1.71667	10.56	3.15667
Vitvi01g00107.t01	Vitvi01g00107	Vitvi01g00107	-	0.106667	0	0	0.62	0	0
Vitvi01g00108.t01	Vitvi01g00108	VviRAN1	-	7.06667	19.1233	27.27	6.4	20.2533	20.0167
Vitvi01g00109.t01	Vitvi01g00109	Vitvi01g00109	-	0	0	0	0	0	0
Vitvi01g00110.t01	Vitvi01g00110	Vitvi01g00110	-	0.6	0	0	0	0	0.436667
Vitvi01g00111.t01	Vitvi01g00111	Vitvi01g00111	-	0	0	0	0.04	0.083333	0
Vitvi01g00112.t01	Vitvi01g00112	Vitvi01g00112	-	19.0933	27.84	25.2633	21.82	36.6567	50.96
Vitvi01g00113.t01	Vitvi01g00113	Vitvi01g00113	-	2.05	1.45333	1.69	6.9	2.93667	3.74
Vitvi01g00114.t01	Vitvi01g00114	Vitvi01g00114	-	1.38	0.88	1.08333	7.06333	7.28	7.93667
Vitvi01g00115.t01	Vitvi01g00115	Vitvi01g00115	Appear in primary splicing variant	0.21	0.693333	0.513333	0.906667	0.5	0.546667
Vitvi01g00115.t02	Vitvi01g00115	Vitvi01g00115	Appear only in secondary splicing variant	11.4633	3.72	5.81333	13.7133	10.1567	8.26667
Vitvi01g00116.t01	Vitvi01g00116	Vitvi01g00116	Appear in primary splicing variant	0.576667	0.156667	0.006667	0.173333	0.866667	0.476667
Vitvi01g00116.t02	Vitvi01g00116	Vitvi01g00116	Appear only in secondary splicing variant	0.063333	0	0	0	0	0
Vitvi01g00116.t03	Vitvi01g00116	Vitvi01g00116	Appear only in secondary splicing variant	0	0	0	0	0	0
Vitvi01g00116.t04	Vitvi01g00116	Vitvi01g00116	Appear only in secondary splicing variant	0	0	0	0	0	0
Vitvi01g00116.t05	Vitvi01g00116	Vitvi01g00116	Appear only in secondary splicing variant	5.07667	7.09667	7.73667	6.43333	7.24667	11.85
Vitvi01g00119.t01	Vitvi01g00119	Vitvi01g00119	Appear in primary splicing variant	1.09	1.76667	1.19	1.03	1.45	1.31333
Vitvi01g00119.t02	Vitvi01g00119	Vitvi01g00119	Appear only in secondary splicing variant	1.01667	0.506667	0.696667	0.3	0.443333	0.373333
Vitvi01g00120.t01	Vitvi01g00120	Vitvi01g00120	Appear in primary splicing variant	14.2333	17.93	20.2167	14.7333	17.6433	28.1533
Vitvi01g00120.t02	Vitvi01g00120	Vitvi01g00120	Appear only in secondary splicing variant	28.16	36.23	32.56	31.2733	42.8767	41.1333
Vitvi01g00121.t01	Vitvi01g00121	Vitvi01g00121	-	16.0367	52.46	35.1133	15.2533	35.7033	29.48
Vitvi01g00122.t01	Vitvi01g00122	Vitvi01g00122	-	27.6333	64.9567	93.1	14.5933	37.4667	41.09
Vitvi01g00123.t01	Vitvi01g00123	Vitvi01g00123	-	0.256667	0	0	0	0.01	0
Vitvi01g00124.t01	Vitvi01g00124	Vitvi01g00124	-	23.82	24.3033	19.81	24.9433	30.77	27.49
Vitvi01g00126.t01	Vitvi01g00126	VviABS2	-	0	0	0	0	0	0
Vitvi01g00127.t01	Vitvi01g00127	Vitvi01g00127	-	0	0	0	0	0	0
Vitvi01g00128.t01	Vitvi01g00128	Vitvi01g00128	-	62.7467	57.2033	65.91	76.38	66.61	74.1667
Vitvi01g00129.r01	Vitvi01g00129	Vitvi01g00129	Appear only in secondary splicing variant	0.13	0.353333	0.583333	0.066667	0.246667	0.156667
Vitvi01g00129.r02	Vitvi01g00129	Vitvi01g00129	Appear only in secondary splicing variant	0.103333	0.906667	0.633333	0.186667	0.14	0.143333
Vitvi01g00129.r03	Vitvi01g00129	Vitvi01g00129	Appear only in secondary splicing variant	0.03	1.41667	0.156667	0.03	0.153333	0.223333
Vitvi01g00129.r04	Vitvi01g00129	Vitvi01g00129	Appear only in secondary splicing variant	0.093333	0.42	0.136667	0.046667	0.296667	0.166667
Vitvi01g00129.r05	Vitvi01g00129	Vitvi01g00129	Appear only in secondary splicing variant	0.11	0.963333	0.243333	0.106667	0.233333	0.13
Vitvi01g00129.r06	Vitvi01g00129	Vitvi01g00129	Appear only in secondary splicing variant	0	0	0	0	0	0
Vitvi01g00129.t01	Vitvi01g00129	Vitvi01g00129	Appear in primary splicing variant	0.123333	1.35667	0.393333	0.043333	0.413333	0.34
Vitvi01g00129.t02	Vitvi01g00129	Vitvi01g00129	Appear only in secondary splicing variant	0.193333	1.25333	0.646667	0.053333	0.146667	0.106667
Vitvi01g00129.t03	Vitvi01g00129	Vitvi01g00129	Appear only in secondary splicing variant	0.103333	0.066667	0.036667	0.03	0.036667	0.046667
Vitvi01g00129.t04	Vitvi01g00129	Vitvi01g00129	Appear only in secondary splicing variant	0.08	0.83	0.173333	0.026667	0.253333	0.06
Vitvi01g00129.t05	Vitvi01g00129	Vitvi01g00129	Appear only in secondary splicing variant	0.026667	0.53	0.066667	0.053333	0.03	0.13
Vitvi01g00130.t01	Vitvi01g00130	Vitvi01g00130	Appear in primary splicing variant	8.66	6.50667	6.45333	12.3867	14.0433	13.01
Vitvi01g00130.t02	Vitvi01g00130	Vitvi01g00130	Appear only in secondary splicing variant	0	1.5	1.13667	1.11	1.31333	1.24333
Vitvi01g00130.t03	Vitvi01g00130	Vitvi01g00130	Appear only in secondary splicing variant	0	0	0	0	0	0
Vitvi01g00130.t04	Vitvi01g00130	Vitvi01g00130	Appear only in secondary splicing variant	0.783333	1.17	1	0.8	1.13333	0.72
Vitvi01g00130.t05	Vitvi01g00130	Vitvi01g00130	Appear only in secondary splicing variant	0.33	0.68	0.543333	0.04	0	0.223333
Vitvi01g00131.t01	Vitvi01g00131	Vitvi01g00131	-	7.12333	8.87	7.93667	7.68667	8.4	8.47333
Vitvi01g00132.t01	Vitvi01g00132	Vitvi01g00132	Appear in primary splicing variant	44.1867	22.0167	18.9533	35.29	18.3067	16.2967
Vitvi01g00132.t02	Vitvi01g00132	Vitvi01g00132	Appear only in secondary splicing variant	1.91333	0.996667	1.10333	1.67333	0.36	0.413333
Vitvi01g00133.t01	Vitvi01g00133	Vitvi01g00133	-	41.7967	35.45	28.7	52.6933	60.0367	48.9167
Vitvi01g00134.t01	Vitvi01g00134	Vitvi01g00134	-	0	0	0	0	0	0
Vitvi01g00135.t01	Vitvi01g00135	Vitvi01g00135	Appear in primary splicing variant	0.11	0.006667	0	1.04333	0	0.393333
Vitvi01g00135.t02	Vitvi01g00135	Vitvi01g00135	Appear only in secondary splicing variant	9.88333	6.98667	8.87333	2.62333	3.48	4.13333
Vitvi01g00135.t03	Vitvi01g00135	Vitvi01g00135	Appear only in secondary splicing variant	4.64	3.8	5.92667	7.04667	7.25667	11.4233
Vitvi01g00135.t04	Vitvi01g00135	Vitvi01g00135	Appear only in secondary splicing variant	0	1.62	0.496667	2.78	4.93667	3.22667
Vitvi01g00136.t01	Vitvi01g00136	Vitvi01g00136	-	63.3367	39.1967	35.8833	55.8467	37.91	37.6167
Vitvi01g00137.r01	Vitvi01g00137	Vitvi01g00137	-	2.62667	1.37667	2.52667	1.55	1.01	1.21667
Vitvi01g00137.t01	Vitvi01g00137	Vitvi01g00137	-	2.62667	1.37667	2.52667	1.55	1.01	1.21667
Vitvi01g00138.t01	Vitvi01g00138	Vitvi01g00138	Appear in primary splicing variant	0.346667	0.046667	0.063333	0.413333	0	0.01
Vitvi01g00138.t02	Vitvi01g00138	Vitvi01g00138	Appear only in secondary splicing variant	18.02	14.87	12.5	24.03	23.6667	22.0133
Vitvi01g00139.t01	Vitvi01g00139	Vitvi01g00139	-	17.6233	16.4367	14.18	23.1233	19.2133	18.35
Vitvi01g00140.t01	Vitvi01g00140	Vitvi01g00140	-	6.79667	2.54667	1.94667	10.15	6.81	5.54667
Vitvi01g00141.t01	Vitvi01g00141	Vitvi01g00141	-	0	0	0	0.056667	0	0
Vitvi01g00142.t01	Vitvi01g00142	Vitvi01g00142	-	603.96	667.347	723.907	898.287	620.797	739.897
Vitvi01g00143.t01	Vitvi01g00143	Vitvi01g00143	-	40.7767	58.5867	50.9667	29.5133	73.96	64.6767
Vitvi01g00144.t01	Vitvi01g00144	Vitvi01g00144	-	0	0	0	0	0	0
Vitvi01g00145.t01	Vitvi01g00145	Vitvi01g00145	-	12.27	1.56333	1.48	16.76	5.17667	3.88667
Vitvi01g00146.t01	Vitvi01g00146	Vitvi01g00146	Appear in primary splicing variant	19.62	3.95667	5.89333	18.6933	9.63667	12.1133
Vitvi01g00146.t02	Vitvi01g00146	Vitvi01g00146	Appear only in secondary splicing variant	0	0	0.093333	0.066667	0	0.05
Vitvi01g00146.t03	Vitvi01g00146	Vitvi01g00146	Appear only in secondary splicing variant	19.4233	8.75333	7.42667	11.0233	9.38333	7.10667
Vitvi01g00146.t04	Vitvi01g00146	Vitvi01g00146	Appear only in secondary splicing variant	1.27	2.04	0.973333	1.00667	1.41667	0.946667
Vitvi01g00146.t05	Vitvi01g00146	Vitvi01g00146	Appear only in secondary splicing variant	0	0	0	0	0	0
Vitvi01g00147.t01	Vitvi01g00147	Vitvi01g00147	-	3.22333	3.96333	2.18667	4.46333	5.44	3.48333
Vitvi01g00148.t01	Vitvi01g00148	Vitvi01g00148	-	1.51667	0.17	0.063333	2.59333	2.32333	0.76
Vitvi01g00149.t01	Vitvi01g00149	Vitvi01g00149	-	13.6167	29.8933	30.9533	8.33667	20.36	22.56
Vitvi01g00150.t01	Vitvi01g00150	Vitvi01g00150	-	1.08667	0.503333	0.556667	1.37667	0.62	1.00333
Vitvi01g00151.t01	Vitvi01g00151	Vitvi01g00151	-	7.70667	6.48333	4.91	4.37667	3.13	3.64667
Vitvi01g00152.t01	Vitvi01g00152	Vitvi01g00152	-	0.833333	2.52333	2.57	0.18	1.68333	2.47333
Vitvi01g00153.t01	Vitvi01g00153	Vitvi01g00153	-	0	0	0	0	0	0
Vitvi01g00154.t01	Vitvi01g00154	Vitvi01g00154	-	0	0	0	0	0	0
Vitvi01g00155.t01	Vitvi01g00155	Vitvi01g00155	-	145.553	100.063	112.417	113.91	73.8133	94.68
Vitvi01g00156.t01	Vitvi01g00156	Vitvi01g00156	Appear in primary splicing variant	0	0	0	0	0	0
Vitvi01g00156.t02	Vitvi01g00156	Vitvi01g00156	Appear only in secondary splicing variant	75.63	4.10667	7.25	47.8567	17.58	21.1133
Vitvi01g00156.t03	Vitvi01g00156	Vitvi01g00156	Appear only in secondary splicing variant	15.9033	1.40667	1.58333	11.78	2.63333	4.58333
Vitvi01g00157.t01	Vitvi01g00157	Vitvi01g00157	-	28.8167	12.3633	16.1367	20.1633	6.96	6.72333
Vitvi01g00158.t01	Vitvi01g00158	Vitvi01g00158	-	2.45667	0.876667	1.4	2.54	3.68	9.19
Vitvi01g00159.t01	Vitvi01g00159	Vitvi01g00159	-	0	0	0	0.08	0.086667	0
Vitvi01g00160.t01	Vitvi01g00160	Vitvi01g00160	-	91.05	15.14	26.63	28.3967	13.77	3.03333
Vitvi01g00161.t01	Vitvi01g00161	Vitvi01g00161	-	4.61	18.2933	13.3767	29.75	49.5467	50.2167
Vitvi01g00162.t01	Vitvi01g00162	Vitvi01g00162	-	3.77333	2.39333	2.85333	2.58	1.91667	2.04667
Vitvi01g00163.t01	Vitvi01g00163	Vitvi01g00163	-	10.9333	13.4167	13.7467	7.58667	11.9667	12.7967
Vitvi01g00164.t01	Vitvi01g00164	Vitvi01g00164	-	14.9433	19.0033	21.9633	15.8467	9.11667	10.1467
Vitvi01g00165.t01	Vitvi01g00165	Vitvi01g00165	-	237.95	243.837	206.167	330.72	246.1	251.647
Vitvi01g00166.t01	Vitvi01g00166	Vitvi01g00166	Appear in primary splicing variant	18.1833	22.2533	17.85	6.47	3.72667	1.44
Vitvi01g00166.t02	Vitvi01g00166	Vitvi01g00166	Appear only in secondary splicing variant	0.816667	0.863333	0.716667	0.98	1.27667	1.53667
Vitvi01g00167.r01	Vitvi01g00167	Vitvi01g00167	Appear only in secondary splicing variant	0	0	0	0	0	0
Vitvi01g00167.r02	Vitvi01g00167	Vitvi01g00167	Appear only in secondary splicing variant	6.30667	2.13	2.36333	4.55667	2.36	2.23667
Vitvi01g00167.t01	Vitvi01g00167	Vitvi01g00167	Appear in primary splicing variant	0	0	0	0	0	0
Vitvi01g00167.t02	Vitvi01g00167	Vitvi01g00167	Appear only in secondary splicing variant	0.083333	0	0	0.09	0	0.043333
Vitvi01g00168.t01	Vitvi01g00168	Vitvi01g00168	Appear in primary splicing variant	1.25	2.70333	1.55667	2.25667	4.14	3.15
Vitvi01g00168.t02	Vitvi01g00168	Vitvi01g00168	Appear only in secondary splicing variant	0.2	0.05	1.69	0	0	1.22333
Vitvi01g00169.t01	Vitvi01g00169	Vitvi01g00169	Appear in primary splicing variant	1.57667	2.21	1.75667	1.41333	0.75	0.7
Vitvi01g00169.t02	Vitvi01g00169	Vitvi01g00169	Appear only in secondary splicing variant	3.33667	4.04667	3.43	1.64667	3.32333	3.37333
Vitvi01g00170.t01	Vitvi01g00170	Vitvi01g00170	-	166.83	56.2467	62.86	157.907	86.15	78.2467
Vitvi01g00171.t01	Vitvi01g00171	Vitvi01g00171	The sequence of the model RefSeq protein was modified	0.843333	1.42333	0.983333	3.09333	4.71333	4.60667
Vitvi01g00172.t01	Vitvi01g00172	Vitvi01g00172	-	0	0	0.01	0.023333	0.01	0.01
Vitvi01g00173.t01	Vitvi01g00173	Vitvi01g00173	Appear in primary splicing variant	2.93333	2.16667	3.35	7.27667	3.67	7.48
Vitvi01g00173.t02	Vitvi01g00173	Vitvi01g00173	Appear only in secondary splicing variant	3	1.58667	3.67333	4.98333	3.28333	5.86333
Vitvi01g00173.t03	Vitvi01g00173	Vitvi01g00173	Appear only in secondary splicing variant	63.83	43.08	78.7267	99.92	67.6233	93.7
Vitvi01g00174.t01	Vitvi01g00174	Vitvi01g00174	Appear in primary splicing variant	0.696667	0.796667	1.16333	1.05333	0.67	1.12667
Vitvi01g00174.t02	Vitvi01g00174	Vitvi01g00174	Appear only in secondary splicing variant	11.1033	7.29667	8.29333	11.3433	12.73	10.2167
Vitvi01g00175.t01	Vitvi01g00175	Vitvi01g00175	-	233.923	118.6	149.7	111.41	130.49	119.203
Vitvi01g00176.t01	Vitvi01g00176	Vitvi01g00176	Appear in primary splicing variant	2.31333	3.40333	2.10333	2.83	3.02	1.9
Vitvi01g00176.t02	Vitvi01g00176	Vitvi01g00176	Appear only in secondary splicing variant	0.056667	0.08	0.08	0	0.433333	0
Vitvi01g00176.t03	Vitvi01g00176	Vitvi01g00176	Appear only in secondary splicing variant	4.60667	6.91667	5.30333	5.88667	5.86667	7.54333
Vitvi01g00176.t04	Vitvi01g00176	Vitvi01g00176	Appear only in secondary splicing variant	2.06333	2.06	3.21667	2.3	3.66	4.35333
Vitvi01g00176.t05	Vitvi01g00176	Vitvi01g00176	Appear only in secondary splicing variant	0.03	0.156667	0.06	0	0.06	0
Vitvi01g00176.t06	Vitvi01g00176	Vitvi01g00176	Appear only in secondary splicing variant	0	0.163333	0.02	0.003333	0	0
Vitvi01g00178.t01	Vitvi01g00178	Vitvi01g00178	Appear in primary splicing variant	0.26	0.52	0.183333	1	0.393333	0.1
Vitvi01g00178.t02	Vitvi01g00178	Vitvi01g00178	Appear only in secondary splicing variant	1.3	0.05	1.01667	1.59667	2.31	1.25333
Vitvi01g00178.t03	Vitvi01g00178	Vitvi01g00178	Appear only in secondary splicing variant	0	0	0.083333	0.96	0.11	0.4
Vitvi01g00179.t01	Vitvi01g00179	Vitvi01g00179	-	0	0.083333	0.056667	0	0	0
Vitvi01g00180.t01	Vitvi01g00180	Vitvi01g00180	-	0	0	0	0	0	0
Vitvi01g00181.t01	Vitvi01g00181	Vitvi01g00181	-	0.43	2.31333	7.55333	0.216667	0.25	0.116667
Vitvi01g00182.t01	Vitvi01g00182	Vitvi01g00182	-	8.96333	8.25667	8.02	8.54667	8.18333	7.54667
Vitvi01g00183.t01	Vitvi01g00183	Vitvi01g00183	-	53.1333	49.9033	59.3933	61.32	78.16	78.5667
Vitvi01g00184.t01	Vitvi01g00184	Vitvi01g00184	-	0	0	0	0	0	0
Vitvi01g00185.t01	Vitvi01g00185	Vitvi01g00185	-	0	0	0	0	0	0
Vitvi01g00186.t01	Vitvi01g00186	Vitvi01g00186	-	14.2	11.5533	10.1733	15.1933	7.49667	6.87
Vitvi01g00187.t01	Vitvi01g00187	Vitvi01g00187	-	2.34667	10	21.02	2.25	7.17333	4.75
Vitvi01g00188.t01	Vitvi01g00188	Vitvi01g00188	-	9.30667	118.523	96.1867	4.71	44.0733	70.93
Vitvi01g00189.t01	Vitvi01g00189	Vitvi01g00189	-	44.49	35.7233	23.52	33.8467	40.9733	28.08
Vitvi01g00190.t01	Vitvi01g00190	Vitvi01g00190	-	0	0	0	0	0	0
Vitvi01g00191.t01	Vitvi01g00191	Vitvi01g00191	-	0	0.196667	0.546667	0	0	0.033333
Vitvi01g00192.t01	Vitvi01g00192	Vitvi01g00192	-	0.64	17.1867	14.1167	0.156667	4.67667	7.98
Vitvi01g00193.t01	Vitvi01g00193	Vitvi01g00193	-	0	1.38333	1.06	0	0	0
Vitvi01g00194.t01	Vitvi01g00194	Vitvi01g00194	-	0	0	0	0	0	0
Vitvi01g00195.t01	Vitvi01g00195	Vitvi01g00195	-	0	0	0	0	0	0
Vitvi01g00196.t01	Vitvi01g00196	Vitvi01g00196	-	12.1667	17.99	14.7133	5.81667	15.31	11.93
Vitvi01g00197.t01	Vitvi01g00197	Vitvi01g00197	-	0.58	0.376667	0.256667	0.166667	0.496667	0.173333
Vitvi01g00198.t01	Vitvi01g00198	Vitvi01g00198	-	21.1333	54.4667	33.7033	19.13	27.8133	32.2433
Vitvi01g00199.t01	Vitvi01g00199	Vitvi01g00199	-	1.85	21.1933	53.6667	2.38333	14.7633	27.07
Vitvi01g00200.t01	Vitvi01g00200	Vitvi01g00200	-	0	0	0	0	0	0
Vitvi01g00201.t01	Vitvi01g00201	Vitvi01g00201	-	9.88333	9.50667	11.5967	15.11	17.7533	22.0067
Vitvi01g00202.t01	Vitvi01g00202	Vitvi01g00202	-	8.43667	7.19333	5.2	9.78667	5.05	4.41667
Vitvi01g00203.t01	Vitvi01g00203	Vitvi01g00203	-	4.16	1.16667	5.64	1.19667	0.423333	0.61
Vitvi01g00204.t01	Vitvi01g00204	Vitvi01g00204	-	6.44667	10.5933	13.8	6.82667	5.32	4.67333
Vitvi01g00205.t01	Vitvi01g00205	Vitvi01g00205	-	0	0	0	0	0	0
Vitvi01g00206.t01	Vitvi01g00206	Vitvi01g00206	-	0	0	0	0	0	0
Vitvi01g00207.t01	Vitvi01g00207	Vitvi01g00207	-	0	0	0	0	0	0
Vitvi01g00208.t01	Vitvi01g00208	Vitvi01g00208	-	0	0	0	0	0	0
Vitvi01g00209.t01	Vitvi01g00209	Vitvi01g00209	-	0	0	0	0	0	0
Vitvi01g00210.t01	Vitvi01g00210	Vitvi01g00210	-	0	0.576667	0.25	0	0.536667	0
Vitvi01g00211.t01	Vitvi01g00211	Vitvi01g00211	-	2.25667	2.47	5.15	1.99	2.06	2.41
Vitvi01g00212.t01	Vitvi01g00212	Vitvi01g00212	-	0	0	0	0	0	0
Vitvi01g00213.t01	Vitvi01g00213	Vitvi01g00213	-	0	0	0	0	0	0
Vitvi01g00214.t01	Vitvi01g00214	Vitvi01g00214	-	12.6267	8.27333	10.55	12.11	51.7167	74.6067
Vitvi01g00215.t01	Vitvi01g00215	Vitvi01g00215	-	1.80667	1.66667	3.15333	1.85333	2.67667	3.32333
Vitvi01g00216.t01	Vitvi01g00216	Vitvi01g00216	-	0.516667	0.05	0.263333	0.453333	0.713333	0.653333
Vitvi01g00217.t01	Vitvi01g00217	Vitvi01g00217	-	1.53	1.11333	1.84	1.12	0.91	0.433333
Vitvi01g00218.t01	Vitvi01g00218	Vitvi01g00218	-	2.95333	0.06	0.28	3.24	0.326667	0.33
Vitvi01g00219.r01	Vitvi01g00219	Vitvi01g00219	-	0.026667	0.693333	0.086667	0.213333	0.46	0.56
Vitvi01g00219.t01	Vitvi01g00219	Vitvi01g00219	-	7.90333	13.1167	15.9867	12.9233	13.9067	15.8133
Vitvi01g00220.t01	Vitvi01g00220	Vitvi01g00220	Appear in primary splicing variant	2.52	2.28667	2.55	0.516667	0	0.676667
Vitvi01g00220.t02	Vitvi01g00220	Vitvi01g00220	Appear only in secondary splicing variant	42.9833	42.4567	46.5667	50.8133	52.2733	58.4633
Vitvi01g00221.t01	Vitvi01g00221	Vitvi01g00221	-	0	0.023333	0	0	0	0.026667
Vitvi01g00222.t01	Vitvi01g00222	Vitvi01g00222	-	2.98333	0.163333	0.053333	17.6767	1.74333	0.34
Vitvi01g00223.t01	Vitvi01g00223	Vitvi01g00223	-	9.32667	7.17333	7.39	10.3733	9.44333	7.65
Vitvi01g00224.t01	Vitvi01g00224	Vitvi01g00224	-	83.58	39.6933	29.5033	44.1967	52.0367	45.8833
Vitvi01g00225.t01	Vitvi01g00225	Vitvi01g00225	-	0.37	0.433333	0.283333	0.08	0.03	0.27
Vitvi01g00226.t01	Vitvi01g00226	Vitvi01g00226	-	1.42	2.97	3.80333	1.06333	2.07	3.04333
Vitvi01g00227.t01	Vitvi01g00227	Vitvi01g00227	-	57.3367	62.6667	51.2967	37.9667	47.0067	45.26
Vitvi01g00228.t01	Vitvi01g00228	Vitvi01g00228	-	0.186667	0.02	0.013333	0.57	0.023333	0.026667
Vitvi01g00229.t01	Vitvi01g00229	Vitvi01g00229	-	0	0	0	0	0	0
Vitvi01g00230.t01	Vitvi01g00230	Vitvi01g00230	-	16.46	1.20667	0.413333	45.5833	1.07667	0.603333
Vitvi01g00231.t01	Vitvi01g00231	Vitvi01g00231	-	0	0	0	0	0	0
Vitvi01g00232.t01	Vitvi01g00232	Vitvi01g00232	Appear in primary splicing variant	0.66	2.00333	0.82	0.663333	0.603333	0.326667
Vitvi01g00232.t02	Vitvi01g00232	Vitvi01g00232	Appear only in secondary splicing variant	6.2	7.95667	4.76667	5.82	6.95333	4.71
Vitvi01g00233.r01	Vitvi01g00233	Vitvi01g00233	Appear only in secondary splicing variant	1.24333	2.81333	3.29667	0.283333	0.426667	0.183333
Vitvi01g00233.r02	Vitvi01g00233	Vitvi01g00233	Appear only in secondary splicing variant	0.596667	0.486667	1.32667	0.103333	0.29	0.293333
Vitvi01g00233.t01	Vitvi01g00233	Vitvi01g00233	Appear in primary splicing variant	0	0.456667	0.336667	0.353333	0	0
Vitvi01g00233.t02	Vitvi01g00233	Vitvi01g00233	Appear only in secondary splicing variant	2.19333	5.19333	4.66333	3.78667	1.38	1.77667
Vitvi01g00234.t01	Vitvi01g00234	Vitvi01g00234	-	13.02	11.36	17.4933	18.06	9.6	10.34
Vitvi01g00235.t01	Vitvi01g00235	Vitvi01g00235	-	0	0	0	0	0	0
Vitvi01g00236.t01	Vitvi01g00236	Vitvi01g00236	-	0.65	0	0	0	0	0
Vitvi01g00237.t01	Vitvi01g00237	Vitvi01g00237	-	11.8767	10.8533	4.88333	1.50667	3.60333	5.23
Vitvi01g00238.t01	Vitvi01g00238	Vitvi01g00238	-	46.4533	10.4633	9.71333	19.8533	25.0333	18.72
Vitvi01g00239.t01	Vitvi01g00239	Vitvi01g00239	-	0.006667	0.1	0.013333	0	0.023333	0
Vitvi01g00240.t01	Vitvi01g00240	Vitvi01g00240	-	0	0	0	0	0	0
Vitvi01g00241.t01	Vitvi01g00241	Vitvi01g00241	-	24.6	8.85	8.39	29.9333	19.2633	21.49
Vitvi01g00243.t01	Vitvi01g00243	Vitvi01g00243	-	15.89	7.14	7.16667	21.4367	27.1233	14.5733
Vitvi01g00244.t01	Vitvi01g00244	Vitvi01g00244	-	388.39	651.36	185.087	545.01	431.223	231.573
Vitvi01g00245.t01	Vitvi01g00245	Vitvi01g00245	-	70.2567	26.51	35.4567	79.1833	54.7133	51.2933
Vitvi01g00246.t01	Vitvi01g00246	Vitvi01g00246	-	0.003333	3.12333	0.23	0.556667	0.106667	0.09
Vitvi01g00247.t01	Vitvi01g00247	Vitvi01g00247	-	0	0	0.026667	0.133333	0	0
Vitvi01g00248.t01	Vitvi01g00248	Vitvi01g00248	-	0	0	0	0	0	0
Vitvi01g00249.t01	Vitvi01g00249	Vitvi01g00249	-	15.7567	48.0833	42.65	26.6	59.9933	50.1533
Vitvi01g00250.t01	Vitvi01g00250	Vitvi01g00250	-	42.93	17.2067	14.6167	19.4567	18.16	16.5433
Vitvi01g00251.t01	Vitvi01g00251	Vitvi01g00251	-	24.4267	26.9567	22.1333	15.9233	22.4267	20.9633
Vitvi01g00252.t01	Vitvi01g00252	Vitvi01g00252	-	10.5233	13.1233	16.5033	23	40.1467	41.05
Vitvi01g00253.t01	Vitvi01g00253	Vitvi01g00253	-	13.0033	1.17	1.09	15.5233	4.34333	3.12667
Vitvi01g00254.t01	Vitvi01g00254	Vitvi01g00254	-	47.4233	39.86	31.8467	36.6	66.0633	52.8033
Vitvi01g00255.t01	Vitvi01g00255	Vitvi01g00255	-	115.06	205.203	182.11	136.19	254.847	224.407
Vitvi01g00256.t01	Vitvi01g00256	Vitvi01g00256	-	0	0	0	0	0	0
Vitvi01g00257.t01	Vitvi01g00257	Vitvi01g00257	-	0	0	0	0	0	0
Vitvi01g00258.t01	Vitvi01g00258	Vitvi01g00258	-	41.6233	3.12667	4.05	62.92	8.17	2.73667
Vitvi01g00259.t01	Vitvi01g00259	Vitvi01g00259	-	5.20667	9.49333	7.75	6.10333	13.53	9.81
Vitvi01g00260.t01	Vitvi01g00260	Vitvi01g00260	-	0.78	0.393333	0.346667	0.596667	1.96667	1.39667
Vitvi01g00261.t01	Vitvi01g00261	Vitvi01g00261	-	0	0	0	0	0	0
Vitvi01g00262.t01	Vitvi01g00262	Vitvi01g00262	-	0	1.84	1.82	0.106667	0.1	0.136667
Vitvi01g00263.t01	Vitvi01g00263	Vitvi01g00263	-	0.026667	0.043333	0.02	0.026667	0.026667	0
Vitvi01g00264.t01	Vitvi01g00264	Vitvi01g00264	-	2.01667	4.29667	4.76333	0.933333	2.94	3.41333
Vitvi01g00265.t01	Vitvi01g00265	Vitvi01g00265	Appear in primary splicing variant	0.793333	0.93	0.906667	0.523333	0.503333	0.83
Vitvi01g00265.t02	Vitvi01g00265	Vitvi01g00265	Appear only in secondary splicing variant	33.72	38.0767	38.28	37.6467	56.18	57.85
Vitvi01g00266.t01	Vitvi01g00266	Vitvi01g00266	-	17.8267	23.66	21.74	16.7267	27.7567	33.38
Vitvi01g00267.t01	Vitvi01g00267	Vitvi01g00267	Appear in primary splicing variant	1.21	0.166667	0.126667	0.226667	0.183333	0.1
Vitvi01g00267.t02	Vitvi01g00267	Vitvi01g00267	Appear only in secondary splicing variant	1.55667	0	0.033333	0.113333	0	0
Vitvi01g00268.t01	Vitvi01g00268	Vitvi01g00268	-	1.41	0	0	1.59	1.49333	0.756667
Vitvi01g00269.t01	Vitvi01g00269	Vitvi01g00269	-	15.9067	4.48333	4.97	24.9233	18.3233	12.8367
Vitvi01g00270.t01	Vitvi01g00270	Vitvi01g00270	-	1.99333	0.31	0.15	5.09667	0.37	0.19
Vitvi01g00271.t01	Vitvi01g00271	Vitvi01g00271	-	3.48333	15.84	8.82	6.17	5.25667	4.41
Vitvi01g00272.t01	Vitvi01g00272	Vitvi01g00272	-	13.6733	32.0933	34.2633	18.2333	39.0133	46.6
Vitvi01g00273.t01	Vitvi01g00273	Vitvi01g00273	-	5.84333	26.5667	24.0467	8.08667	23.3767	28.2033
Vitvi01g00274.t01	Vitvi01g00274	Vitvi01g00274	-	29.9567	10	15.4067	42.6167	11.29	11.3667
Vitvi01g00275.t01	Vitvi01g00275	Vitvi01g00275	-	1.27	7.75	4.18333	0.663333	2.2	1.78667
Vitvi01g00276.t01	Vitvi01g00276	Vitvi01g00276	-	0	0	0	0	0	0
Vitvi01g00277.t01	Vitvi01g00277	Vitvi01g00277	-	59.46	26.5133	27.8533	37.8167	63.6767	19.1
Vitvi01g00278.t01	Vitvi01g00278	Vitvi01g00278	Appear in primary splicing variant	3.66333	2.39667	4.09667	2.76	3.18333	3.88
Vitvi01g00278.t02	Vitvi01g00278	Vitvi01g00278	Appear only in secondary splicing variant	98.7267	84.0533	102.997	70.8133	73.53	86.26
Vitvi01g00279.t01	Vitvi01g00279	Vitvi01g00279	-	195.157	355.35	237.78	167.44	235.737	110.657
Vitvi01g00280.t01	Vitvi01g00280	Vitvi01g00280	-	55.4967	2.66	4.21333	76.33	2.36	1.68333
Vitvi01g00281.t01	Vitvi01g00281	Vitvi01g00281	-	0	0	0	5	2.21667	3.20333
Vitvi01g00282.t01	Vitvi01g00282	Vitvi01g00282	-	0	0.703333	2.72667	0.17	1.48333	3.28333
Vitvi01g00283.t01	Vitvi01g00283	Vitvi01g00283	-	0	0	0	0	0	0
Vitvi01g00284.t01	Vitvi01g00284	Vitvi01g00284	-	10.1733	0.326667	0.513333	16.9967	0.446667	0.1
Vitvi01g00285.t01	Vitvi01g00285	Vitvi01g00285	-	0	0	0	0	0	0
Vitvi01g00286.t01	Vitvi01g00286	Vitvi01g00286	-	5.46667	16.4033	12.0167	4.58	5.06333	5.08667
Vitvi01g00287.t01	Vitvi01g00287	Vitvi01g00287	-	0	0	0	0.56	0	0
Vitvi01g00288.t01	Vitvi01g00288	Vitvi01g00288	-	94.2233	24.0967	12.33	94.0133	59.4	35.7233
Vitvi01g00289.t01	Vitvi01g00289	Vitvi01g00289	-	0.423333	0.21	0.486667	0.26	0	0
Vitvi01g00290.t01	Vitvi01g00290	Vitvi01g00290	-	0.783333	1.54	3.2	1.20333	0.37	0.246667
Vitvi01g00291.t01	Vitvi01g00291	Vitvi01g00291	-	4.24667	4.46333	0.816667	4.54333	6.65333	2.31667
Vitvi01g00292.t01	Vitvi01g00292	Vitvi01g00292	-	23.59	13.9567	12.4133	27.7833	17.79	15.7467
Vitvi01g00293.t01	Vitvi01g00293	Vitvi01g00293	-	308.4	72.42	87.9667	476.267	207.303	186.64
Vitvi01g00294.t01	Vitvi01g00294	Vitvi01g00294	-	23.88	20.5833	18.9867	16.98	23.1267	20.3933
Vitvi01g00295.t01	Vitvi01g00295	Vitvi01g00295	-	3.91333	11.7367	7.76333	4.32	10.4433	9.65667
Vitvi01g00296.t01	Vitvi01g00296	Vitvi01g00296	-	3.21	1.20333	1.8	3.55667	1.55667	1.96333
Vitvi01g00298.t01	Vitvi01g00298	Vitvi01g00298	-	0.05	0.066667	0.166667	0	0	0
Vitvi01g00299.t01	Vitvi01g00299	Vitvi01g00299	-	49.6533	197.98	315.933	29.6733	101.073	128.363
Vitvi01g00300.t01	Vitvi01g00300	Vitvi01g00300	-	1.34	4.78667	6.6	1.53667	1.29333	4.26333
Vitvi01g00301.r01	Vitvi01g00301	Vitvi01g00301	Appear only in secondary splicing variant	0	0	0	0	0	0
Vitvi01g00301.t01	Vitvi01g00301	Vitvi01g00301	Appear in primary splicing variant	0.063333	0.396667	0.506667	0.313333	0	0
Vitvi01g00301.t02	Vitvi01g00301	Vitvi01g00301	Appear only in secondary splicing variant	0	0	0.076667	0	0	0
Vitvi01g00301.t03	Vitvi01g00301	Vitvi01g00301	Appear only in secondary splicing variant	28.8933	26.25	21.3067	27.04	15.3567	16.3367
Vitvi01g00302.t01	Vitvi01g00302	VviMYB163	-	0.163333	3.33667	8.36333	0.096667	0.286667	0.743333
Vitvi01g00303.t01	Vitvi01g00303	Vitvi01g00303	-	28.8433	15.2533	9.59667	14.1567	19.96	15.04
Vitvi01g00304.t01	Vitvi01g00304	Vitvi01g00304	-	0	0	0	0.026667	0	0
Vitvi01g00305.t01	Vitvi01g00305	Vitvi01g00305	-	1.83	0.21	0.053333	2.29667	0.356667	0.36
Vitvi01g00306.r01	Vitvi01g00306	Vitvi01g00306	-	1.46	8.08333	7.65333	0	0.076667	0
Vitvi01g00306.r02	Vitvi01g00306	Vitvi01g00306	-	0	0	0	0	0	0
Vitvi01g00306.t01	Vitvi01g00306	Vitvi01g00306	-	4.52333	28.7467	23.21	7.78333	17.31	22.8567
Vitvi01g00307.t01	Vitvi01g00307	Vitvi01g00307	-	0	0	0	0	0	0
Vitvi01g00308.t01	Vitvi01g00308	Vitvi01g00308	-	0.666667	0	0.066667	1.52333	0.073333	0
Vitvi01g00309.t01	Vitvi01g00309	Vitvi01g00309	-	4.03	0.396667	0.67	3.44	0.143333	0.723333
Vitvi01g00310.t01	Vitvi01g00310	Vitvi01g00310	Appear in primary splicing variant	45.71	38.2433	42.2367	40.71	54.4967	59.3033
Vitvi01g00310.t02	Vitvi01g00310	Vitvi01g00310	Appear only in secondary splicing variant	1.97667	4.24667	4.93	2.49333	1.59	3.49
Vitvi01g00311.t01	Vitvi01g00311	Vitvi01g00311	-	0.416667	2.13667	3.78333	0.463333	4.46333	4.82
Vitvi01g00312.t01	Vitvi01g00312	Vitvi01g00312	-	1.41333	1.47333	2.12	2.54667	4.82667	3.96333
Vitvi01g00313.t01	Vitvi01g00313	Vitvi01g00313	-	12.9033	29.9933	19.2067	11.94	34.6233	24.5733
Vitvi01g00314.t01	Vitvi01g00314	Vitvi01g00314	Appear in primary splicing variant	0.11	0	0	0.256667	0.27	0.29
Vitvi01g00314.t02	Vitvi01g00314	Vitvi01g00314	Appear only in secondary splicing variant	5.12667	5.92667	4.72	4.41333	4.38	7.47667
Vitvi01g00314.t03	Vitvi01g00314	Vitvi01g00314	Appear only in secondary splicing variant	7.17	7.31333	8.19333	6.24333	15.28	13.72
Vitvi01g00315.t01	Vitvi01g00315	Vitvi01g00315	-	0.06	0.02	0.05	0.206667	0	0.043333
Vitvi01g00316.t01	Vitvi01g00316	Vitvi01g00316	-	0	0	0	0	0	0
Vitvi01g00317.t01	Vitvi01g00317	Vitvi01g00317	-	2.55667	80.6333	51.2	4.95667	15.0467	25.8367
Vitvi01g00318.t01	Vitvi01g00318	Vitvi01g00318	-	16.3	2.52667	2.54667	28.7233	4.06	1.39333
Vitvi01g00319.t01	Vitvi01g00319	Vitvi01g00319	-	52.4033	4.15	1.79	0.123333	0.076667	0.196667
Vitvi01g00320.t01	Vitvi01g00320	Vitvi01g00320	-	0.313333	0.166667	0.253333	3.54	2.23333	4.81667
Vitvi01g00321.t01	Vitvi01g00321	Vitvi01g00321	-	0.203333	0.673333	0.796667	2.06667	4.03	6.96333
Vitvi01g00323.t01	Vitvi01g00323	Vitvi01g00323	-	0	0	0	0	0	0
Vitvi01g00324.t01	Vitvi01g00324	Vitvi01g00324	-	1.51	0.69	0.696667	1.94	3.45	1.81
Vitvi01g00325.t01	Vitvi01g00325	Vitvi01g00325	Appear in primary splicing variant	4.66333	2.98	1.31333	9.16	2.27333	4.37667
Vitvi01g00325.t02	Vitvi01g00325	Vitvi01g00325	Appear only in secondary splicing variant	4.12667	0.726667	0.73	4.31	0.963333	0.65
Vitvi01g00325.t03	Vitvi01g00325	Vitvi01g00325	Appear only in secondary splicing variant	2.85667	0.263333	0	2.19667	0	0
Vitvi01g00325.t04	Vitvi01g00325	Vitvi01g00325	Appear only in secondary splicing variant	1.76333	0.31	0.3	1.01	0.15	0
Vitvi01g00325.t05	Vitvi01g00325	Vitvi01g00325	Appear only in secondary splicing variant	2.27667	13.9	7.09333	3.41	2.82667	3.91667
Vitvi01g00326.t01	Vitvi01g00326	Vitvi01g00326	-	27.3433	24.87	23.0233	24.7733	21.7233	20.2733
Vitvi01g00327.t01	Vitvi01g00327	Vitvi01g00327	-	12.17	6.96	11.7167	10.11	15.5633	14.6567
Vitvi01g00328.t01	Vitvi01g00328	Vitvi01g00328	-	18.5967	27.48	32.14	20.9933	40.16	41.3833
Vitvi01g00329.t01	Vitvi01g00329	Vitvi01g00329	-	1.04333	0.84	2.84	0.05	1.16333	0.806667
Vitvi01g00330.t01	Vitvi01g00330	Vitvi01g00330	-	59.7233	62.4533	78.51	48.9267	159.843	135.723
Vitvi01g00331.t01	Vitvi01g00331	Vitvi01g00331	-	6.13667	5.70333	1.56333	12.1533	3.06667	0.423333
Vitvi01g00332.t01	Vitvi01g00332	Vitvi01g00332	-	21.4333	28.7667	12.7867	3.73667	7.81	8.85
Vitvi01g00333.t01	Vitvi01g00333	Vitvi01g00333	-	14.3367	13.5467	12.9967	17.1033	20.9967	24.1367
Vitvi01g00335.t01	Vitvi01g00335	Vitvi01g00335	-	10.8867	1.91	2.1	16.9033	5.93333	4.18667
Vitvi01g00336.t01	Vitvi01g00336	Vitvi01g00336	-	0.27	0	0	0.103333	0	0
Vitvi01g00337.t01	Vitvi01g00337	Vitvi01g00337	-	8.24333	0.076667	0.13	17.22	1.07	0.296667
Vitvi01g00338.r01	Vitvi01g00338	Vitvi01g00338	Appear only in secondary splicing variant	4.51	5.91333	5.56	6.29667	4.63667	1.5
Vitvi01g00338.t01	Vitvi01g00338	Vitvi01g00338	Appear in primary splicing variant	0.16	0.386667	0.18	0	0.143333	0
Vitvi01g00338.t02	Vitvi01g00338	Vitvi01g00338	Appear only in secondary splicing variant	1.55667	0.54	2.20667	0.51	0.393333	1.80333
Vitvi01g00338.t03	Vitvi01g00338	Vitvi01g00338	Appear only in secondary splicing variant	0	0	0	0	1.51	3.98333
Vitvi01g00339.t01	Vitvi01g00339	Vitvi01g00339	-	2.95	6.06333	7.54	4.64333	7.55667	7.80333
Vitvi01g00340.t01	Vitvi01g00340	Vitvi01g00340	-	10.3767	12.3733	10.7333	16.9533	23.7567	20.0333
Vitvi01g00341.t01	Vitvi01g00341	Vitvi01g00341	-	0.586667	1.01667	1.00333	0.036667	0.386667	0.353333
Vitvi01g00342.t01	Vitvi01g00342	Vitvi01g00342	-	0.363333	0	0	1.32667	1.6	0.156667
Vitvi01g00343.t01	Vitvi01g00343	Vitvi01g00343	-	13.4867	56.3767	68.37	10.2133	20.57	20.7067
Vitvi01g00344.t01	Vitvi01g00344	Vitvi01g00344	-	0.02	0	0.043333	0.033333	0.02	0.153333
Vitvi01g00345.r01	Vitvi01g00345	Vitvi01g00345	Appear only in secondary splicing variant	0.87	1.15667	0.726667	0.19	0.043333	0.213333
Vitvi01g00345.t01	Vitvi01g00345	Vitvi01g00345	Appear in primary splicing variant	2.08333	5.03	3.91333	4.07667	3.23	4.02667
Vitvi01g00345.t02	Vitvi01g00345	Vitvi01g00345	Appear only in secondary splicing variant	0.87	1.15667	0.726667	0.19	0.043333	0.213333
Vitvi01g00346.t01	Vitvi01g00346	Vitvi01g00346	-	0	0	0	0	0	0
Vitvi01g00347.t01	Vitvi01g00347	Vitvi01g00347	-	0.606667	1.2	0.406667	0.09	0.12	0.15
Vitvi01g00348.t01	Vitvi01g00348	Vitvi01g00348	-	10.9933	29.4833	12.32	31.0467	31.1167	32.29
Vitvi01g00349.t01	Vitvi01g00349	Vitvi01g00349	-	0.436667	1.88333	0.603333	0.726667	0.603333	0.56
Vitvi01g00350.t01	Vitvi01g00350	Vitvi01g00350	-	0.05	0.043333	0.043333	3.29667	1.05333	2.24667
Vitvi01g00351.t01	Vitvi01g00351	Vitvi01g00351	-	0	0	0	0	0	0
Vitvi01g00352.t01	Vitvi01g00352	Vitvi01g00352	-	57.1133	65.32	69.93	51.4567	56.91	68.3633
Vitvi01g00353.t01	Vitvi01g00353	Vitvi01g00353	-	11.8	17.3133	15.1533	14.9567	18.2167	18.0667
Vitvi01g00354.t01	Vitvi01g00354	Vitvi01g00354	-	26.0033	86.5667	109.61	9.25	136.413	127.417
Vitvi01g00355.t01	Vitvi01g00355	Vitvi01g00355	Appear in primary splicing variant	2.55	6	3.93667	1.25	1.60333	1.42333
Vitvi01g00355.t02	Vitvi01g00355	Vitvi01g00355	Appear only in secondary splicing variant	0.983333	2.66667	0.123333	0.04	0.236667	0
Vitvi01g00357.t01	Vitvi01g00357	Vitvi01g00357	-	5.49333	9.26333	6.00333	6.36667	9.62667	8.85333
Vitvi01g00358.t01	Vitvi01g00358	Vitvi01g00358	Appear in primary splicing variant	0.14	0.15	0.136667	0	0.036667	0.046667
Vitvi01g00358.t02	Vitvi01g00358	Vitvi01g00358	Appear only in secondary splicing variant	0.06	0.04	0.086667	0.103333	0.143333	0.08
Vitvi01g00359.t01	Vitvi01g00359	Vitvi01g00359	-	0	0	0	0.053333	0.21	0.05
Vitvi01g00360.t01	Vitvi01g00360	Vitvi01g00360	-	59.3833	71.0533	107.037	85.6133	80.9833	104.083
Vitvi01g00361.t01	Vitvi01g00361	Vitvi01g00361	Appear in primary splicing variant	0.316667	0.053333	0.356667	0.9	0.356667	0.513333
Vitvi01g00361.t02	Vitvi01g00361	Vitvi01g00361	Appear only in secondary splicing variant	1.92	2.17667	2.73667	0.996667	2.78	2.59667
Vitvi01g00362.t01	Vitvi01g00362	Vitvi01g00362	-	5.87333	22.3767	19.0333	7.24	14.5467	13.0267
Vitvi01g00363.t01	Vitvi01g00363	Vitvi01g00363	-	0.076667	0.213333	0.273333	0.02	0.323333	0.27
Vitvi01g00365.t01	Vitvi01g00365	Vitvi01g00365	-	2.79333	2.83	2.39333	3.06667	3.01	2.61333
Vitvi01g00366.t01	Vitvi01g00366	Vitvi01g00366	Appear in primary splicing variant	0.08	0	0.086667	0.643333	0	0.06
Vitvi01g00366.t02	Vitvi01g00366	Vitvi01g00366	Appear only in secondary splicing variant	2	0.19	0.31	4.69667	0.393333	0.813333
Vitvi01g00368.t01	Vitvi01g00368	Vitvi01g00368	-	133.1	46.16	45.2933	113.067	50.4233	57.5433
Vitvi01g00369.t01	Vitvi01g00369	Vitvi01g00369	-	7.76667	9.55	9.62	6.47667	6.64	8.20333
Vitvi01g00370.t01	Vitvi01g00370	Vitvi01g00370	-	0.03	0.013333	0.04	0.016667	0	0.016667
Vitvi01g00371.t01	Vitvi01g00371	Vitvi01g00371	-	0.03	0.216667	0.02	0.11	0	0.123333
Vitvi01g00372.t01	Vitvi01g00372	Vitvi01g00372	-	5.74667	7.66333	7.05	7.86667	5.79667	4.58667
Vitvi01g00373.t01	Vitvi01g00373	Vitvi01g00373	-	89.6133	60.2633	82.3667	98.7867	69.92	79.2167
Vitvi01g00374.t01	Vitvi01g00374	Vitvi01g00374	-	98.6833	56.32	36.23	63.5333	34.85	35.35
Vitvi01g00375.t01	Vitvi01g00375	Vitvi01g00375	-	0	0.096667	0.09	0	0	0.1
Vitvi01g00376.t01	Vitvi01g00376	Vitvi01g00376	-	27.5267	44.6067	42.6	35.85	52.9333	57.61
Vitvi01g00377.t01	Vitvi01g00377	Vitvi01g00377	Appear in primary splicing variant	0.3	0.03	0.136667	0.256667	0.04	0.283333
Vitvi01g00377.t02	Vitvi01g00377	Vitvi01g00377	Appear only in secondary splicing variant	12.1267	13.54	8.09	9.81333	10.9333	8.23667
Vitvi01g00378.t01	Vitvi01g00378	Vitvi01g00378	-	0.096667	0.036667	0.053333	0	0.076667	0.173333
Vitvi01g00379.t01	Vitvi01g00379	Vitvi01g00379	-	60.28	617.177	234.32	210.843	352.053	221.923
Vitvi01g00380.t01	Vitvi01g00380	Vitvi01g00380	-	0.593333	0.92	0.22	0.286667	0.47	0.906667
Vitvi01g00381.t01	Vitvi01g00381	Vitvi01g00381	Appear in primary splicing variant	0.443333	1.90333	0.646667	0.146667	0.216667	0.566667
Vitvi01g00381.t02	Vitvi01g00381	Vitvi01g00381	Appear only in secondary splicing variant	0.103333	1.50333	1.76333	0	1.17667	1.09
Vitvi01g00381.t03	Vitvi01g00381	Vitvi01g00381	Appear only in secondary splicing variant	8.92333	5.11	2.71667	2.47667	2.44667	1.78
Vitvi01g00381.t04	Vitvi01g00381	Vitvi01g00381	Appear only in secondary splicing variant	1.57667	2.59333	0.506667	1.21	0.813333	0.386667
Vitvi01g00381.t05	Vitvi01g00381	Vitvi01g00381	Appear only in secondary splicing variant	0.44	0.35	0.326667	0	0	0.133333
Vitvi01g00381.t06	Vitvi01g00381	Vitvi01g00381	Appear only in secondary splicing variant	1.52333	1.27667	0.223333	0.53	0.646667	0.713333
Vitvi01g00381.t07	Vitvi01g00381	Vitvi01g00381	Appear only in secondary splicing variant	2.75333	1.08667	1.32667	0.736667	0.526667	0.47
Vitvi01g00381.t08	Vitvi01g00381	Vitvi01g00381	Appear only in secondary splicing variant	0	0	0	0	0	0
Vitvi01g00381.t09	Vitvi01g00381	Vitvi01g00381	Appear only in secondary splicing variant	0	0	0	0	0	0
Vitvi01g00381.t10	Vitvi01g00381	Vitvi01g00381	Appear only in secondary splicing variant	0.326667	0.096667	0	0	0	0.206667
Vitvi01g00381.t11	Vitvi01g00381	Vitvi01g00381	Appear only in secondary splicing variant	0.4	0	0.04	0	0.123333	0.136667
Vitvi01g00381.t12	Vitvi01g00381	Vitvi01g00381	Appear only in secondary splicing variant	0	0.063333	0	0	0.05	0
Vitvi01g00382.t01	Vitvi01g00382	Vitvi01g00382	-	4.36	5.03333	5.73	5.81333	6.19	6.04333
Vitvi01g00383.t01	Vitvi01g00383	Vitvi01g00383	Appear in primary splicing variant	2.95	1.37	1.37667	0	0	0
Vitvi01g00383.t02	Vitvi01g00383	Vitvi01g00383	Appear only in secondary splicing variant	13.1467	18.27	8.86667	26.04	60.91	41.0733
Vitvi01g00383.t03	Vitvi01g00383	Vitvi01g00383	Appear only in secondary splicing variant	9.29	12.2567	9.35	0	0	0
Vitvi01g00384.t01	Vitvi01g00384	Vitvi01g00384	-	12.02	20	20.6433	9.01667	6.36667	5.39
Vitvi01g00385.t01	Vitvi01g00385	Vitvi01g00385	-	54.1867	160.593	153.393	55.4533	71.0433	80.7033
Vitvi01g00386.t01	Vitvi01g00386	Vitvi01g00386	-	0.613333	5.77333	3.76667	0.496667	1.85	3.43667
Vitvi01g00387.t01	Vitvi01g00387	Vitvi01g00387	-	0	0	0	0	0	0
Vitvi01g00388.t01	Vitvi01g00388	Vitvi01g00388	-	53.9967	423.593	119.53	61.6667	114.757	89.9633
Vitvi01g00389.t01	Vitvi01g00389	Vitvi01g00389	-	4.61333	16.55	10.4233	2.69	3.62	2.88
Vitvi01g00390.t01	Vitvi01g00390	Vitvi01g00390	-	50.5633	32.4067	39.6767	41.55	41.75	43.8
Vitvi01g00391.t01	Vitvi01g00391	Vitvi01g00391	-	5.96	24.48	26.5467	8.80667	7.77	10.0133
Vitvi01g00392.t01	Vitvi01g00392	Vitvi01g00392	-	4.29667	3.22	4.19	3.09	3.38333	3.24667
Vitvi01g00393.t01	Vitvi01g00393	Vitvi01g00393	-	13.7533	32.68	31.4967	9.59	28.4	24.8733
Vitvi01g00394.t01	Vitvi01g00394	Vitvi01g00394	-	17.6233	0.343333	0.436667	46.77	2.75	1.3
Vitvi01g00395.t01	Vitvi01g00395	Vitvi01g00395	-	0	0	0	0	0	0
Vitvi01g00396.t01	Vitvi01g00396	Vitvi01g00396	-	0	0	0	0	0	0
Vitvi01g00397.t01	Vitvi01g00397	Vitvi01g00397	-	50.37	15.6367	22.7333	20.4933	13.12	9.87333
Vitvi01g00398.t01	Vitvi01g00398	Vitvi01g00398	-	4.39333	3.23	1.56333	21.0967	13.1167	8.67
Vitvi01g00399.t01	Vitvi01g00399	Vitvi01g00399	-	0.47	0.2	0.03	0.096667	0.06	0.03
Vitvi01g00400.t01	Vitvi01g00400	Vitvi01g00400	-	0	0	0	0	0	0
Vitvi01g00401.t01	Vitvi01g00401	VviMYBC2-L1	-	44.96	45.3267	27.8	63.2433	69.0867	49.96
Vitvi01g00402.t01	Vitvi01g00402	Vitvi01g00402	-	14.2067	3.74333	5.13	16.8433	3.94667	2.84667
Vitvi01g00403.t01	Vitvi01g00403	Vitvi01g00403	-	0.243333	10.27	34.5967	0.64	2.6	6.80667
Vitvi01g00404.t01	Vitvi01g00404	Vitvi01g00404	-	8.68333	17.3233	12.8167	10.19	22.7467	22.12
Vitvi01g00405.t01	Vitvi01g00405	Vitvi01g00405	Appear in primary splicing variant	0.853333	1.09	0.836667	0.233333	0	0.266667
Vitvi01g00405.t02	Vitvi01g00405	Vitvi01g00405	Appear only in secondary splicing variant	2.59	3.44	2.67333	0	0	0.033333
Vitvi01g00405.t03	Vitvi01g00405	Vitvi01g00405	Appear only in secondary splicing variant	16.2867	16.7267	21.1	21.4033	36.9367	36.9267
Vitvi01g00406.t01	Vitvi01g00406	Vitvi01g00406	-	0	11.57	2.29667	0	0	0
Vitvi01g00407.t01	Vitvi01g00407	Vitvi01g00407	-	37.0467	39.6733	34.86	30.2967	55.6267	43.78
Vitvi01g00408.t01	Vitvi01g00408	Vitvi01g00408	-	30.1533	11.2333	22.3367	8.87667	44.23	16.7567
Vitvi01g00409.t01	Vitvi01g00409	Vitvi01g00409	Appear in primary splicing variant	4.20667	1.88	2.96	6.68	5.55333	6.12333
Vitvi01g00409.t02	Vitvi01g00409	Vitvi01g00409	Appear only in secondary splicing variant	9.17667	6.28667	8.38	6.41667	6.17667	4.53
Vitvi01g00410.t01	Vitvi01g00410	Vitvi01g00410	-	0	0	0	0	0	0
Vitvi01g00411.t01	Vitvi01g00411	Vitvi01g00411	-	108.007	64.96	75.6367	79.9133	110.03	99.8867
Vitvi01g00412.t01	Vitvi01g00412	Vitvi01g00412	-	2.60333	11.1967	16.27	1.73	7.89	16.7767
Vitvi01g00413.t01	Vitvi01g00413	Vitvi01g00413	-	0.796667	0	0.26	4.72667	4.05333	3.61333
Vitvi01g00414.t01	Vitvi01g00414	Vitvi01g00414	-	34.9367	19.0933	24.14	14.31	19.62	26.2867
Vitvi01g00415.t01	Vitvi01g00415	Vitvi01g00415	-	2.59667	8.10333	8.02	6.75333	12.8367	15.2267
Vitvi01g00416.t01	Vitvi01g00416	Vitvi01g00416	-	0	0	0	0	0	0
Vitvi01g00417.t01	Vitvi01g00417	Vitvi01g00417	Appear in primary splicing variant	0	0.106667	0.136667	0	0.033333	0.033333
Vitvi01g00417.t02	Vitvi01g00417	Vitvi01g00417	Appear only in secondary splicing variant	0	0.303333	0.2	0	0.14	0
Vitvi01g00417.t03	Vitvi01g00417	Vitvi01g00417	Appear only in secondary splicing variant	1.3	1.93333	2.90667	0.23	1.06	0.586667
Vitvi01g00418.t01	Vitvi01g00418	Vitvi01g00418	-	18.2733	21.3467	23.9167	20.6667	32.0267	30.02
Vitvi01g00419.t01	Vitvi01g00419	Vitvi01g00419	-	0	0	0	0	0	0
Vitvi01g00420.t01	Vitvi01g00420	Vitvi01g00420	-	0	0	0	0	0	0
Vitvi01g00421.r01	Vitvi01g00421	Vitvi01g00421	Appear only in secondary splicing variant	0	0.003333	0	0	0	0
Vitvi01g00421.t01	Vitvi01g00421	Vitvi01g00421	Appear in primary splicing variant	1.17667	2.27333	3.50333	2.81333	4.92	4.71333
Vitvi01g00421.t02	Vitvi01g00421	Vitvi01g00421	Appear only in secondary splicing variant	3.62667	2.84333	1.86333	1.66667	0.923333	1.59
Vitvi01g00422.t01	Vitvi01g00422	Vitvi01g00422	-	30.41	47.98	37.2833	39.1733	57.29	49.3033
Vitvi01g00423.t01	Vitvi01g00423	Vitvi01g00423	-	41.55	5.33333	5.03	31.9567	25.96	18.9633
Vitvi01g00424.t01	Vitvi01g00424	Vitvi01g00424	-	11.3133	17.15	9.98	18.6567	6.87	8.82
Vitvi01g00425.t01	Vitvi01g00425	Vitvi01g00425	-	14.0633	21.5333	17.8467	9.79	14.0367	14.9633
Vitvi01g00426.t01	Vitvi01g00426	Vitvi01g00426	-	27.2833	35.0933	34.3267	24.9667	49.24	46.7933
Vitvi01g00427.t01	Vitvi01g00427	Vitvi01g00427	-	0.05	0.13	0.14	0.233333	0.156667	0.313333
Vitvi01g00428.t01	Vitvi01g00428	Vitvi01g00428	-	8.31	18.23	13.6	7.72333	19.2867	19.4467
Vitvi01g00429.t01	Vitvi01g00429	Vitvi01g00429	-	4.31	2.58333	0.91	4.49333	1.49	4.14667
Vitvi01g00430.t01	Vitvi01g00430	Vitvi01g00430	-	0.643333	0.49	0.616667	0.836667	0.42	0.806667
Vitvi01g00431.t01	Vitvi01g00431	Vitvi01g00431	-	0	0	0	0	0	0
Vitvi01g00432.t01	Vitvi01g00432	Vitvi01g00432	-	16.5567	8.76	8.79667	17.9667	27.7367	21.8767
Vitvi01g00433.t01	Vitvi01g00433	Vitvi01g00433	-	10.23	1.32667	1.21333	14.25	12.4433	7.75
Vitvi01g00434.t01	Vitvi01g00434	Vitvi01g00434	-	0	0	0	0	0	0
Vitvi01g00435.t01	Vitvi01g00435	Vitvi01g00435	-	0	0	0	0	0	0
Vitvi01g00436.t01	Vitvi01g00436	Vitvi01g00436	-	0	0	0	0	0	0
Vitvi01g00437.t01	Vitvi01g00437	Vitvi01g00437	-	6.71667	0.273333	0	0.153333	0.056667	0.196667
Vitvi01g00438.t01	Vitvi01g00438	Vitvi01g00438	-	0.463333	0.28	0.173333	0.273333	0.096667	0.176667
Vitvi01g00439.t01	Vitvi01g00439	Vitvi01g00439	-	0	0	0	0	0	0
Vitvi01g00440.t01	Vitvi01g00440	Vitvi01g00440	-	0	0	0	0	0	0
Vitvi01g00441.t01	Vitvi01g00441	Vitvi01g00441	Appear in primary splicing variant	0.38	0.076667	0	0	0	0
Vitvi01g00441.t02	Vitvi01g00441	Vitvi01g00441	Appear only in secondary splicing variant	3.54667	0	0.07	2.5	0.72	0.15
Vitvi01g00442.t01	Vitvi01g00442	Vitvi01g00442	-	77.7367	2.47333	5.29333	60.7867	26.5333	27.4133
Vitvi01g00443.t01	Vitvi01g00443	Vitvi01g00443	Appear in primary splicing variant	0.31	0.026667	0.01	0.21	0.063333	0.01
Vitvi01g00443.t02	Vitvi01g00443	Vitvi01g00443	Appear only in secondary splicing variant	0.736667	0.04	0	0.03	0	0
Vitvi01g00444.t01	Vitvi01g00444	Vitvi01g00444	-	78.9067	138.343	94.5133	104.65	218.65	162.293
Vitvi01g00445.t01	Vitvi01g00445	Vitvi01g00445	-	58.8867	138.817	149.41	55.5467	62.7367	93.7633
Vitvi01g00446.t01	Vitvi01g00446	VviRGA5	-	52.8933	11.0933	16.08	73.3067	30.1633	23.3667
Vitvi01g00447.t01	Vitvi01g00447	Vitvi01g00447	Appear in primary splicing variant	0	0	0	0.026667	0	0.01
Vitvi01g00447.t02	Vitvi01g00447	Vitvi01g00447	Appear only in secondary splicing variant	0	0.12	0.026667	0.013333	0.016667	0.126667
Vitvi01g00447.t03	Vitvi01g00447	Vitvi01g00447	Appear only in secondary splicing variant	0	0.116667	0	0	0.08	0.046667
Vitvi01g00447.t04	Vitvi01g00447	Vitvi01g00447	Appear only in secondary splicing variant	0	0	0	0.026667	0	0
Vitvi01g00447.t05	Vitvi01g00447	Vitvi01g00447	Appear only in secondary splicing variant	0	0	0.173333	0.026667	0.04	0
Vitvi01g00447.t06	Vitvi01g00447	Vitvi01g00447	Appear only in secondary splicing variant	0	0.153333	0.096667	0	0.253333	0.106667
Vitvi01g00447.t07	Vitvi01g00447	Vitvi01g00447	Appear only in secondary splicing variant	0.336667	0.093333	0.04	0.026667	0	0
Vitvi01g00447.t08	Vitvi01g00447	Vitvi01g00447	Appear only in secondary splicing variant	0	0	0	0.16	0	0
Vitvi01g00447.t09	Vitvi01g00447	Vitvi01g00447	Appear only in secondary splicing variant	0	0	0.326667	0.016667	0.06	0.03
Vitvi01g00447.t10	Vitvi01g00447	Vitvi01g00447	Appear only in secondary splicing variant	0.506667	0.43	0.68	0.22	0.32	0.266667
Vitvi01g00447.t11	Vitvi01g00447	Vitvi01g00447	Appear only in secondary splicing variant	0	0.06	0	0	0.113333	0
Vitvi01g00448.t01	Vitvi01g00448	Vitvi01g00448	-	48.38	48.17	65.0567	42.2733	44	52.4267
Vitvi01g00449.t01	Vitvi01g00449	Vitvi01g00449	-	188.55	21.9967	20.67	114.84	54.44	25.71
Vitvi01g00450.t01	Vitvi01g00450	Vitvi01g00450	Appear in primary splicing variant	2.08667	1.66	1.42667	0.8	0.226667	0.506667
Vitvi01g00450.t02	Vitvi01g00450	Vitvi01g00450	Appear only in secondary splicing variant	22.32	14.3533	13.9033	16.6567	21.7067	18.3267
Vitvi01g00451.t01	Vitvi01g00451	Vitvi01g00451	-	1.09	3.59333	1.16333	0.383333	1.9	1.37333
Vitvi01g00452.t01	Vitvi01g00452	Vitvi01g00452	-	11.1333	7.86	8.42	15.2133	10.45	8.55
Vitvi01g00453.t01	Vitvi01g00453	Vitvi01g00453	-	14.5067	21.94	21.6367	10.89	21.53	23.29
Vitvi01g00454.t01	Vitvi01g00454	Vitvi01g00454	-	125.17	70.5167	71.38	209.977	113.09	90.7733
Vitvi01g00455.t01	Vitvi01g00455	Vitvi01g00455	-	50.0467	39.5633	40.8133	34.4367	46.14	47.4
Vitvi01g00456.t01	Vitvi01g00456	Vitvi01g00456	-	4.48667	4.12	2.40667	2.66333	5.62667	6.08333
Vitvi01g00457.t01	Vitvi01g00457	Vitvi01g00457	-	10.51	5.03	3.07333	8.98	5.51	3.64
Vitvi01g00458.t01	Vitvi01g00458	Vitvi01g00458	-	6.35667	4.66	5.38333	5.69667	1.96667	0.63
Vitvi01g00459.t01	Vitvi01g00459	Vitvi01g00459	-	0	0	0	0	0	0
Vitvi01g00460.t01	Vitvi01g00460	Vitvi01g00460	-	2.17333	0.066667	0.066667	1.27333	0.48	0.073333
Vitvi01g00461.t01	Vitvi01g00461	Vitvi01g00461	-	0.193333	0	0	0	0.193333	0
Vitvi01g00462.t01	Vitvi01g00462	Vitvi01g00462	-	0	0	0	0.606667	0	1.84333
Vitvi01g00463.t01	Vitvi01g00463	Vitvi01g00463	-	10.47	2.24333	1.4	2.54667	2.44667	1.47667
Vitvi01g00464.t01	Vitvi01g00464	Vitvi01g00464	-	4.35667	9.82667	10.0133	0.423333	0.546667	0.11
Vitvi01g00465.t01	Vitvi01g00465	Vitvi01g00465	-	197.55	829.2	447.77	190.56	445.943	521.853
Vitvi01g00466.t01	Vitvi01g00466	Vitvi01g00466	-	40.5933	28.74	29.2267	28.0433	19.8867	15.2
Vitvi01g00467.t01	Vitvi01g00467	Vitvi01g00467	-	27.2233	44.94	36.65	13.1133	39.4667	30.61
Vitvi01g00468.t01	Vitvi01g00468	Vitvi01g00468	Appear in primary splicing variant	0.203333	0	0.066667	1.66333	0.126667	0.213333
Vitvi01g00468.t02	Vitvi01g00468	Vitvi01g00468	Appear only in secondary splicing variant	5.06667	1.31667	1.31667	12.6633	3.54667	1.41667
Vitvi01g00469.t01	Vitvi01g00469	Vitvi01g00469	-	0	0	0	0	0	0
Vitvi01g00470.t01	Vitvi01g00470	Vitvi01g00470	-	0	0	3.33	0	0	5.01
Vitvi01g00471.t01	Vitvi01g00471	Vitvi01g00471	-	0	0.02	0	0	0	0.086667
Vitvi01g00472.t01	Vitvi01g00472	Vitvi01g00472	-	5.12333	7.82333	9.96333	5.72333	10.0933	11.4633
Vitvi01g00473.t01	Vitvi01g00473	Vitvi01g00473	-	42.2667	48.0533	63.1433	104.08	70.88	113.773
Vitvi01g00474.t01	Vitvi01g00474	Vitvi01g00474	Appear in primary splicing variant	1.86333	2.05	2.20667	3.05	1.6	3.45
Vitvi01g00474.t02	Vitvi01g00474	Vitvi01g00474	Appear only in secondary splicing variant	11.9667	23.67	19.2367	12.8333	24.2167	25.72
Vitvi01g00475.t01	Vitvi01g00475	Vitvi01g00475	-	4.52333	44.9033	20.0167	8.33	25.94	28.5267
Vitvi01g00476.t01	Vitvi01g00476	Vitvi01g00476	-	123.553	150.867	147.117	128.123	110.447	125.047
Vitvi01g00477.t01	Vitvi01g00477	Vitvi01g00477	-	13.65	34.72	21.74	12.1867	12.13	8.29333
Vitvi01g00478.t01	Vitvi01g00478	Vitvi01g00478	-	6.70333	8.15667	3.79667	1.40667	1.47333	2.64333
Vitvi01g00479.t01	Vitvi01g00479	Vitvi01g00479	-	167.17	110.77	120.353	119.733	221.947	195.88
Vitvi01g00480.t01	Vitvi01g00480	Vitvi01g00480	-	0	0	0	0	0	0
Vitvi01g00481.t01	Vitvi01g00481	Vitvi01g00481	-	39.3033	147.267	142.013	25.6667	77.26	125.997
Vitvi01g00482.t01	Vitvi01g00482	Vitvi01g00482	-	4.93667	3.71	4.77	2.85333	4.12	6.86
Vitvi01g00483.t01	Vitvi01g00483	Vitvi01g00483	-	17.5133	352.733	78.56	43.7	58.73	55.6433
Vitvi01g00484.r01	Vitvi01g00484	Vitvi01g00484	-	0	0	0	0	0	0
Vitvi01g00484.t01	Vitvi01g00484	Vitvi01g00484	-	21.4167	13.31	13.58	18.2667	17.7	17.0133
Vitvi01g00486.t01	Vitvi01g00486	Vitvi01g00486	-	37.9933	33.8833	27.53	26.2367	55.41	45.7267
Vitvi01g00487.t01	Vitvi01g00487	Vitvi01g00487	-	21.06	36.55	38.8233	18.55	28.28	36.6933
Vitvi01g00488.t01	Vitvi01g00488	Vitvi01g00488	-	5.33333	3.5	6.59333	11.12	12.6433	14.76
Vitvi01g00490.t01	Vitvi01g00490	Vitvi01g00490	-	0	0	0	0	0	0
Vitvi01g00491.t01	Vitvi01g00491	Vitvi01g00491	-	8.64333	3.13333	3.12667	5.37667	7.33333	7.20667
Vitvi01g00492.t01	Vitvi01g00492	Vitvi01g00492	-	44.9533	61	62.7433	40.88	48.86	51.9867
Vitvi01g00496.t01	Vitvi01g00496	Vitvi01g00496	The sequence of the model RefSeq protein was modified	2.73	1.26667	1.96333	2.29667	1.29	1.79333
Vitvi01g00497.t01	Vitvi01g00497	Vitvi01g00497	-	44.6667	20.4533	18.2567	51.92	39.0333	33.08
Vitvi01g00498.r01	Vitvi01g00498	Vitvi01g00498	-	0	0.03	0	0.026667	0	0
Vitvi01g00498.r02	Vitvi01g00498	Vitvi01g00498	-	0.03	0.03	0	0	0.03	0.01
Vitvi01g00498.t01	Vitvi01g00498	Vitvi01g00498	-	0.02	0.026667	0.006667	0	0	0.03
Vitvi01g00499.t01	Vitvi01g00499	Vitvi01g00499	-	50.4933	8.97333	29.7433	43.5533	80.18	69.51
Vitvi01g00500.t01	Vitvi01g00500	Vitvi01g00500	-	56.9033	9.89333	5.73	33.49	19.6333	12.0767
Vitvi01g00501.t01	Vitvi01g00501	Vitvi01g00501	-	32.7967	30.4433	27.67	17.67	37.78	36.8067
Vitvi01g00502.t01	Vitvi01g00502	Vitvi01g00502	-	29.3733	16.76	31.0467	44.9733	22.7867	27.4033
Vitvi01g00503.t01	Vitvi01g00503	Vitvi01g00503	-	0	0	0	0	0	0.046667
Vitvi01g00504.t01	Vitvi01g00504	Vitvi01g00504	-	0	0	0	0	0	0
Vitvi01g00505.t01	Vitvi01g00505	Vitvi01g00505	-	25.6533	16.9133	12.4833	9.48	11.4567	9.18333
Vitvi01g00506.t01	Vitvi01g00506	Vitvi01g00506	-	0	0	0	0	0	0
Vitvi01g00507.t01	Vitvi01g00507	Vitvi01g00507	-	0	0	0.04	0	0	0
Vitvi01g00508.t01	Vitvi01g00508	Vitvi01g00508	-	0.873333	13.49	9.71	0.726667	2.08	3.26667
Vitvi01g00509.t01	Vitvi01g00509	Vitvi01g00509	-	29.8033	35.8233	35.2333	8.24333	20.28	26.72
Vitvi01g00510.t01	Vitvi01g00510	Vitvi01g00510	-	0	0	0	0	0	0
Vitvi01g00511.t01	Vitvi01g00511	Vitvi01g00511	Appear in primary splicing variant	5.62667	1.79667	2.76	1.03667	0.263333	0.936667
Vitvi01g00511.t02	Vitvi01g00511	Vitvi01g00511	Appear only in secondary splicing variant	26.7033	30.7867	27.7267	19.9067	22.94	27.8033
Vitvi01g00512.t01	Vitvi01g00512	Vitvi01g00512	-	61.4933	46.93	70.4233	13.5967	21.5667	15.8133
Vitvi01g00513.t01	Vitvi01g00513	Vitvi01g00513	Appear in primary splicing variant	0.146667	0.1	0.05	0.566667	0.74	0.13
Vitvi01g00513.t02	Vitvi01g00513	Vitvi01g00513	Appear only in secondary splicing variant	6.95	6.18	2.8	2.41	2.81333	1.09
Vitvi01g00514.t01	Vitvi01g00514	Vitvi01g00514	-	0	0	0	0	0	0
Vitvi01g00515.t01	Vitvi01g00515	Vitvi01g00515	Appear in primary splicing variant	1.14667	0.323333	0.256667	0.166667	0.26	0
Vitvi01g00515.t02	Vitvi01g00515	Vitvi01g00515	Appear only in secondary splicing variant	62.02	53.5733	59.4667	46.2633	41.2933	47.6533
Vitvi01g00515.t03	Vitvi01g00515	Vitvi01g00515	Appear only in secondary splicing variant	3.45333	3.86667	5.18667	2.07667	1.17	0.916667
Vitvi01g00515.t04	Vitvi01g00515	Vitvi01g00515	Appear only in secondary splicing variant	0.333333	0.22	0.15	0	0.48	0.236667
Vitvi01g00515.t05	Vitvi01g00515	Vitvi01g00515	Appear only in secondary splicing variant	1.04	0.55	0.736667	0	0	0
Vitvi01g00516.t01	Vitvi01g00516	Vitvi01g00516	Appear in primary splicing variant	0.193333	0.113333	0	0.14	0	0.146667
Vitvi01g00516.t02	Vitvi01g00516	Vitvi01g00516	Appear only in secondary splicing variant	1.48	2.53333	1.60667	0.93	1.97333	2.61333
Vitvi01g00516.t03	Vitvi01g00516	Vitvi01g00516	Appear only in secondary splicing variant	2.33333	1.23	1.64333	2.04	1.89333	2.46667
Vitvi01g00516.t04	Vitvi01g00516	Vitvi01g00516	Appear only in secondary splicing variant	29.42	30.0767	27.8733	22.65	26.9467	27.7433
Vitvi01g00517.t01	Vitvi01g00517	Vitvi01g00517	-	0	0	0.01	0.113333	0.186667	0.286667
Vitvi01g00518.t01	Vitvi01g00518	Vitvi01g00518	Appear in primary splicing variant	41.85	12.8667	10.8933	31.4433	18.9833	14.45
Vitvi01g00518.t02	Vitvi01g00518	Vitvi01g00518	Appear only in secondary splicing variant	1.07333	1.12333	0.403333	8.47667	5.45333	3.69
Vitvi01g00518.t03	Vitvi01g00518	Vitvi01g00518	Appear only in secondary splicing variant	5.07333	7.87	3.13	15.1467	11.32	6.58333
Vitvi01g00519.t01	Vitvi01g00519	Vitvi01g00519	-	1.21	1.13667	1.72667	1.20333	1.05333	1.29
Vitvi01g00520.t01	Vitvi01g00520	Vitvi01g00520	-	7.20333	19.0733	14.7733	6.26667	10.36	8.96333
Vitvi01g00521.t01	Vitvi01g00521	Vitvi01g00521	-	8.49333	18.66	18.7033	14.7767	24.2433	15.4767
Vitvi01g00522.t01	Vitvi01g00522	Vitvi01g00522	-	0	0	0.006667	0	0.003333	0.013333
Vitvi01g00523.t01	Vitvi01g00523	Vitvi01g00523	-	1.24333	1.27	0.7	1.94333	1.07667	1.06333
Vitvi01g00524.t01	Vitvi01g00524	Vitvi01g00524	-	117.47	91.3633	85.2333	102.807	89.5633	98.4367
Vitvi01g00525.t01	Vitvi01g00525	Vitvi01g00525	-	7.49333	320.19	128.973	15.41	63.7167	34.6
Vitvi01g00526.t01	Vitvi01g00526	Vitvi01g00526	-	24.6067	18.8767	18.1167	29.1833	25.4233	30.7867
Vitvi01g00527.t01	Vitvi01g00527	Vitvi01g00527	-	0	0	0	0	0	0
Vitvi01g00528.t01	Vitvi01g00528	Vitvi01g00528	Appear in primary splicing variant	4.93333	0.25	1.69333	6.02	0.15	0.1
Vitvi01g00528.t02	Vitvi01g00528	Vitvi01g00528	Appear only in secondary splicing variant	2.79667	0.27	0.99	1.91667	0.146667	0.093333
Vitvi01g00529.t01	Vitvi01g00529	Vitvi01g00529	Appear in primary splicing variant	3.95667	5.09667	8.67	3.84	11.17	11.64
Vitvi01g00529.t02	Vitvi01g00529	Vitvi01g00529	Appear only in secondary splicing variant	17.81	5.41667	6.44667	9.89667	11.4	7.60333
Vitvi01g00530.t01	Vitvi01g00530	Vitvi01g00530	-	13.87	21.2233	21.7233	9.51667	23.0667	28.1933
Vitvi01g00532.t01	Vitvi01g00532	Vitvi01g00532	-	20.87	17.17	10.4633	10.3533	14.39	7.25667
Vitvi01g00533.t01	Vitvi01g00533	Vitvi01g00533	-	71.2167	121.403	110.527	56.5	255.073	312.573
Vitvi01g00536.t01	Vitvi01g00536	Vitvi01g00536	Appear in primary splicing variant	0.39	0.336667	0.28	5.23333	8.02	16.58
Vitvi01g00536.t02	Vitvi01g00536	Vitvi01g00536	Appear only in secondary splicing variant	8.24333	10.98	14.8567	4.88	10.13	15.9333
Vitvi01g00537.t01	Vitvi01g00537	Vitvi01g00537	Appear in primary splicing variant	3.08	1.81	2.74333	3.53	0.7	1.40333
Vitvi01g00537.t02	Vitvi01g00537	Vitvi01g00537	Appear only in secondary splicing variant	0	1.24333	0.646667	0.163333	1.15333	2.25667
Vitvi01g00537.t03	Vitvi01g00537	Vitvi01g00537	Appear only in secondary splicing variant	0	0	0	0	0	0
Vitvi01g00537.t04	Vitvi01g00537	Vitvi01g00537	Appear only in secondary splicing variant	15.0167	8.35	11.7333	16.3933	8.09333	11.87
Vitvi01g00538.t01	Vitvi01g00538	Vitvi01g00538	-	6.67	5.59667	5.68333	4.09333	4.89333	2.84667
Vitvi01g00539.t01	Vitvi01g00539	Vitvi01g00539	-	93.2567	167.15	84.31	103.847	239.087	97.6433
Vitvi01g00540.t01	Vitvi01g00540	Vitvi01g00540	-	68.6567	63.2367	63.35	39.2933	47.8167	35.0067
Vitvi01g00541.t01	Vitvi01g00541	Vitvi01g00541	-	0.086667	0.16	0.2	0.243333	0	0.05
Vitvi01g00542.t01	Vitvi01g00542	Vitvi01g00542	Appear in primary splicing variant	0	0	0	0	0	0
Vitvi01g00542.t02	Vitvi01g00542	Vitvi01g00542	Appear only in secondary splicing variant	0.073333	0.393333	0.29	0.153333	0	0.18
Vitvi01g00542.t03	Vitvi01g00542	Vitvi01g00542	Appear only in secondary splicing variant	0	0	0	0	0	0
Vitvi01g00542.t04	Vitvi01g00542	Vitvi01g00542	Appear only in secondary splicing variant	0.156667	0.21	0.416667	0	0.45	0.01
Vitvi01g00542.t05	Vitvi01g00542	Vitvi01g00542	Appear only in secondary splicing variant	0.183333	0.046667	0.136667	0.23	0	0.103333
Vitvi01g00543.t01	Vitvi01g00543	Vitvi01g00543	-	21.2467	3.43667	4.80333	34.0867	19.28	21.2867
Vitvi01g00544.t01	Vitvi01g00544	Vitvi01g00544	-	21.2933	12.6967	15.8067	24.3833	22.6433	24.2533
Vitvi01g00545.t01	Vitvi01g00545	Vitvi01g00545	-	0.05	0	0.91	0.093333	0	0.046667
Vitvi01g00546.t01	Vitvi01g00546	Vitvi01g00546	-	0.103333	0	0.296667	0.04	0	0.123333
Vitvi01g00547.t01	Vitvi01g00547	Vitvi01g00547	Appear in primary splicing variant	1.34333	2.69333	1.06	0.233333	0.573333	0.616667
Vitvi01g00547.t02	Vitvi01g00547	Vitvi01g00547	Appear only in secondary splicing variant	4.01333	2.72667	2.78	3.94333	2.60667	1.98667
Vitvi01g00547.t03	Vitvi01g00547	Vitvi01g00547	Appear only in secondary splicing variant	11.7567	5.74667	7.75667	15.8933	9.85667	7.75
Vitvi01g00547.t04	Vitvi01g00547	Vitvi01g00547	Appear only in secondary splicing variant	23.9667	19.5067	16.5167	23.7767	18.87	18.2333
Vitvi01g00548.t01	Vitvi01g00548	Vitvi01g00548	-	0	0	0	0	0	0
Vitvi01g00549.t01	Vitvi01g00549	Vitvi01g00549	-	0	0	0	0	0	0
Vitvi01g00550.t01	Vitvi01g00550	Vitvi01g00550	-	0.063333	0	0	0.023333	0.046667	0
Vitvi01g00551.t01	Vitvi01g00551	Vitvi01g00551	-	0	0	0	0	0	0
Vitvi01g00552.t01	Vitvi01g00552	Vitvi01g00552	-	10.3567	6.47	5.39667	11.46	13.1767	10.0033
Vitvi01g00553.t01	Vitvi01g00553	Vitvi01g00553	-	3.36	1.15	0.906667	3.93	1.32333	0.666667
Vitvi01g00554.t01	Vitvi01g00554	Vitvi01g00554	-	0.113333	0	0	0.126667	0	0
Vitvi01g00555.t01	Vitvi01g00555	Vitvi01g00555	-	0	0.43	3.11333	0.243333	1.26667	4.34667
Vitvi01g00556.t01	Vitvi01g00556	Vitvi01g00556	-	1.28333	66.3667	177.213	1.48	48.1933	68.4033
Vitvi01g00557.t01	Vitvi01g00557	Vitvi01g00557	-	14.62	10.9333	9.44333	18.3933	34.0267	33.1167
Vitvi01g00558.t01	Vitvi01g00558	Vitvi01g00558	-	22.2833	30.8833	40.2767	1.45	5.19	4.33667
Vitvi01g00559.t01	Vitvi01g00559	Vitvi01g00559	-	0	0.023333	0	0	0.06	0
Vitvi01g00560.t01	Vitvi01g00560	Vitvi01g00560	-	0	0	0	0	0	0
Vitvi01g00561.t01	Vitvi01g00561	Vitvi01g00561	-	97.8833	81.75	89.0767	114.773	103.69	105.697
Vitvi01g00562.t01	Vitvi01g00562	Vitvi01g00562	-	3.33333	1.56	2.06333	0.883333	0.033333	0.163333
Vitvi01g00563.t01	Vitvi01g00563	Vitvi01g00563	Appear in primary splicing variant	3.82667	24.0067	19.5367	2.9	10.0233	14.1533
Vitvi01g00563.t02	Vitvi01g00563	Vitvi01g00563	Appear only in secondary splicing variant	2.54667	2.98667	3.46	0.493333	0	0.566667
Vitvi01g00563.t03	Vitvi01g00563	Vitvi01g00563	Appear only in secondary splicing variant	9.73	14.59	10.7067	19.9667	107.107	101.233
Vitvi01g00565.t01	Vitvi01g00565	Vitvi01g00565	-	0	0	0	0	0	0
Vitvi01g00566.t01	Vitvi01g00566	Vitvi01g00566	-	0.143333	1.36333	1.46667	0.066667	0	0.256667
Vitvi01g00567.t01	Vitvi01g00567	Vitvi01g00567	Appear in primary splicing variant	12.0033	1.38333	0.74	10.5767	3.00333	0.69
Vitvi01g00567.t02	Vitvi01g00567	Vitvi01g00567	Appear only in secondary splicing variant	0.8	0	0	0.94	0.16	0.073333
Vitvi01g00568.t01	Vitvi01g00568	Vitvi01g00568	-	2.73667	15.18	31.8067	1.49333	5.29667	4.96333
Vitvi01g00569.t01	Vitvi01g00569	Vitvi01g00569	-	0	0	0	0	0	0
Vitvi01g00570.t01	Vitvi01g00570	Vitvi01g00570	-	0	0	0	0	0	0
Vitvi01g00571.t01	Vitvi01g00571	Vitvi01g00571	-	47.7233	101.07	81.34	30.63	82.5733	72.0867
Vitvi01g00572.t01	Vitvi01g00572	Vitvi01g00572	-	73.4567	89.8433	100.297	102.673	92.1	104.313
Vitvi01g00573.t01	Vitvi01g00573	Vitvi01g00573	-	0.02	0.223333	0.233333	0.446667	0.043333	0.103333
Vitvi01g00574.t01	Vitvi01g00574	Vitvi01g00574	-	0.923333	0	0	1.69	0	0
Vitvi01g00575.t01	Vitvi01g00575	Vitvi01g00575	-	0	0	0	0	0	0
Vitvi01g00576.t01	Vitvi01g00576	Vitvi01g00576	-	92.3667	72.9833	67.6133	77.8933	55.1533	60.12
Vitvi01g00577.t01	Vitvi01g00577	Vitvi01g00577	-	0.28	0.58	0.866667	0.47	0.383333	0.463333
Vitvi01g00578.t01	Vitvi01g00578	Vitvi01g00578	-	3.40667	7.35667	5.2	9.87	17.43	9.45333
Vitvi01g00579.r01	Vitvi01g00579	Vitvi01g00579	-	0.523333	0.753333	0.46	0.47	0.043333	0
Vitvi01g00579.r02	Vitvi01g00579	Vitvi01g00579	-	0	0	0	0	0	0
Vitvi01g00579.t01	Vitvi01g00579	Vitvi01g00579	-	10.8967	6.51667	8.95	16.9033	22.0367	22.7167
Vitvi01g00580.t01	Vitvi01g00580	Vitvi01g00580	-	0	0	0	0	0	0
Vitvi01g00581.t01	Vitvi01g00581	Vitvi01g00581	-	0	0	0	0	0.02	0.02
Vitvi01g00582.t01	Vitvi01g00582	Vitvi01g00582	-	0	0	0	0	0	0
Vitvi01g00583.t01	Vitvi01g00583	Vitvi01g00583	-	0	0	0	0	0	0
Vitvi01g00584.t01	Vitvi01g00584	Vitvi01g00584	-	0	0	0.05	0.106667	0	0
Vitvi01g00585.t01	Vitvi01g00585	Vitvi01g00585	-	0	0	0	0	0	0
Vitvi01g00586.t01	Vitvi01g00586	Vitvi01g00586	-	0	0	0	0	0	0
Vitvi01g00587.t01	Vitvi01g00587	Vitvi01g00587	-	62.0533	26.7467	30.2267	51.2067	33.6867	26.2233
Vitvi01g00588.t01	Vitvi01g00588	Vitvi01g00588	-	0.836667	0.283333	0.546667	0.226667	0.316667	0.93
Vitvi01g00589.t01	Vitvi01g00589	Vitvi01g00589	-	1536.01	232.327	184.13	1304.76	427.01	306.54
Vitvi01g00590.t01	Vitvi01g00590	Vitvi01g00590	-	21.1333	18.01	18.2133	24.69	20.87	20.5833
Vitvi01g00591.t01	Vitvi01g00591	Vitvi01g00591	Appear in primary splicing variant	23.7933	36.0533	36.12	7.49333	26.2133	26.94
Vitvi01g00591.t02	Vitvi01g00591	Vitvi01g00591	Appear only in secondary splicing variant	5.94	13.21	9.01	7.37333	10.75	9.69333
Vitvi01g00591.t03	Vitvi01g00591	Vitvi01g00591	Appear only in secondary splicing variant	2.84333	9.8	4.73667	4.49	5.90667	5.22
Vitvi01g00591.t04	Vitvi01g00591	Vitvi01g00591	Appear only in secondary splicing variant	26.72	55.9367	29.0133	15.9233	41.0633	21.85
Vitvi01g00593.t01	Vitvi01g00593	Vitvi01g00593	-	158.853	1.02	1.99667	79.2133	3.79333	0.776667
Vitvi01g00594.t01	Vitvi01g00594	Vitvi01g00594	-	26.9133	15.56	20.29	43.1967	23.85	27.8033
Vitvi01g00595.r01	Vitvi01g00595	Vitvi01g00595	Appear only in secondary splicing variant	0.173333	1.34	0.943333	0.37	0.736667	0.156667
Vitvi01g00595.r02	Vitvi01g00595	Vitvi01g00595	Appear only in secondary splicing variant	0	0.273333	0.113333	0.04	0.076667	0
Vitvi01g00595.t01	Vitvi01g00595	Vitvi01g00595	Appear in primary splicing variant	8.94333	14.3033	17.3467	13.15	15.3433	17.8767
Vitvi01g00595.t02	Vitvi01g00595	Vitvi01g00595	Appear only in secondary splicing variant	0	0.09	0	0.073333	0	0
Vitvi01g00595.t03	Vitvi01g00595	Vitvi01g00595	Appear only in secondary splicing variant	0.15	0.226667	0	0.003333	0	0.003333
Vitvi01g00595.t04	Vitvi01g00595	Vitvi01g00595	Appear only in secondary splicing variant	0	0.093333	0	0.133333	0	0.15
Vitvi01g00596.t01	Vitvi01g00596	Vitvi01g00596	Appear in primary splicing variant	0	0	0	0	0	0
Vitvi01g00596.t02	Vitvi01g00596	Vitvi01g00596	Appear only in secondary splicing variant	21.7633	22.6367	20.1033	21.79	29.59	25.89
Vitvi01g00598.t01	Vitvi01g00598	Vitvi01g00598	-	22.38	1.94	2.50667	17.6433	7.41	4.53667
Vitvi01g00599.t01	Vitvi01g00599	Vitvi01g00599	-	0.153333	0.45	0.873333	4.57	3.94	4.40667
Vitvi01g00600.t01	Vitvi01g00600	Vitvi01g00600	Appear in primary splicing variant	2.73333	1.69	2.15667	3.68667	1.53	3.58667
Vitvi01g00600.t02	Vitvi01g00600	Vitvi01g00600	Appear only in secondary splicing variant	0	0	0	0.74	0	0
Vitvi01g00601.t01	Vitvi01g00601	Vitvi01g00601	-	0	0	0	0	0	0
Vitvi01g00602.t01	Vitvi01g00602	Vitvi01g00602	-	0	0	0	0	0	0
Vitvi01g00603.t01	Vitvi01g00603	Vitvi01g00603	-	0.013333	0.11	0.186667	0.506667	0.37	0.713333
Vitvi01g00604.t01	Vitvi01g00604	Vitvi01g00604	-	183.987	120.537	130.103	161.683	130.93	133.933
Vitvi01g00605.t01	Vitvi01g00605	Vitvi01g00605	-	0.01	0.12	0.726667	0.006667	0	0.03
Vitvi01g00608.t01	Vitvi01g00608	Vitvi01g00608	-	7.72333	7.79667	11.5733	8.37	6.46667	10.5267
Vitvi01g00609.t01	Vitvi01g00609	Vitvi01g00609	-	1.25333	1.49	0.89	0.88	1.42333	0.916667
Vitvi01g00610.t01	Vitvi01g00610	Vitvi01g00610	-	15.7	13.66	4.05	8.76667	8.33333	3.67
Vitvi01g00611.t01	Vitvi01g00611	Vitvi01g00611	-	1.02333	0.466667	0	0.51	0.506667	0
Vitvi01g00612.t01	Vitvi01g00612	Vitvi01g00612	-	7.74667	3.05	8.19333	5.66333	25.2633	22.1267
Vitvi01g00613.t01	Vitvi01g00613	Vitvi01g00613	-	7.76333	7.80333	7.10333	6.29667	7.74667	8.06333
Vitvi01g00614.t01	Vitvi01g00614	Vitvi01g00614	Appear in primary splicing variant	8.19	5.15	7.01	0	1.90333	2.83667
Vitvi01g00614.t02	Vitvi01g00614	Vitvi01g00614	Appear only in secondary splicing variant	4.32333	1.72	2.82333	5.35	30.65	29.2267
Vitvi01g00614.t03	Vitvi01g00614	Vitvi01g00614	Appear only in secondary splicing variant	0.05	0.136667	0.286667	0	0	0.153333
Vitvi01g00614.t04	Vitvi01g00614	Vitvi01g00614	Appear only in secondary splicing variant	1.33333	10.5133	8.8	0.136667	1.06333	1.86333
Vitvi01g00614.t05	Vitvi01g00614	Vitvi01g00614	Appear only in secondary splicing variant	0.27	0	0.323333	0	0.12	0
Vitvi01g00614.t06	Vitvi01g00614	Vitvi01g00614	Appear only in secondary splicing variant	6.63	11.59	9.62	0	0	0
Vitvi01g00614.t07	Vitvi01g00614	Vitvi01g00614	Appear only in secondary splicing variant	6.41	10.7	14.52	10.2833	34.22	40.8867
Vitvi01g00615.t01	Vitvi01g00615	Vitvi01g00615	-	0	0	0	0.033333	0	0.133333
Vitvi01g00616.t01	Vitvi01g00616	Vitvi01g00616	Appear in primary splicing variant	0.003333	0.003333	0	0	0	0.433333
Vitvi01g00616.t02	Vitvi01g00616	Vitvi01g00616	Appear only in secondary splicing variant	12.97	21.65	16.93	13.6467	27.5867	24.1633
Vitvi01g00617.t01	Vitvi01g00617	Vitvi01g00617	-	0.053333	0	0	0.02	0.02	0.016667
Vitvi01g00619.t01	Vitvi01g00619	Vitvi01g00619	-	13.11	0.906667	1.81667	0.043333	0	0.09
Vitvi01g00620.t01	Vitvi01g00620	Vitvi01g00620	-	18.0767	1.25	1.46333	6.14333	2.88333	1.03333
Vitvi01g00621.t01	Vitvi01g00621	Vitvi01g00621	-	4.68	16.3433	17.9833	0.86	0.246667	0.656667
Vitvi01g00622.t01	Vitvi01g00622	Vitvi01g00622	-	0	0.186667	0.443333	0.176667	0.04	0.026667
Vitvi01g00623.t01	Vitvi01g00623	Vitvi01g00623	-	33.54	62.98	37.15	24.5033	32.4833	27.9733
Vitvi01g00624.t01	Vitvi01g00624	Vitvi01g00624	-	1.3	1.75667	0.9	1.28667	1.82667	1.93
Vitvi01g00625.t01	Vitvi01g00625	Vitvi01g00625	Appear in primary splicing variant	0	0	0.08	0.523333	0.58	0.1
Vitvi01g00625.t02	Vitvi01g00625	Vitvi01g00625	Appear only in secondary splicing variant	0	0	0	0.236667	0.463333	0.416667
Vitvi01g00625.t03	Vitvi01g00625	Vitvi01g00625	Appear only in secondary splicing variant	0.006667	0.876667	0.383333	0.073333	0.27	0.64
Vitvi01g00625.t04	Vitvi01g00625	Vitvi01g00625	Appear only in secondary splicing variant	0.723333	0.226667	0.47	0.996667	1.13333	0.44
Vitvi01g00625.t05	Vitvi01g00625	Vitvi01g00625	Appear only in secondary splicing variant	1.22333	0.753333	0.83	0.626667	0.976667	1.29
Vitvi01g00626.t01	Vitvi01g00626	Vitvi01g00626	-	10.18	24.9633	37.5467	10.3367	37.1633	42.0933
Vitvi01g00627.t01	Vitvi01g00627	Vitvi01g00627	Appear in primary splicing variant	0.026667	0	0	8.05667	7.38667	6.50667
Vitvi01g00627.t02	Vitvi01g00627	Vitvi01g00627	Appear only in secondary splicing variant	0.263333	0.14	0.1	1.36667	0.503333	0.663333
Vitvi01g00627.t03	Vitvi01g00627	Vitvi01g00627	Appear only in secondary splicing variant	13.8667	10.6167	13.21	4.57333	3.63333	3.81
Vitvi01g00628.t01	Vitvi01g00628	Vitvi01g00628	-	16.5667	13.04	12.0167	17.49	20.2767	18.33
Vitvi01g00629.t01	Vitvi01g00629	Vitvi01g00629	-	31.6967	27.57	24.3567	27.72	30.1667	19.3733
Vitvi01g00630.t01	Vitvi01g00630	Vitvi01g00630	-	17.1067	15.2667	20.5433	15.8333	22.96	23.7
Vitvi01g00631.t01	Vitvi01g00631	Vitvi01g00631	Appear in primary splicing variant	53.24	21.6467	21.5633	0	0.873333	1.02333
Vitvi01g00631.t02	Vitvi01g00631	Vitvi01g00631	Appear only in secondary splicing variant	2.54	1.42333	1.51667	3.29667	5.96333	7.16667
Vitvi01g00632.t01	Vitvi01g00632	Vitvi01g00632	-	6.07	72.5067	67.2667	6.79333	52.3167	53.63
Vitvi01g00633.t01	Vitvi01g00633	Vitvi01g00633	-	12.8433	18.98	23.1033	39.0333	49.78	58.11
Vitvi01g00634.t01	Vitvi01g00634	Vitvi01g00634	-	0.053333	0.05	0.233333	0.873333	0.243333	0.62
Vitvi01g00635.t01	Vitvi01g00635	Vitvi01g00635	-	19.0767	3.91667	5.46	30.9933	25.5667	22.6933
Vitvi01g00636.t01	Vitvi01g00636	Vitvi01g00636	-	17.4267	1.24333	1.92667	22.7267	3.54	1.36
Vitvi01g00637.t01	Vitvi01g00637	Vitvi01g00637	-	1.15667	1.58667	1.18333	2.11667	1.65333	2.15667
Vitvi01g00638.t01	Vitvi01g00638	Vitvi01g00638	-	93.5767	2.36	8.37	80.1067	25.0633	27.9433
Vitvi01g00639.t01	Vitvi01g00639	Vitvi01g00639	-	5.93	0.633333	0.636667	12.3167	2.63333	1.57667
Vitvi01g00640.t01	Vitvi01g00640	Vitvi01g00640	-	13.5467	7.74667	8.92	12.1833	16.7033	17.8133
Vitvi01g00641.t01	Vitvi01g00641	Vitvi01g00641	Appear in primary splicing variant	7.83333	24.58	21.9467	0	0	0.066667
Vitvi01g00641.t02	Vitvi01g00641	Vitvi01g00641	Appear only in secondary splicing variant	1.17667	8.91667	5.64333	4.96333	10.0433	8.76333
Vitvi01g00642.t01	Vitvi01g00642	Vitvi01g00642	-	36.85	50.7533	37.9967	39.7133	35.34	44.8967
Vitvi01g00643.t01	Vitvi01g00643	Vitvi01g00643	-	0	0	0	0	0	0
Vitvi01g00644.t01	Vitvi01g00644	Vitvi01g00644	-	20.1867	10.2667	10.1833	19.08	18.14	21.1667
Vitvi01g00645.t01	Vitvi01g00645	Vitvi01g00645	-	0	0.016667	0.033333	0	0.02	0
Vitvi01g00646.t01	Vitvi01g00646	Vitvi01g00646	-	41.1167	46.8967	89.3467	16.6367	65.0433	58.4533
Vitvi01g00647.t01	Vitvi01g00647	Vitvi01g00647	-	39.7433	5.96667	6.41667	40.6433	8.54333	6.48333
Vitvi01g00648.t01	Vitvi01g00648	Vitvi01g00648	-	0.5	2.40667	1.77	0.89	1.04333	0.926667
Vitvi01g00649.t01	Vitvi01g00649	Vitvi01g00649	-	5.44333	5.00667	5.63333	9.06333	6.12	6.91667
Vitvi01g00650.t01	Vitvi01g00650	Vitvi01g00650	Appear in primary splicing variant	11.5867	11.24	12.9633	11.4967	7.40333	12.9633
Vitvi01g00650.t02	Vitvi01g00650	Vitvi01g00650	Appear only in secondary splicing variant	0	0.07	0	0	0	0
Vitvi01g00650.t03	Vitvi01g00650	Vitvi01g00650	Appear only in secondary splicing variant	16.2833	31.07	26.03	12.4867	11.4867	14.6267
Vitvi01g00652.t01	Vitvi01g00652	Vitvi01g00652	-	103.173	228.16	236.073	88.2533	100.8	149.94
Vitvi01g00653.t01	Vitvi01g00653	Vitvi01g00653	-	1.87667	18.9133	25.7667	2.79333	11.2	17.03
Vitvi01g00654.t01	Vitvi01g00654	Vitvi01g00654	-	0	0	0	0	0	0
Vitvi01g00655.t01	Vitvi01g00655	Vitvi01g00655	Appear in primary splicing variant	0	0.21	1.02	0	0	0
Vitvi01g00655.t02	Vitvi01g00655	Vitvi01g00655	Appear only in secondary splicing variant	0	0.126667	0.526667	0	0.096667	0.156667
Vitvi01g00655.t03	Vitvi01g00655	Vitvi01g00655	Appear only in secondary splicing variant	1.28667	0.693333	1.31333	1.28667	0	0
Vitvi01g00656.t01	Vitvi01g00656	Vitvi01g00656	-	1.49667	0.02	0.053333	2.19667	0.143333	0.12
Vitvi01g00657.t01	Vitvi01g00657	Vitvi01g00657	-	1.34333	0.066667	0.346667	7.09333	11.1467	9.75333
Vitvi01g00658.t01	Vitvi01g00658	Vitvi01g00658	Appear in primary splicing variant	12.36	14.81	20.4767	13.4733	3.09	6.68667
Vitvi01g00658.t02	Vitvi01g00658	Vitvi01g00658	Appear only in secondary splicing variant	7.2	5.69	8.37333	5.62	0.81	3.03
Vitvi01g00659.t01	Vitvi01g00659	Vitvi01g00659	-	2.46667	7.16	6.18	1.53667	3.78667	4.41333
Vitvi01g00660.t01	Vitvi01g00660	Vitvi01g00660	Appear in primary splicing variant	0.173333	0.59	0.306667	1.50667	0.326667	1.06333
Vitvi01g00660.t02	Vitvi01g00660	Vitvi01g00660	Appear only in secondary splicing variant	0.096667	0.123333	0	0	0	0
Vitvi01g00660.t03	Vitvi01g00660	Vitvi01g00660	Appear only in secondary splicing variant	21.15	17.1467	13.3233	16.6033	27.0967	20.74
Vitvi01g00660.t04	Vitvi01g00660	Vitvi01g00660	Appear only in secondary splicing variant	0.27	0	0	0.186667	0	0.076667
Vitvi01g00661.t01	Vitvi01g00661	Vitvi01g00661	-	0	0	0	0	0	0
Vitvi01g00662.t01	Vitvi01g00662	Vitvi01g00662	-	506.07	207.8	171.17	116.207	237.757	169.063
Vitvi01g00663.t01	Vitvi01g00663	Vitvi01g00663	-	17.0867	6.85667	7.24333	16.2333	8.06333	6.94333
Vitvi01g00664.t01	Vitvi01g00664	Vitvi01g00664	-	8.84	2.46	3.83333	10.8067	12.6467	13.3933
Vitvi01g00665.t01	Vitvi01g00665	Vitvi01g00665	-	0.553333	0.023333	0.073333	0.48	0.06	0.026667
Vitvi01g00666.t01	Vitvi01g00666	Vitvi01g00666	-	0.27	0.103333	0.083333	0.5	0.046667	0.09
Vitvi01g00667.t01	Vitvi01g00667	Vitvi01g00667	-	0	0	0	0	0	0
Vitvi01g00668.t01	Vitvi01g00668	Vitvi01g00668	-	0.1	0	0.18	0	0	0
Vitvi01g00669.t01	Vitvi01g00669	Vitvi01g00669	-	37.25	40.8967	38.4	40.5867	42.5067	43.8767
Vitvi01g00670.t01	Vitvi01g00670	Vitvi01g00670	-	0.396667	0.123333	0.196667	0.686667	1.01667	0.93
Vitvi01g00672.t01	Vitvi01g00672	Vitvi01g00672	Appear in primary splicing variant	0.006667	0	0	0.036667	0.023333	0.063333
Vitvi01g00672.t02	Vitvi01g00672	Vitvi01g00672	Appear only in secondary splicing variant	0.006667	0	0	0.036667	0.023333	0.063333
Vitvi01g00673.t01	Vitvi01g00673	Vitvi01g00673	-	1.13	2.38333	2.98	1.19333	1.77667	4.55333
Vitvi01g00674.t01	Vitvi01g00674	Vitvi01g00674	-	10.64	19.3567	17.8967	13.2367	26.3433	14.4667
Vitvi01g00675.t01	Vitvi01g00675	Vitvi01g00675	-	10.3633	7.15333	8.58	12.5	9.86333	7.82667
Vitvi01g00676.t01	Vitvi01g00676	Vitvi01g00676	-	13.2033	6.79	4.74333	10.7133	6.33333	4.14
Vitvi01g00677.t01	Vitvi01g00677	Vitvi01g00677	-	0	0	0	0	0	0
Vitvi01g00678.t01	Vitvi01g00678	Vitvi01g00678	-	0	0	0	0	0	0
Vitvi01g00679.t01	Vitvi01g00679	Vitvi01g00679	-	0	0	0	0	0	0
Vitvi01g00680.t01	Vitvi01g00680	Vitvi01g00680	-	0.033333	0	0	0.636667	0.106667	0.033333
Vitvi01g00681.t01	Vitvi01g00681	Vitvi01g00681	-	24.2233	21.8867	19.7433	15.3	36.3933	47.9333
Vitvi01g00682.t01	Vitvi01g00682	Vitvi01g00682	-	12.73	5.61667	7.61667	3.79	10.1267	10.4533
Vitvi01g00683.t01	Vitvi01g00683	Vitvi01g00683	-	0	0	0	0	0	0
Vitvi01g00684.t01	Vitvi01g00684	Vitvi01g00684	-	0	0	0	0	0	0
Vitvi01g00685.t01	Vitvi01g00685	Vitvi01g00685	-	0.826667	2.36	3.35	1.69333	4.13667	5.28333
Vitvi01g00687.t01	Vitvi01g00687	Vitvi01g00687	-	0.553333	0.82	0.593333	0.61	0.75	0.35
Vitvi01g00688.t01	Vitvi01g00688	Vitvi01g00688	-	33.04	4.59	5.66333	14.02	7.11667	3.46
Vitvi01g00689.t01	Vitvi01g00689	Vitvi01g00689	-	4.36	9.02667	7.59667	2.35	8.4	11.9233
Vitvi01g00691.r01	Vitvi01g00691	Vitvi01g00691	Appear only in secondary splicing variant	0	0	0	0	0	0
Vitvi01g00691.r02	Vitvi01g00691	Vitvi01g00691	Appear only in secondary splicing variant	0.013333	0	0	0.093333	0	0
Vitvi01g00691.t01	Vitvi01g00691	Vitvi01g00691	Appear in primary splicing variant	0	0	0	0	0	0
Vitvi01g00691.t02	Vitvi01g00691	Vitvi01g00691	Appear only in secondary splicing variant	0	0	0	0	0	0
Vitvi01g00691.t03	Vitvi01g00691	Vitvi01g00691	Appear only in secondary splicing variant	0.763333	0.263333	0.26	0	0.616667	0.116667
Vitvi01g00691.t04	Vitvi01g00691	Vitvi01g00691	Appear only in secondary splicing variant	0.42	0	0	0.77	0.113333	0.23
Vitvi01g00691.t05	Vitvi01g00691	Vitvi01g00691	Appear only in secondary splicing variant	0.19	0	0	0.06	0	0.123333
Vitvi01g00693.r01	Vitvi01g00693	Vitvi01g00693	-	0.026667	0.136667	0.056667	0.353333	0.293333	0.116667
Vitvi01g00693.t01	Vitvi01g00693	Vitvi01g00693	-	0	0	0	0.08	0.063333	0.123333
Vitvi01g00694.t01	Vitvi01g00694	Vitvi01g00694	-	0.023333	0	0	0.026667	0	0.103333
Vitvi01g00695.t01	Vitvi01g00695	Vitvi01g00695	-	40.0167	7.04667	9.87333	7.26	1.66333	1.63333
Vitvi01g00696.t01	Vitvi01g00696	Vitvi01g00696	-	35.2333	5.44	6.59	30.3467	20.9933	10.66
Vitvi01g00697.t01	Vitvi01g00697	Vitvi01g00697	-	0.216667	9.19333	25.7733	0.103333	4.46333	8.86
Vitvi01g00698.t01	Vitvi01g00698	Vitvi01g00698	-	91.27	55.7867	112.457	80.12	68.9333	86.38
Vitvi01g00699.t01	Vitvi01g00699	Vitvi01g00699	-	0	0	0	0	0	0
Vitvi01g00700.t01	Vitvi01g00700	Vitvi01g00700	-	31.63	36.6233	47.09	42.4	43.0767	48.2567
Vitvi01g00701.t01	Vitvi01g00701	Vitvi01g00701	-	18.92	29.2733	23.17	11.4867	22.66	18.44
Vitvi01g00702.t01	Vitvi01g00702	Vitvi01g00702	-	11.4167	0	3.07333	0	0	0
Vitvi01g00703.t01	Vitvi01g00703	Vitvi01g00703	-	0	0	0	0	0.066667	0
Vitvi01g00704.t01	Vitvi01g00704	Vitvi01g00704	-	115.76	141.93	133.72	114.517	127.813	136.133
Vitvi01g00705.t01	Vitvi01g00705	Vitvi01g00705	-	4.06333	10.6533	10.1	2.56	6.92333	6.82333
Vitvi01g00706.t01	Vitvi01g00706	Vitvi01g00706	-	58.9067	74.4233	51.6967	46.1267	92.0167	70.3033
Vitvi01g00708.t01	Vitvi01g00708	Vitvi01g00708	-	3.51	2.20667	1.87333	2.55333	2.53333	1.41333
Vitvi01g00710.t01	Vitvi01g00710	Vitvi01g00710	-	56.6867	1.04667	0.29	57.3033	32.4933	0.79
Vitvi01g00711.t01	Vitvi01g00711	Vitvi01g00711	-	73.4733	21.3167	21.4	64.3933	77.7667	50.9267
Vitvi01g00712.t01	Vitvi01g00712	Vitvi01g00712	-	3.77333	2.22333	1.43333	2.34667	6.04333	10.3933
Vitvi01g00713.t01	Vitvi01g00713	Vitvi01g00713	Appear in primary splicing variant	18.81	22.1033	16.2767	17.08	17.6533	18.6433
Vitvi01g00713.t02	Vitvi01g00713	Vitvi01g00713	Appear only in secondary splicing variant	193.46	195.283	190.887	177.523	210.067	194.187
Vitvi01g00713.t03	Vitvi01g00713	Vitvi01g00713	Appear only in secondary splicing variant	178.437	221.133	155.61	203.717	284.833	232.403
Vitvi01g00714.t01	Vitvi01g00714	Vitvi01g00714	-	160.21	882.17	700.27	13.0867	267.407	698.743
Vitvi01g00715.t01	Vitvi01g00715	Vitvi01g00715	Appear in primary splicing variant	0.156667	0	0.266667	0	0.076667	0.153333
Vitvi01g00715.t02	Vitvi01g00715	Vitvi01g00715	Appear only in secondary splicing variant	0.056667	0.39	0.326667	0.026667	0.08	0.066667
Vitvi01g00715.t03	Vitvi01g00715	Vitvi01g00715	Appear only in secondary splicing variant	0	0.036667	0	0	0.22	0.48
Vitvi01g00715.t04	Vitvi01g00715	Vitvi01g00715	Appear only in secondary splicing variant	1.31	0.306667	0.62	0.416667	0.57	0.46
Vitvi01g00715.t05	Vitvi01g00715	Vitvi01g00715	Appear only in secondary splicing variant	0.126667	0.713333	0.513333	0.066667	0.066667	0.57
Vitvi01g00716.t01	Vitvi01g00716	Vitvi01g00716	-	17.8433	36.72	77.7	13.52	34.57	52.5467
Vitvi01g00717.t01	Vitvi01g00717	Vitvi01g00717	-	2.35	0.283333	1.56	3.02333	2.56667	0.836667
Vitvi01g00718.t01	Vitvi01g00718	Vitvi01g00718	-	0	0	0	0	0	0
Vitvi01g00719.t01	Vitvi01g00719	Vitvi01g00719	-	4.48333	8.5	5.87667	0.103333	0.383333	0.293333
Vitvi01g00720.t01	Vitvi01g00720	Vitvi01g00720	-	3.06667	190.25	69.0133	0.03	0	0
Vitvi01g00721.t01	Vitvi01g00721	Vitvi01g00721	-	0	0	0	0	0	0
Vitvi01g00722.t01	Vitvi01g00722	Vitvi01g00722	-	11.8233	16.4867	11.9967	5.99333	9.73	8.45667
Vitvi01g00723.t01	Vitvi01g00723	Vitvi01g00723	-	0.176667	0.156667	0	0.323333	0.423333	0.146667
Vitvi01g00724.t01	Vitvi01g00724	Vitvi01g00724	-	0	0	0	0	0	0
Vitvi01g00725.t01	Vitvi01g00725	Vitvi01g00725	-	0	0	0	0	0	0
Vitvi01g00726.t01	Vitvi01g00726	Vitvi01g00726	-	0	0	0	0	0	0
Vitvi01g00727.t01	Vitvi01g00727	Vitvi01g00727	The sequence of the model RefSeq protein was modified	0.436667	0.226667	0.32	0.043333	0.063333	0.103333
Vitvi01g00728.t01	Vitvi01g00728	Vitvi01g00728	The sequence of the model RefSeq protein was modified	0.036667	0	0	0.033333	0	0
Vitvi01g00729.t01	Vitvi01g00729	Vitvi01g00729	-	3.52	10.8633	30.7233	1.66333	5.04333	12.45
Vitvi01g00730.t01	Vitvi01g00730	Vitvi01g00730	-	0	0	0	0	0.02	0.02
Vitvi01g00732.t01	Vitvi01g00732	Vitvi01g00732	-	66.1167	85.97	69.44	106.977	71.86	36.5833
Vitvi01g00733.t01	Vitvi01g00733	Vitvi01g00733	-	6.61667	6.44667	5.37667	1.97667	3.85	5.01
Vitvi01g00734.t01	Vitvi01g00734	Vitvi01g00734	-	0	0	0	0	0	0
Vitvi01g00735.t01	Vitvi01g00735	Vitvi01g00735	Appear in primary splicing variant	8.08	0.096667	0.226667	1.60667	1.16	0
Vitvi01g00735.t02	Vitvi01g00735	Vitvi01g00735	Appear only in secondary splicing variant	60.8133	2.06333	0.47	23.2933	20.4333	1.85
Vitvi01g00735.t03	Vitvi01g00735	Vitvi01g00735	Appear only in secondary splicing variant	42.3467	49.7133	40.0767	43.46	76.3	52.21
Vitvi01g00735.t04	Vitvi01g00735	Vitvi01g00735	Appear only in secondary splicing variant	5.80667	3.57667	1.66667	1.62667	1.67	1.26667
Vitvi01g00735.t05	Vitvi01g00735	Vitvi01g00735	Appear only in secondary splicing variant	0.4	0.736667	0.413333	0.213333	0.803333	0.303333
Vitvi01g00736.t01	Vitvi01g00736	Vitvi01g00736	-	0	0.086667	0	0	0	0
Vitvi01g00737.t01	Vitvi01g00737	VviMYB155	-	0.176667	0	0	0	0	0
Vitvi01g00738.t01	Vitvi01g00738	Vitvi01g00738	-	329.517	44.4933	41.93	294.42	102.847	68.15
Vitvi01g00739.t01	Vitvi01g00739	Vitvi01g00739	-	5.50667	0.083333	0.06	1.79667	0.206667	0.096667
Vitvi01g00740.t01	Vitvi01g00740	Vitvi01g00740	-	0	0	0	0.2	0.04	0.16
Vitvi01g00741.t01	Vitvi01g00741	Vitvi01g00741	-	0.013333	0	0	0.636667	0.196667	0.053333
Vitvi01g00742.t01	Vitvi01g00742	Vitvi01g00742	-	1.01	0.04	0	5.10667	0.94	0.033333
Vitvi01g00743.t01	Vitvi01g00743	Vitvi01g00743	-	0	0	0	0	0	0
Vitvi01g00744.t01	Vitvi01g00744	Vitvi01g00744	Appear in primary splicing variant	57.7467	25.81	41.7567	60.39	45.15	51.81
Vitvi01g00744.t02	Vitvi01g00744	Vitvi01g00744	Appear only in secondary splicing variant	1.68333	1.16667	1.6	1.72667	2.17333	3.43333
Vitvi01g00744.t03	Vitvi01g00744	Vitvi01g00744	Appear only in secondary splicing variant	2.98667	0.613333	1.43667	1.99667	0.376667	1.27
Vitvi01g00745.t01	Vitvi01g00745	Vitvi01g00745	-	5.42667	0.606667	0.086667	12.6833	2.85333	1.04667
Vitvi01g00746.t01	Vitvi01g00746	Vitvi01g00746	-	0.013333	0	0	0	0	0
Vitvi01g00747.t01	Vitvi01g00747	Vitvi01g00747	-	30.2433	1.96333	1.03667	65.0167	5.28333	0.903333
Vitvi01g00749.t01	Vitvi01g00749	Vitvi01g00749	-	0	0	0	0	0	0
Vitvi01g00750.t01	Vitvi01g00750	Vitvi01g00750	-	0	0	0	0	0	0
Vitvi01g00751.t01	Vitvi01g00751	Vitvi01g00751	-	0	0	0	0	0	0
Vitvi01g00752.t01	Vitvi01g00752	Vitvi01g00752	-	0	0.31	0.036667	0	0.043333	0.04
Vitvi01g00753.t01	Vitvi01g00753	Vitvi01g00753	-	0	0	0	0.073333	0.076667	0.023333
Vitvi01g00754.t01	Vitvi01g00754	Vitvi01g00754	-	0	0	0	0	0	0
Vitvi01g00755.t01	Vitvi01g00755	Vitvi01g00755	-	0	0	0	0	0	0
Vitvi01g00756.t01	Vitvi01g00756	Vitvi01g00756	-	0	0	0	0	0	0
Vitvi01g00757.t01	Vitvi01g00757	Vitvi01g00757	-	0	0	0	0	0	0
Vitvi01g00758.t01	Vitvi01g00758	Vitvi01g00758	-	0	0	0	0	0	0
Vitvi01g00759.t01	Vitvi01g00759	Vitvi01g00759	-	0	0	0	0	0	0
Vitvi01g00760.t01	Vitvi01g00760	Vitvi01g00760	-	0	0	0	0	0	0
Vitvi01g00761.t01	Vitvi01g00761	Vitvi01g00761	-	0	0	0	0	0	0
Vitvi01g00762.t01	Vitvi01g00762	Vitvi01g00762	-	0	0	0	0	0	0
Vitvi01g00763.t01	Vitvi01g00763	Vitvi01g00763	-	0	0	0.066667	0.136667	0	0
Vitvi01g00764.t01	Vitvi01g00764	Vitvi01g00764	-	0	0	0	0	0	0
Vitvi01g00765.t01	Vitvi01g00765	Vitvi01g00765	-	0	0	0	0	0	0
Vitvi01g00766.t01	Vitvi01g00766	Vitvi01g00766	-	0	0	0	0	0	0
Vitvi01g00767.t01	Vitvi01g00767	Vitvi01g00767	-	0	0	0	0	0	0
Vitvi01g00768.t01	Vitvi01g00768	Vitvi01g00768	-	0	0	0	0	0	0
Vitvi01g00769.t01	Vitvi01g00769	Vitvi01g00769	-	0	0	0	0	0	0
Vitvi01g00770.t01	Vitvi01g00770	Vitvi01g00770	-	1.91333	0.236667	0.1	3.41	0.093333	0.086667
Vitvi01g00772.t01	Vitvi01g00772	Vitvi01g00772	Appear in primary splicing variant	17.3633	17.6533	18.65	23.4167	19.5533	19.5467
Vitvi01g00772.t02	Vitvi01g00772	Vitvi01g00772	Appear only in secondary splicing variant	0.356667	0	0	0	0.156667	0
Vitvi01g00773.t01	Vitvi01g00773	Vitvi01g00773	-	12.9833	4.95667	5.18667	18.0333	8.51333	7.70667
Vitvi01g00774.t01	Vitvi01g00774	Vitvi01g00774	-	0.016667	0	0	0	0	0
Vitvi01g00775.t01	Vitvi01g00775	Vitvi01g00775	-	1.57333	3.56	1.22667	0.14	1.84	1.39
Vitvi01g00776.t01	Vitvi01g00776	Vitvi01g00776	Appear in primary splicing variant	0.106667	0.23	0.213333	0.08	0	0.03
Vitvi01g00776.t02	Vitvi01g00776	Vitvi01g00776	Appear only in secondary splicing variant	0.32	0.123333	0.213333	0.066667	0.063333	0.06
Vitvi01g00776.t03	Vitvi01g00776	Vitvi01g00776	Appear only in secondary splicing variant	0	0.263333	0.236667	0.276667	0.4	0.016667
Vitvi01g00776.t04	Vitvi01g00776	Vitvi01g00776	Appear only in secondary splicing variant	10.0933	9.30667	12.2267	8.09667	10.7333	9.75
Vitvi01g00777.t01	Vitvi01g00777	Vitvi01g00777	-	62.97	91.7867	82.7633	74.68	140.647	133.773
Vitvi01g00779.t01	Vitvi01g00779	Vitvi01g00779	Appear in primary splicing variant	0.563333	0.75	0.703333	0.83	0.466667	0.486667
Vitvi01g00779.t02	Vitvi01g00779	Vitvi01g00779	Appear only in secondary splicing variant	1.22667	1.57	1.45	2.16333	1.48333	1.41667
Vitvi01g00780.t01	Vitvi01g00780	Vitvi01g00780	-	30.6767	49.24	41.4567	23.55	43.1233	39.3233
Vitvi01g00781.t01	Vitvi01g00781	Vitvi01g00781	-	0.086667	0.026667	0.073333	0.01	0	0
Vitvi01g00782.t01	Vitvi01g00782	Vitvi01g00782	-	2.68	26.67	17.1733	0.896667	11.4967	9.47
Vitvi01g00783.t01	Vitvi01g00783	Vitvi01g00783	-	0	0	0	0	0	0
Vitvi01g00784.t01	Vitvi01g00784	Vitvi01g00784	-	8.67	3.28667	14.7733	11.7567	9.84333	26.6467
Vitvi01g00785.t01	Vitvi01g00785	Vitvi01g00785	-	0	0.01	0.01	0.013333	0	0
Vitvi01g00787.r01	Vitvi01g00787	Vitvi01g00787	-	0	0	0	0	1.32	0
Vitvi01g00787.t01	Vitvi01g00787	Vitvi01g00787	-	30.33	485.303	595.387	36.09	167.113	215.21
Vitvi01g00788.t01	Vitvi01g00788	Vitvi01g00788	-	30.4567	33.6533	36.8833	28.7933	39.9233	47.7167
Vitvi01g00789.t01	Vitvi01g00789	Vitvi01g00789	-	135.503	78.0833	90.1033	97.3	64.5333	77.1833
Vitvi01g00790.t01	Vitvi01g00790	Vitvi01g00790	-	0	0	0	0	0	0
Vitvi01g00791.t01	Vitvi01g00791	Vitvi01g00791	-	18.4267	27.3267	22.4033	11.74	22.7233	17.79
Vitvi01g00792.t01	Vitvi01g00792	Vitvi01g00792	-	8.36333	20.68	21.7567	6.16	20.2533	20.31
Vitvi01g00793.t01	Vitvi01g00793	Vitvi01g00793	Appear in primary splicing variant	0.746667	26.28	18.9933	1.05333	13.18	14.7233
Vitvi01g00793.t02	Vitvi01g00793	Vitvi01g00793	Appear only in secondary splicing variant	0.303333	0.49	0.436667	0	0.783333	0
Vitvi01g00795.t01	Vitvi01g00795	Vitvi01g00795	-	0	0	0	0	0	0
Vitvi01g00796.t01	Vitvi01g00796	Vitvi01g00796	Appear in primary splicing variant	0	0.006667	0	0	0	0.013333
Vitvi01g00796.t02	Vitvi01g00796	Vitvi01g00796	Appear only in secondary splicing variant	4.86	1.86333	2.28667	5.98	3.31333	1.78667
Vitvi01g00797.t01	Vitvi01g00797	Vitvi01g00797	-	18.8433	21.2	22.3767	24.4133	29.7967	33.6133
Vitvi01g00798.t01	Vitvi01g00798	Vitvi01g00798	Appear in primary splicing variant	24.1667	16.2867	19.9733	15.5167	18.2033	18.38
Vitvi01g00798.t02	Vitvi01g00798	Vitvi01g00798	Appear only in secondary splicing variant	2.51	5.81333	6.81333	0.546667	0.45	1.00667
Vitvi01g00799.t01	Vitvi01g00799	Vitvi01g00799	Appear in primary splicing variant	0.746667	0.06	0.19	1.63667	0.406667	0.476667
Vitvi01g00799.t02	Vitvi01g00799	Vitvi01g00799	Appear only in secondary splicing variant	17.2933	1.77	2.23	21.7067	6.96333	3.76
Vitvi01g00800.t01	Vitvi01g00800	Vitvi01g00800	-	32.7133	35.4333	40.6633	28.34	36.8	34.6533
Vitvi01g00801.t01	Vitvi01g00801	Vitvi01g00801	-	11.7967	6.76	4.29333	8.01667	5.98	4.94667
Vitvi01g00802.t01	Vitvi01g00802	Vitvi01g00802	-	0	0	0	0	0	0
Vitvi01g00803.t01	Vitvi01g00803	Vitvi01g00803	-	3.54667	1.80667	1.69333	4.15667	4.97	3.90667
Vitvi01g00804.t01	Vitvi01g00804	Vitvi01g00804	-	0	0	0	0	0	0
Vitvi01g00805.t01	Vitvi01g00805	Vitvi01g00805	-	0	0	0	0	0	0
Vitvi01g00806.t01	Vitvi01g00806	Vitvi01g00806	-	0	0	0	0	0	0
Vitvi01g00807.t01	Vitvi01g00807	Vitvi01g00807	-	0	0	0	0	0	0
Vitvi01g00808.t01	Vitvi01g00808	Vitvi01g00808	-	0	0	0	0	0	0
Vitvi01g00809.t01	Vitvi01g00809	Vitvi01g00809	-	0	0	0	0	0	0
Vitvi01g00810.t01	Vitvi01g00810	Vitvi01g00810	-	4.54	0.61	0.09	2.56333	0.86	0.36
Vitvi01g00811.t01	Vitvi01g00811	Vitvi01g00811	-	0	0	0	0	0	0
Vitvi01g00812.t01	Vitvi01g00812	Vitvi01g00812	-	20.42	15.2233	16.27	11.7467	18.51	11.4833
Vitvi01g00813.t01	Vitvi01g00813	Vitvi01g00813	-	6.95667	2.16333	0.263333	4.67333	3.41333	0.646667
Vitvi01g00814.t01	Vitvi01g00814	Vitvi01g00814	Appear in primary splicing variant	10.43	11.4667	7.75667	5.54	15.6767	9.05333
Vitvi01g00814.t02	Vitvi01g00814	Vitvi01g00814	Appear only in secondary splicing variant	1.20333	1.71333	1.16667	0.636667	0.733333	0.443333
Vitvi01g00815.r01	Vitvi01g00815	Vitvi01g00815	-	0.233333	0.13	0.046667	0.093333	0.05	0
Vitvi01g00815.t01	Vitvi01g00815	Vitvi01g00815	-	0.04	0	0.04	0.013333	0.043333	0.04
Vitvi01g00816.t01	Vitvi01g00816	Vitvi01g00816	-	859.69	6.32333	1.5	1492.73	60.2267	3.68667
Vitvi01g00817.t01	Vitvi01g00817	Vitvi01g00817	-	2.27333	0.833333	0.563333	2.05667	0.876667	0.436667
Vitvi01g00818.t01	Vitvi01g00818	Vitvi01g00818	-	8.59667	2.41333	3.54	8.05667	6.05	6.71667
Vitvi01g00819.t01	Vitvi01g00819	Vitvi01g00819	Appear in primary splicing variant	9.24333	5.57333	5.61333	22.92	13.37	13.2
Vitvi01g00819.t02	Vitvi01g00819	Vitvi01g00819	Appear only in secondary splicing variant	8.53667	6.06	4.71	0.37	0	0
Vitvi01g00821.t01	Vitvi01g00821	Vitvi01g00821	-	1.26667	4.13	1.89667	3.16	1.18333	1.17667
Vitvi01g00822.t01	Vitvi01g00822	Vitvi01g00822	-	1.90333	0.4	0.123333	0.736667	0.203333	0.276667
Vitvi01g00823.t01	Vitvi01g00823	Vitvi01g00823	-	0	0	0	0	0	0
Vitvi01g00824.r01	Vitvi01g00824	Vitvi01g00824	Appear only in secondary splicing variant	0	0	0	0	0	0
Vitvi01g00824.r02	Vitvi01g00824	Vitvi01g00824	Appear only in secondary splicing variant	0	0	0	0	0.566667	0
Vitvi01g00824.r03	Vitvi01g00824	Vitvi01g00824	Appear only in secondary splicing variant	0.063333	0.06	0.103333	0	0.07	0.08
Vitvi01g00824.t01	Vitvi01g00824	Vitvi01g00824	Appear in primary splicing variant	2.62333	1.03667	0.94	4.24	4.05333	4.20333
Vitvi01g00825.t01	Vitvi01g00825	Vitvi01g00825	-	31.6033	8.63333	16.34	44.1233	19.2567	16.3933
Vitvi01g00826.t01	Vitvi01g00826	Vitvi01g00826	-	2.96	4.07333	2.69333	2.69333	3.81	3.98333
Vitvi01g00827.t01	Vitvi01g00827	Vitvi01g00827	Appear in primary splicing variant	7.44333	5.91333	2.62333	4.04667	8.49333	5.05667
Vitvi01g00827.t02	Vitvi01g00827	Vitvi01g00827	Appear only in secondary splicing variant	4.58667	1.98	4.36	6.56667	4.70667	5.19
Vitvi01g00828.t01	Vitvi01g00828	Vitvi01g00828	-	27.18	4.10333	7.62333	22.2933	8.51333	6.66333
Vitvi01g00829.t01	Vitvi01g00829	Vitvi01g00829	-	0	0	0	0	0	0
Vitvi01g00830.t01	Vitvi01g00830	Vitvi01g00830	Appear in primary splicing variant	29.94	7.09	5.53667	19.6567	6.42333	4.33667
Vitvi01g00830.t02	Vitvi01g00830	Vitvi01g00830	Appear only in secondary splicing variant	24	10.38	7.44333	16.6467	25.9267	15.1433
Vitvi01g00831.t01	Vitvi01g00831	Vitvi01g00831	-	7.10333	0.606667	1.02	9.96333	1.64667	0.78
Vitvi01g00832.t01	Vitvi01g00832	Vitvi01g00832	-	124.457	24.0967	26.23	96.2133	115.94	101.017
Vitvi01g00833.t01	Vitvi01g00833	Vitvi01g00833	Appear in primary splicing variant	2.70333	1.33	0.486667	4.22667	1.57	0.73
Vitvi01g00833.t02	Vitvi01g00833	Vitvi01g00833	Appear only in secondary splicing variant	14.1133	6.07	4.33333	12.0033	8.36667	4.33667
Vitvi01g00836.t01	Vitvi01g00836	Vitvi01g00836	-	0	0	0	0	0	0
Vitvi01g00842.t01	Vitvi01g00842	Vitvi01g00842	-	20.7067	7.82667	10.6367	14.8933	20.5033	9.4
Vitvi01g00843.t01	Vitvi01g00843	Vitvi01g00843	-	12.81	5.27667	6.55667	10.02	5.38333	6.37667
Vitvi01g00844.t01	Vitvi01g00844	Vitvi01g00844	-	0	0.286667	0.693333	0.056667	0	0.19
Vitvi01g00845.t01	Vitvi01g00845	Vitvi01g00845	-	2.36	2.02333	3.34333	0.436667	0.943333	0.643333
Vitvi01g00846.t01	Vitvi01g00846	Vitvi01g00846	Appear in primary splicing variant	0.023333	0	0.24	0	0	0.11
Vitvi01g00846.t02	Vitvi01g00846	Vitvi01g00846	Appear only in secondary splicing variant	1.1	0.846667	0.79	0.723333	0	0.56
Vitvi01g00846.t03	Vitvi01g00846	Vitvi01g00846	Appear only in secondary splicing variant	7.91	7.85333	6.25	10.39	8.64333	7.14
Vitvi01g00846.t04	Vitvi01g00846	Vitvi01g00846	Appear only in secondary splicing variant	0	0	0	0	0.086667	0
Vitvi01g00847.t01	Vitvi01g00847	Vitvi01g00847	-	0	0	0	0	0	0
Vitvi01g00848.t01	Vitvi01g00848	Vitvi01g00848	-	0	0	0	0	0	0
Vitvi01g00849.t01	Vitvi01g00849	Vitvi01g00849	-	4.18333	7.56	4.60667	63.4367	115.303	102.513
Vitvi01g00850.t01	Vitvi01g00850	Vitvi01g00850	-	2.32333	23.0367	22.9533	3.32667	10.32	12.5533
Vitvi01g00852.t01	Vitvi01g00852	Vitvi01g00852	Appear in primary splicing variant	71.4533	102.887	87.9633	57.8533	150.93	117.42
Vitvi01g00852.t02	Vitvi01g00852	Vitvi01g00852	Appear only in secondary splicing variant	13.28	19.17	19.46	16.7	27.4333	26.2933
Vitvi01g00853.t01	Vitvi01g00853	Vitvi01g00853	-	5.14667	1.95667	2.82333	3.77333	4.88333	4.78333
Vitvi01g00857.t01	Vitvi01g00857	Vitvi01g00857	-	5.61667	1.80333	1.21	10.6267	1.24333	0.82
Vitvi01g00858.t01	Vitvi01g00858	Vitvi01g00858	-	1.48333	1.93	1.22333	1.33	0.323333	0.316667
Vitvi01g00859.t01	Vitvi01g00859	Vitvi01g00859	-	48.62	66.2867	30.5867	44.72	44.4	27.61
Vitvi01g00860.t01	Vitvi01g00860	Vitvi01g00860	-	80.1467	87.1467	71.07	100.113	83.71	77.4367
Vitvi01g00861.t01	Vitvi01g00861	Vitvi01g00861	-	50.2533	51.8467	63.33	47.2567	34.0267	42.3433
Vitvi01g00862.t01	Vitvi01g00862	Vitvi01g00862	-	5.04333	2.77667	3.99	5.24667	4.59667	7.76333
Vitvi01g00863.t01	Vitvi01g00863	Vitvi01g00863	-	0	0	0	0	0	0
Vitvi01g00864.t01	Vitvi01g00864	Vitvi01g00864	-	35.5033	3.29333	2.52	35.2033	4.83	3.26333
Vitvi01g00865.t01	Vitvi01g00865	Vitvi01g00865	Appear in primary splicing variant	1.23333	0.183333	1.12333	0	0	0
Vitvi01g00865.t02	Vitvi01g00865	Vitvi01g00865	Appear only in secondary splicing variant	4.31	2.52667	2.43	7.85333	8.55333	5.96333
Vitvi01g00866.t01	Vitvi01g00866	Vitvi01g00866	-	0	0	0	0	0	0
Vitvi01g00867.t01	Vitvi01g00867	Vitvi01g00867	-	72.1233	33.8133	31.4633	50.9033	75.6533	39.0133
Vitvi01g00868.t01	Vitvi01g00868	Vitvi01g00868	-	8.83667	8.69333	9.56	11.1267	8.48333	7.63333
Vitvi01g00869.t01	Vitvi01g00869	Vitvi01g00869	-	21.7667	23.22	23.1267	19.0133	22.5233	25.02
Vitvi01g00870.t01	Vitvi01g00870	Vitvi01g00870	-	74.6233	115.923	126.707	65.7433	114.187	123.983
Vitvi01g00871.t01	Vitvi01g00871	Vitvi01g00871	-	0	0	0	0	0	0
Vitvi01g00872.t01	Vitvi01g00872	Vitvi01g00872	-	0.66	1.26	0.323333	0.23	0.1	0
Vitvi01g00873.t01	Vitvi01g00873	Vitvi01g00873	-	2.01667	1.64	0.993333	0.946667	1.31	0.773333
Vitvi01g00874.t01	Vitvi01g00874	Vitvi01g00874	-	0	0	0	0	0	0
Vitvi01g00875.t01	Vitvi01g00875	Vitvi01g00875	-	0.873333	0.476667	0.216667	0.57	0.146667	0.086667
Vitvi01g00876.t01	Vitvi01g00876	Vitvi01g00876	-	15.46	10.17	7.88	9.51333	12.5367	6.41333
Vitvi01g00877.r01	Vitvi01g00877	Vitvi01g00877	Appear only in secondary splicing variant	0	0	0	0	0	0.056667
Vitvi01g00877.t01	Vitvi01g00877	Vitvi01g00877	Appear in primary splicing variant	0.063333	0.013333	0.13	0.373333	0.026667	0
Vitvi01g00877.t02	Vitvi01g00877	Vitvi01g00877	Appear only in secondary splicing variant	0.093333	0	0	0.083333	0	0
Vitvi01g00877.t03	Vitvi01g00877	Vitvi01g00877	Appear only in secondary splicing variant	0.253333	0	0.026667	0.203333	0.046667	0.043333
Vitvi01g00878.t01	Vitvi01g00878	Vitvi01g00878	-	5.30667	8.86333	10.75	3.66333	4.6	2.45333
Vitvi01g00879.t01	Vitvi01g00879	Vitvi01g00879	-	0.233333	0.13	0.136667	0.303333	0.04	0.013333
Vitvi01g00880.t01	Vitvi01g00880	Vitvi01g00880	-	0	0	0	0	0	0
Vitvi01g00881.t01	Vitvi01g00881	Vitvi01g00881	-	0	0	0	0	0	0
Vitvi01g00882.t01	Vitvi01g00882	Vitvi01g00882	-	2.47	2.69	1.51667	5.63667	2.86667	1.98667
Vitvi01g00883.t01	Vitvi01g00883	Vitvi01g00883	-	2.35	1.10667	2.16	3.15	3.05	4.57
Vitvi01g00884.t01	Vitvi01g00884	Vitvi01g00884	-	0.023333	0.41	0	0.12	0.263333	0.28
Vitvi01g00885.t01	Vitvi01g00885	Vitvi01g00885	-	15.0733	15.4767	10.3533	15.2467	46.5233	28.7833
Vitvi01g00886.t01	Vitvi01g00886	Vitvi01g00886	-	24.96	8.52667	11.5367	17.8167	21.2867	16.3733
Vitvi01g00887.t01	Vitvi01g00887	Vitvi01g00887	-	0	0	0	0	0	0
Vitvi01g00888.t01	Vitvi01g00888	Vitvi01g00888	-	0	0	0	0	0	0
Vitvi01g00889.t01	Vitvi01g00889	Vitvi01g00889	-	18.0133	4.95	8.34333	10.0967	11.4267	11.8733
Vitvi01g00890.t01	Vitvi01g00890	Vitvi01g00890	-	0	0	0	0	0	0
Vitvi01g00891.t01	Vitvi01g00891	Vitvi01g00891	-	0.82	0	0	0	0	0
Vitvi01g00892.t01	Vitvi01g00892	Vitvi01g00892	-	0	0	0	0	0	0
Vitvi01g00893.t01	Vitvi01g00893	Vitvi01g00893	-	0.38	1.19667	0.386667	0.19	0.313333	0.35
Vitvi01g00894.t01	Vitvi01g00894	Vitvi01g00894	-	0	0	0	0	0	0
Vitvi01g00895.t01	Vitvi01g00895	Vitvi01g00895	-	0	0	0	0	0	0
Vitvi01g00896.t01	Vitvi01g00896	Vitvi01g00896	-	0	0	0	0	0	0
Vitvi01g00897.t01	Vitvi01g00897	Vitvi01g00897	-	0	0	0	0	0	0
Vitvi01g00898.t01	Vitvi01g00898	Vitvi01g00898	-	11.89	17.0633	10.5767	6.90333	13.3167	6.82333
Vitvi01g00899.t01	Vitvi01g00899	Vitvi01g00899	-	0.016667	0.76	0.183333	0.076667	0.043333	0.08
Vitvi01g00900.t01	Vitvi01g00900	Vitvi01g00900	-	7.41667	5.52333	5.03333	7.08667	3.43333	1.63667
Vitvi01g00901.t01	Vitvi01g00901	Vitvi01g00901	-	0	0.046667	0	0	0	0
Vitvi01g00902.t01	Vitvi01g00902	Vitvi01g00902	-	0	9.84333	19.38	0	6.07667	11.0333
Vitvi01g00903.t01	Vitvi01g00903	Vitvi01g00903	-	3.01333	0.82	1.16	3.03667	0.816667	0.933333
Vitvi01g00904.t01	Vitvi01g00904	Vitvi01g00904	-	0	0	0	0	0	0
Vitvi01g00905.t01	Vitvi01g00905	Vitvi01g00905	-	0	0	0	0	0	0
Vitvi01g00906.t01	Vitvi01g00906	Vitvi01g00906	-	41.08	28.0367	16.4167	24.9267	37.21	20.9767
Vitvi01g00907.t01	Vitvi01g00907	Vitvi01g00907	-	35.6667	52.6033	127.39	12.6233	17.9333	129.82
Vitvi01g00908.t01	Vitvi01g00908	Vitvi01g00908	-	38.6633	39.1267	35.28	35.8133	63.92	51.7533
Vitvi01g00909.t01	Vitvi01g00909	Vitvi01g00909	Appear in primary splicing variant	0	0.44	0.066667	0.146667	0.13	0.136667
Vitvi01g00909.t02	Vitvi01g00909	Vitvi01g00909	Appear only in secondary splicing variant	5.21667	2.88	5.14667	1.55667	1.53333	2.35
Vitvi01g00910.t01	Vitvi01g00910	Vitvi01g00910	-	0	0	0	0	0	0
Vitvi01g00911.t01	Vitvi01g00911	Vitvi01g00911	-	26.95	4.29	5.48333	13.8333	6.89667	2.57
Vitvi01g00912.t01	Vitvi01g00912	Vitvi01g00912	-	0	0	0	0	0	0
Vitvi01g00913.t01	Vitvi01g00913	Vitvi01g00913	-	0	0	0	0	0	0
Vitvi01g00914.t01	Vitvi01g00914	Vitvi01g00914	-	9.54333	13.8433	10.5133	7.47333	12.19	11.5867
Vitvi01g00915.t01	Vitvi01g00915	Vitvi01g00915	-	9.75667	8.23333	7.93333	7.74333	8.05667	8.15
Vitvi01g00916.t01	Vitvi01g00916	Vitvi01g00916	-	46.17	57.13	39.94	39.6467	45.5667	49.89
Vitvi01g00917.t01	Vitvi01g00917	Vitvi01g00917	-	15.0033	7.33	6.66333	20.21	8.31667	7.3
Vitvi01g00918.t01	Vitvi01g00918	Vitvi01g00918	-	1.14333	12.5767	11.44	0.73	20.4867	15.1133
Vitvi01g00919.t01	Vitvi01g00919	Vitvi01g00919	-	2.20333	1.42	2.01333	0.863333	0.233333	1.21667
Vitvi01g00920.t01	Vitvi01g00920	Vitvi01g00920	-	0	0	0	0	0	0
Vitvi01g00921.t01	Vitvi01g00921	Vitvi01g00921	-	3.85	20.36	32.9	5.05333	25.1533	19.1133
Vitvi01g00922.t01	Vitvi01g00922	Vitvi01g00922	-	0.026667	0.106667	0.166667	0.026667	0.056667	0.16
Vitvi01g00923.t01	Vitvi01g00923	Vitvi01g00923	-	0	0	0	0	0	0
Vitvi01g00924.t01	Vitvi01g00924	Vitvi01g00924	-	14.3167	16.0067	28.72	10.8567	30.05	54.7333
Vitvi01g00925.t01	Vitvi01g00925	Vitvi01g00925	-	0	0	0	0	0	0
Vitvi01g00926.t01	Vitvi01g00926	Vitvi01g00926	Appear in primary splicing variant	1.93	1.55667	1.72333	3.46333	2.59	1.97667
Vitvi01g00926.t02	Vitvi01g00926	Vitvi01g00926	Appear only in secondary splicing variant	0.823333	0.913333	1.03	0.726667	0.88	1.57667
Vitvi01g00927.t01	Vitvi01g00927	Vitvi01g00927	-	1.09	2.96333	6.48	0	16.4533	24.4533
Vitvi01g00928.t01	Vitvi01g00928	Vitvi01g00928	Appear in primary splicing variant	0.073333	0.08	0.063333	0.063333	0.47	0.313333
Vitvi01g00928.t02	Vitvi01g00928	Vitvi01g00928	Appear only in secondary splicing variant	30.1567	57.6367	61.7167	21.4833	79.14	109.103
Vitvi01g00929.t01	Vitvi01g00929	Vitvi01g00929	-	380.613	427.21	353.577	208.15	276.573	422.26
Vitvi01g00930.t01	Vitvi01g00930	Vitvi01g00930	-	98.4567	101.867	155.013	94.6767	82.9667	107.313
Vitvi01g00931.t01	Vitvi01g00931	Vitvi01g00931	-	0	0	0	0	0	0
Vitvi01g00932.t01	Vitvi01g00932	Vitvi01g00932	-	14.5133	11.4067	25.09	6.94667	8.97333	24.0733
Vitvi01g00933.t01	Vitvi01g00933	Vitvi01g00933	-	0	0	0	0	0	0
Vitvi01g00934.t01	Vitvi01g00934	Vitvi01g00934	Appear in primary splicing variant	0	0	0	0	0.543333	1.10333
Vitvi01g00934.t02	Vitvi01g00934	Vitvi01g00934	Appear only in secondary splicing variant	0	0.943333	0.97	0.016667	1.86	5.09333
Vitvi01g00935.t01	Vitvi01g00935	Vitvi01g00935	-	70.4367	85.6433	91.26	64.85	100.62	121.423
Vitvi01g00936.t01	Vitvi01g00936	Vitvi01g00936	-	1.70333	0	0	0	0	1.15667
Vitvi01g00937.t01	Vitvi01g00937	Vitvi01g00937	-	6.87333	6.96	4.89333	4.92	6.42	6.82333
Vitvi01g00938.t01	Vitvi01g00938	Vitvi01g00938	-	54.4233	18.9533	35.34	88.05	25.4833	42.0533
Vitvi01g00939.t01	Vitvi01g00939	Vitvi01g00939	-	0	0	0	0	0	0
Vitvi01g00940.t01	Vitvi01g00940	Vitvi01g00940	-	0.486667	12.8567	17.83	0.673333	4.81333	12.93
Vitvi01g00941.t01	Vitvi01g00941	Vitvi01g00941	Appear in primary splicing variant	0.396667	0.096667	0.096667	0.27	0.123333	0.07
Vitvi01g00941.t02	Vitvi01g00941	Vitvi01g00941	Appear only in secondary splicing variant	0	0	0.02	0	0	0
Vitvi01g00942.t01	Vitvi01g00942	Vitvi01g00942	-	0.97	0.523333	0.716667	0.716667	0.53	0.786667
Vitvi01g00943.t01	Vitvi01g00943	Vitvi01g00943	-	120.59	105.403	112.633	201.157	278.467	207.84
Vitvi01g00944.t01	Vitvi01g00944	Vitvi01g00944	-	2.15667	0.426667	0.836667	2.25667	1.24667	1.13667
Vitvi01g00945.t01	Vitvi01g00945	Vitvi01g00945	-	19.8567	7.29	6.89333	23.04	12.5067	9.48333
Vitvi01g00946.t01	Vitvi01g00946	Vitvi01g00946	-	0	0	0	0	0	0
Vitvi01g00947.t01	Vitvi01g00947	Vitvi01g00947	-	0	0	0	0	0	0
Vitvi01g00948.t01	Vitvi01g00948	Vitvi01g00948	-	0	0	0	0	0	0
Vitvi01g00949.t01	Vitvi01g00949	Vitvi01g00949	-	0	0	0	0	0	0
Vitvi01g00950.t01	Vitvi01g00950	Vitvi01g00950	-	0	0	0	0	0	0
Vitvi01g00951.t01	Vitvi01g00951	Vitvi01g00951	-	0	0	0	0	0	0
Vitvi01g00952.t01	Vitvi01g00952	Vitvi01g00952	-	111.44	106.503	87.31	110.697	92.4833	102.637
Vitvi01g00953.t01	Vitvi01g00953	Vitvi01g00953	-	0.313333	0.39	0.74	1.3	0.333333	0.886667
Vitvi01g00954.t01	Vitvi01g00954	Vitvi01g00954	Appear in primary splicing variant	0.58	3.90333	2.47667	0.456667	3.05333	4.53333
Vitvi01g00954.t02	Vitvi01g00954	Vitvi01g00954	Appear only in secondary splicing variant	4.95	20.2267	16.9333	18.0633	23.7633	25.99
Vitvi01g00955.t01	Vitvi01g00955	Vitvi01g00955	-	32.81	71.4467	46.8733	35.9667	46.4767	38.0667
Vitvi01g00956.t01	Vitvi01g00956	VviMYB192	-	4.69	1.21667	1.00333	4.36333	1.09	0.663333
Vitvi01g00957.t01	Vitvi01g00957	Vitvi01g00957	-	107.83	32.3233	30.17	93.83	80.2933	67.18
Vitvi01g00958.t01	Vitvi01g00958	Vitvi01g00958	-	45.9167	1.74	1.84333	47.7967	8.08	2.02333
Vitvi01g00959.t01	Vitvi01g00959	Vitvi01g00959	-	13.73	17.51	13.5667	13.6567	21.4	20.9
Vitvi01g00960.t01	Vitvi01g00960	Vitvi01g00960	-	6.12	15.17	9.82333	8.11667	10.5967	10.49
Vitvi01g00961.t01	Vitvi01g00961	Vitvi01g00961	-	0	0	0	0	0	0
Vitvi01g00962.t01	Vitvi01g00962	Vitvi01g00962	-	0	0	0	0	0	0
Vitvi01g00963.t01	Vitvi01g00963	Vitvi01g00963	-	0	0	0	0	0	0
Vitvi01g00964.t01	Vitvi01g00964	Vitvi01g00964	-	11.5567	1.86	3.05667	6.42667	0.976667	2.1
Vitvi01g00965.t01	Vitvi01g00965	Vitvi01g00965	-	2.40667	0.603333	0.573333	2.35	0.736667	1.34667
Vitvi01g00966.t01	Vitvi01g00966	Vitvi01g00966	-	0	0	0	0	0	0
Vitvi01g00967.t01	Vitvi01g00967	Vitvi01g00967	-	0	0	0	0	0	0
Vitvi01g00968.t01	Vitvi01g00968	Vitvi01g00968	-	14.0233	10.58	10.33	20.0333	12.2167	10.6233
Vitvi01g00970.r01	Vitvi01g00970	Vitvi01g00970	Appear only in secondary splicing variant	1.55	11.25	16.8567	2.15333	11.3933	16.38
Vitvi01g00970.r02	Vitvi01g00970	Vitvi01g00970	Appear only in secondary splicing variant	1.79333	14.71	15.4333	0.713333	5.65333	7.83333
Vitvi01g00970.r03	Vitvi01g00970	Vitvi01g00970	Appear only in secondary splicing variant	7.82	66.7167	82.6867	8.31667	34.78	49.92
Vitvi01g00970.t01	Vitvi01g00970	Vitvi01g00970	Appear in primary splicing variant	0.053333	0.136667	0.1	0.086667	0	0
Vitvi01g00970.t02	Vitvi01g00970	Vitvi01g00970	Appear only in secondary splicing variant	2.56333	28.22	31.0833	2.20667	11.1533	14.0067
Vitvi01g00971.t01	Vitvi01g00971	Vitvi01g00971	-	83.4833	113.413	107.157	46.62	36.5733	41.5833
Vitvi01g00972.t01	Vitvi01g00972	Vitvi01g00972	Appear in primary splicing variant	18.8733	6.64667	6.46667	8.01333	9.28333	4.96333
Vitvi01g00972.t02	Vitvi01g00972	Vitvi01g00972	Appear only in secondary splicing variant	0	0	0	7.61667	5.03	3.82333
Vitvi01g00973.t01	Vitvi01g00973	Vitvi01g00973	-	0	0	0	0	0	0
Vitvi01g00974.t01	Vitvi01g00974	Vitvi01g00974	-	0	0	0	0	0	0
Vitvi01g00975.t01	Vitvi01g00975	Vitvi01g00975	-	2.57	1.52667	1.90667	2.49333	1.27	1.38667
Vitvi01g00977.t01	Vitvi01g00977	Vitvi01g00977	Appear in primary splicing variant	0.493333	0.34	0.423333	0.753333	0.3	0.28
Vitvi01g00977.t02	Vitvi01g00977	Vitvi01g00977	Appear only in secondary splicing variant	0.073333	0	0.056667	0.036667	0	0.033333
Vitvi01g00977.t03	Vitvi01g00977	Vitvi01g00977	Appear only in secondary splicing variant	0.106667	0	0	0	0.053333	0.076667
Vitvi01g00977.t04	Vitvi01g00977	Vitvi01g00977	Appear only in secondary splicing variant	0.44	0.156667	0.276667	0.21	0.07	0.24
Vitvi01g00977.t05	Vitvi01g00977	Vitvi01g00977	Appear only in secondary splicing variant	0	0	0	0.076667	0	0.08
Vitvi01g00977.t06	Vitvi01g00977	Vitvi01g00977	Appear only in secondary splicing variant	0.213333	0	0.233333	0.293333	0.086667	0
Vitvi01g00978.t01	Vitvi01g00978	Vitvi01g00978	-	74.5533	69.7933	76.92	53.0633	71.8433	75.46
Vitvi01g00979.r01	Vitvi01g00979	Vitvi01g00979	Appear only in secondary splicing variant	0.336667	0.243333	0.956667	0	0.006667	0.44
Vitvi01g00979.t01	Vitvi01g00979	Vitvi01g00979	Appear in primary splicing variant	0.74	2.98333	2.68667	0.366667	0.903333	0.503333
Vitvi01g00979.t02	Vitvi01g00979	Vitvi01g00979	Appear only in secondary splicing variant	0.336667	0.243333	0.956667	0	0.006667	0.44
Vitvi01g00980.t01	Vitvi01g00980	Vitvi01g00980	-	24.8933	2.89667	4.48333	37.44	13.67	10.9967
Vitvi01g00981.t01	Vitvi01g00981	Vitvi01g00981	-	0.806667	0.59	0.99	0.883333	0.54	0.633333
Vitvi01g00982.t01	Vitvi01g00982	Vitvi01g00982	-	0	0	0	0	0	0
Vitvi01g00983.t01	Vitvi01g00983	Vitvi01g00983	-	0	0	0	0	0	0
Vitvi01g00984.t01	Vitvi01g00984	Vitvi01g00984	-	0	0	0	0	0	0
Vitvi01g00985.t01	Vitvi01g00985	Vitvi01g00985	-	5.16333	7.73	4.94333	9.42667	8.08	9.49333
Vitvi01g00986.t01	Vitvi01g00986	Vitvi01g00986	-	0	0	0	0.486667	1.01667	0
Vitvi01g00987.t01	Vitvi01g00987	Vitvi01g00987	-	0	0	0	0	0	0
Vitvi01g00988.t01	Vitvi01g00988	Vitvi01g00988	Appear in primary splicing variant	12.65	5.46	6.29	9.13	14.3367	11.59
Vitvi01g00988.t02	Vitvi01g00988	Vitvi01g00988	Appear only in secondary splicing variant	0.523333	0.403333	0.186667	0.963333	0.76	0.483333
Vitvi01g00989.t01	Vitvi01g00989	Vitvi01g00989	-	9.77333	1.73333	3.05667	5.11333	7.17	7.35333
Vitvi01g00990.t01	Vitvi01g00990	Vitvi01g00990	-	0	0	0	0	0	0
Vitvi01g00991.t01	Vitvi01g00991	Vitvi01g00991	-	21.8167	24.1033	22.6833	19.6167	32.9433	30.5967
Vitvi01g00992.t01	Vitvi01g00992	Vitvi01g00992	-	4.46667	0.636667	0.97	6.42333	1.26	1.90333
Vitvi01g00993.t01	Vitvi01g00993	Vitvi01g00993	-	28.98	39.08	33.05	21.25	60.9433	64.9367
Vitvi01g00994.t01	Vitvi01g00994	Vitvi01g00994	-	18.2867	0.776667	0.213333	15.4033	4.01	1.08333
Vitvi01g00995.t01	Vitvi01g00995	Vitvi01g00995	-	38.5333	30.6933	26.8267	57.2067	30.29	25.7333
Vitvi01g00996.t01	Vitvi01g00996	Vitvi01g00996	-	0	0	0	0	0	0
Vitvi01g00997.t01	Vitvi01g00997	Vitvi01g00997	-	51.2967	17.8967	21.5567	55.2867	41.5267	37.29
Vitvi01g00998.t01	Vitvi01g00998	Vitvi01g00998	-	0	0	0	0	0	0
Vitvi01g00999.t01	Vitvi01g00999	Vitvi01g00999	-	0	0	0	0.02	0	0
Vitvi01g01000.t01	Vitvi01g01000	Vitvi01g01000	-	0	0	0	0	0	0
Vitvi01g01001.t01	Vitvi01g01001	Vitvi01g01001	-	0	0	0	0	0	0
Vitvi01g01002.t01	Vitvi01g01002	Vitvi01g01002	-	0	0	0	0	0	0
Vitvi01g01003.t01	Vitvi01g01003	Vitvi01g01003	-	0	0	0	0	0	0
Vitvi01g01004.t01	Vitvi01g01004	Vitvi01g01004	-	0	0	0	0	0	0
Vitvi01g01005.t01	Vitvi01g01005	Vitvi01g01005	-	0	0	0.153333	0	0.05	0.106667
Vitvi01g01006.t01	Vitvi01g01006	Vitvi01g01006	Appear in primary splicing variant	0.01	0.006667	0.03	0.13	3.76333	4.5
Vitvi01g01006.t02	Vitvi01g01006	Vitvi01g01006	Appear only in secondary splicing variant	0.01	0.006667	0.03	0.13	3.76333	4.5
Vitvi01g01007.t01	Vitvi01g01007	Vitvi01g01007	-	0	0.026667	0.06	0	0	0.03
Vitvi01g01008.t01	Vitvi01g01008	Vitvi01g01008	-	213.11	165.503	197.85	360.763	165.94	234.723
Vitvi01g01009.t01	Vitvi01g01009	Vitvi01g01009	-	3.56333	8.24333	6.59	1.84667	9.14667	11.47
Vitvi01g01010.t01	Vitvi01g01010	Vitvi01g01010	-	0	0	0	1.67	4.30333	3.45333
Vitvi01g01011.t01	Vitvi01g01011	Vitvi01g01011	-	0	0	0	0	0	0
Vitvi01g01012.t01	Vitvi01g01012	Vitvi01g01012	-	0	0	0	0	0	0
Vitvi01g01013.t01	Vitvi01g01013	Vitvi01g01013	-	69.9733	13.96	22.9567	36.01	11.1233	10.6633
Vitvi01g01014.r01	Vitvi01g01014	Vitvi01g01014	Non coding	2.67	1.38667	1.35333	1.49	1.35667	1.17
Vitvi01g01015.t01	Vitvi01g01015	Vitvi01g01015	-	46.93	67.8267	79.8533	58.08	80.54	107.02
Vitvi01g01016.t01	Vitvi01g01016	Vitvi01g01016	-	5.54	4.92	1.64667	2.26667	5.43333	3.23333
Vitvi01g01017.t01	Vitvi01g01017	Vitvi01g01017	-	554.88	224.933	165.187	451.693	262.427	265.53
Vitvi01g01018.t01	Vitvi01g01018	Vitvi01g01018	-	26.7333	50.4267	29.4533	20.3933	52.98	39.7167
Vitvi01g01019.t01	Vitvi01g01019	Vitvi01g01019	-	0.11	0.406667	0.62	0.016667	0.216667	0.533333
Vitvi01g01020.t01	Vitvi01g01020	Vitvi01g01020	-	9.52667	1.54333	2.37667	8.71	1.99667	2.43333
Vitvi01g01021.t01	Vitvi01g01021	Vitvi01g01021	-	0.916667	1.00667	1.63667	0.626667	0.56	0.953333
Vitvi01g01022.t01	Vitvi01g01022	Vitvi01g01022	-	1.5	0.216667	1.46333	5.91333	3.65333	3.48
Vitvi01g01023.t01	Vitvi01g01023	Vitvi01g01023	-	35.2867	69.59	36.0833	14.9267	42.0933	40.38
Vitvi01g01024.t01	Vitvi01g01024	Vitvi01g01024	-	24.1767	7.47667	5.68333	18.87	18.91	7.36
Vitvi01g01025.t01	Vitvi01g01025	Vitvi01g01025	-	0	0	0.98	0	0	0
Vitvi01g01026.t01	Vitvi01g01026	Vitvi01g01026	-	7.06333	4.92667	6.72	10.8567	19.6267	17.38
Vitvi01g01027.t01	Vitvi01g01027	Vitvi01g01027	-	2.16	2.29333	1.65	1.22	0.98	1.1
Vitvi01g01028.t01	Vitvi01g01028	VviMYB165	-	1.17	0.02	0	2.16	0.333333	0.063333
Vitvi01g01029.r01	Vitvi01g01029	Vitvi01g01029	-	0.066667	0.053333	0.116667	0.62	0.446667	0.283333
Vitvi01g01029.r02	Vitvi01g01029	Vitvi01g01029	-	0	0	0	0	0	0
Vitvi01g01029.t01	Vitvi01g01029	Vitvi01g01029	-	0.013333	0	0	0.04	0.026667	0.11
Vitvi01g01030.t01	Vitvi01g01030	Vitvi01g01030	-	39.9933	3.55333	54.6467	66.83	7.22667	12.4367
Vitvi01g01031.t01	Vitvi01g01031	Vitvi01g01031	Appear in primary splicing variant	0.286667	0.32	0.376667	0.163333	0.083333	0.47
Vitvi01g01031.t02	Vitvi01g01031	Vitvi01g01031	Appear only in secondary splicing variant	8.24667	7.61667	8.30667	6	6.13	7.62667
Vitvi01g01032.t01	Vitvi01g01032	Vitvi01g01032	-	0.11	0	0	0	0	0
Vitvi01g01033.t01	Vitvi01g01033	Vitvi01g01033	-	11.5667	5.37	7.74333	11.3867	7.40333	7.37
Vitvi01g01034.r01	Vitvi01g01034	Vitvi01g01034	Appear only in secondary splicing variant	5.65333	26.5467	23.95	8.85	21.0933	22.36
Vitvi01g01034.r02	Vitvi01g01034	Vitvi01g01034	Appear only in secondary splicing variant	0	0	0	0	0	0
Vitvi01g01034.t01	Vitvi01g01034	Vitvi01g01034	Appear in primary splicing variant	41.27	19.1967	38.74	61.5133	59.41	73.2867
Vitvi01g01034.t02	Vitvi01g01034	Vitvi01g01034	Appear only in secondary splicing variant	13.1533	10.9	8.12	20.66	17.7233	14.05
Vitvi01g01035.t01	Vitvi01g01035	Vitvi01g01035	-	106.3	27.9967	26.6167	70.62	44.9133	32.4267
Vitvi01g01036.t01	Vitvi01g01036	Vitvi01g01036	-	9.79667	10.6333	7.7	7.23667	15.41	11.75
Vitvi01g01037.t01	Vitvi01g01037	Vitvi01g01037	-	0	0.013333	0.04	0	0	0.066667
Vitvi01g01038.t01	Vitvi01g01038	Vitvi01g01038	-	0.786667	169.047	281.967	3.96333	165.517	152.087
Vitvi01g01039.t01	Vitvi01g01039	Vitvi01g01039	-	0	0	0	0	0	0
Vitvi01g01040.t01	Vitvi01g01040	Vitvi01g01040	-	0	0.126667	0	0.1	0.663333	0.683333
Vitvi01g01043.t01	Vitvi01g01043	Vitvi01g01043	-	0	0	0	0	0	0
Vitvi01g01044.t01	Vitvi01g01044	Vitvi01g01044	-	2.58667	2.27667	2.13667	0.796667	1.21	2.21333
Vitvi01g01045.t01	Vitvi01g01045	Vitvi01g01045	-	0	0	0	0	0	0
Vitvi01g01046.t01	Vitvi01g01046	Vitvi01g01046	-	0	0	0	0	0	0
Vitvi01g01047.t01	Vitvi01g01047	Vitvi01g01047	-	0	0	0	0	0	0
Vitvi01g01048.t01	Vitvi01g01048	Vitvi01g01048	-	159.773	19.26	40.5533	54.4	36.89	54.4933
Vitvi01g01049.t01	Vitvi01g01049	Vitvi01g01049	-	1.35667	0.876667	0.92	1.97667	0.966667	1.05
Vitvi01g01050.t01	Vitvi01g01050	Vitvi01g01050	-	0	0	0	0	0	0
Vitvi01g01051.t01	Vitvi01g01051	Vitvi01g01051	-	0	0	0	0	0	0
Vitvi01g01052.t01	Vitvi01g01052	VviMYB140	-	0	0	0	0.04	0	0
Vitvi01g01053.t01	Vitvi01g01053	Vitvi01g01053	-	0	0	0	0	0	0
Vitvi01g01054.t01	Vitvi01g01054	Vitvi01g01054	Appear in primary splicing variant	0	0	0	0.076667	0.16	0.11
Vitvi01g01054.t02	Vitvi01g01054	Vitvi01g01054	Appear only in secondary splicing variant	0.17	0.243333	0	0.04	0	0.266667
Vitvi01g01055.t01	Vitvi01g01055	Vitvi01g01055	-	34.5467	30.8933	26.8767	29.5467	42.8967	39.14
Vitvi01g01056.t01	Vitvi01g01056	Vitvi01g01056	-	22.6233	43.03	38.8867	11.06	22.4467	21.4367
Vitvi01g01057.t01	Vitvi01g01057	Vitvi01g01057	-	18.34	10.5933	10.89	14.58	17.76	15.55
Vitvi01g01058.t01	Vitvi01g01058	Vitvi01g01058	-	38.6933	4.54	9.78667	37.07	17.9667	14.9067
Vitvi01g01060.t01	Vitvi01g01060	Vitvi01g01060	-	0	5.05	0	6.07333	5.51	3.16
Vitvi01g01061.t01	Vitvi01g01061	Vitvi01g01061	-	0.16	0.056667	0.01	0	0	0
Vitvi01g01062.t01	Vitvi01g01062	Vitvi01g01062	-	0	0	0	0	0	0
Vitvi01g01063.t01	Vitvi01g01063	Vitvi01g01063	-	0	0	0	0	0	0
Vitvi01g01064.t01	Vitvi01g01064	Vitvi01g01064	-	0	0	0	0	0	0
Vitvi01g01065.t01	Vitvi01g01065	Vitvi01g01065	-	0	0	0	0	0	0
Vitvi01g01066.t01	Vitvi01g01066	Vitvi01g01066	-	0	0	0	0	0	0
Vitvi01g01067.t01	Vitvi01g01067	Vitvi01g01067	-	0	0	0	0	0	0
Vitvi01g01068.t01	Vitvi01g01068	Vitvi01g01068	-	0	0	0	0	0	0
Vitvi01g01069.t01	Vitvi01g01069	Vitvi01g01069	-	0	0	0	0	0	0
Vitvi01g01070.t01	Vitvi01g01070	Vitvi01g01070	-	0	0	0	0	0	0.923333
Vitvi01g01071.t01	Vitvi01g01071	Vitvi01g01071	-	32.01	3.22667	3.89	23.96	2.65	0.68
Vitvi01g01072.t01	Vitvi01g01072	Vitvi01g01072	-	6.86333	0.13	0.473333	1.30333	3.09	5.08333
Vitvi01g01073.t01	Vitvi01g01073	Vitvi01g01073	-	0	0	0	0	0	0
Vitvi01g01074.t01	Vitvi01g01074	Vitvi01g01074	-	0	0	0	0	0	0
Vitvi01g01075.t01	Vitvi01g01075	Vitvi01g01075	-	0	0	0	0	0	0
Vitvi01g01076.t01	Vitvi01g01076	Vitvi01g01076	-	0	0	0	0	0	0
Vitvi01g01077.t01	Vitvi01g01077	Vitvi01g01077	-	0.04	0	0	0.01	0	0
Vitvi01g01078.t01	Vitvi01g01078	Vitvi01g01078	-	0	0	0	0	0	0
Vitvi01g01079.t01	Vitvi01g01079	Vitvi01g01079	-	0	0	0	0	0	0
Vitvi01g01080.t01	Vitvi01g01080	Vitvi01g01080	-	0	0	0	0	0	0
Vitvi01g01081.t01	Vitvi01g01081	Vitvi01g01081	-	0	0	0	0	0	0
Vitvi01g01082.t01	Vitvi01g01082	Vitvi01g01082	-	0	0	0	13.8	11.7533	10.11
Vitvi01g01083.t01	Vitvi01g01083	Vitvi01g01083	-	4.10667	1.11667	2.18667	3.41333	1.55	2.60333
Vitvi01g01084.t01	Vitvi01g01084	Vitvi01g01084	-	0	0	0	0	0	0
Vitvi01g01085.t01	Vitvi01g01085	Vitvi01g01085	-	9.18667	0.106667	0.433333	22.9267	0.106667	0.016667
Vitvi01g01086.t01	Vitvi01g01086	Vitvi01g01086	-	0	0	0	0	0	0
Vitvi01g01087.t01	Vitvi01g01087	Vitvi01g01087	-	0	0	0	0	0	0
Vitvi01g01088.t01	Vitvi01g01088	Vitvi01g01088	-	0	0	0	0	0	0
Vitvi01g01089.t01	Vitvi01g01089	Vitvi01g01089	-	0	0	0	0	0	0
Vitvi01g01090.t01	Vitvi01g01090	Vitvi01g01090	-	0	0	0	0	0	0
Vitvi01g01091.t01	Vitvi01g01091	Vitvi01g01091	-	0	0	0	0	0	0
Vitvi01g01092.t01	Vitvi01g01092	Vitvi01g01092	-	0	0	0	0	0	0
Vitvi01g01093.t01	Vitvi01g01093	Vitvi01g01093	-	0	0	0	0	0	0
Vitvi01g01094.t01	Vitvi01g01094	Vitvi01g01094	-	0	0	0	0	0	0
Vitvi01g01095.t01	Vitvi01g01095	Vitvi01g01095	-	0	0	0	0	0	0
Vitvi01g01096.t01	Vitvi01g01096	Vitvi01g01096	-	0	0	0	0	0	0
Vitvi01g01097.t01	Vitvi01g01097	Vitvi01g01097	-	0	0	0	0	0	0
Vitvi01g01098.t01	Vitvi01g01098	Vitvi01g01098	-	0	0	0	0	0	0
Vitvi01g01099.t01	Vitvi01g01099	Vitvi01g01099	-	0	0	0	0	0	0
Vitvi01g01100.t01	Vitvi01g01100	Vitvi01g01100	-	0	0	0	0	0	0
Vitvi01g01101.t01	Vitvi01g01101	Vitvi01g01101	-	0	0	0	0	0	0
Vitvi01g01102.t01	Vitvi01g01102	Vitvi01g01102	-	0	0	0	0	0	0
Vitvi01g01103.t01	Vitvi01g01103	Vitvi01g01103	-	0	0	0	0	0	0
Vitvi01g01104.t01	Vitvi01g01104	Vitvi01g01104	-	0	0	0	0	0	0
Vitvi01g01105.t01	Vitvi01g01105	Vitvi01g01105	-	0	0	0	0	0	0
Vitvi01g01106.t01	Vitvi01g01106	Vitvi01g01106	-	0	0	0	0	0	0
Vitvi01g01107.t01	Vitvi01g01107	Vitvi01g01107	-	0	0	0	0	0	0
Vitvi01g01108.t01	Vitvi01g01108	Vitvi01g01108	-	0	0	0	0	0	0
Vitvi01g01109.t01	Vitvi01g01109	Vitvi01g01109	-	0	0	0	0	0	0
Vitvi01g01110.t01	Vitvi01g01110	Vitvi01g01110	-	0	0	0	0	0	0
Vitvi01g01111.t01	Vitvi01g01111	Vitvi01g01111	-	0	0	0	0	0	0
Vitvi01g01112.t01	Vitvi01g01112	Vitvi01g01112	-	0	0	0	0	0	0
Vitvi01g01113.t01	Vitvi01g01113	Vitvi01g01113	-	0	0	0	0	0	0
Vitvi01g01114.t01	Vitvi01g01114	Vitvi01g01114	-	0	0	0	0	0	0
Vitvi01g01115.t01	Vitvi01g01115	Vitvi01g01115	-	0	0	0	0	0	0
Vitvi01g01116.t01	Vitvi01g01116	Vitvi01g01116	-	0	0	0	0	0	0
Vitvi01g01117.t01	Vitvi01g01117	Vitvi01g01117	-	0	0	0	0	0	0
Vitvi01g01118.t01	Vitvi01g01118	Vitvi01g01118	-	0	0	0	0	0	2.39667
Vitvi01g01119.t01	Vitvi01g01119	Vitvi01g01119	-	0	0	0	0.273333	0.063333	0
Vitvi01g01120.t01	Vitvi01g01120	Vitvi01g01120	-	0	0	0	0	0	0
Vitvi01g01121.t01	Vitvi01g01121	Vitvi01g01121	-	34.2433	5.48	4.59	44.8233	12.46	7.14667
Vitvi01g01122.t01	Vitvi01g01122	Vitvi01g01122	-	0	0	0	0	0	0
Vitvi01g01123.t01	Vitvi01g01123	Vitvi01g01123	-	0	0	0	0	0	0
Vitvi01g01124.t01	Vitvi01g01124	Vitvi01g01124	-	0.863333	1.37667	1.31	0.146667	0.633333	0.316667
Vitvi01g01125.t01	Vitvi01g01125	Vitvi01g01125	-	0	0	0	0	1.22333	0
Vitvi01g01126.t01	Vitvi01g01126	Vitvi01g01126	-	0	0	0	1.96	1.62	1.6
Vitvi01g01127.t01	Vitvi01g01127	Vitvi01g01127	-	0	0	0	0	0	0
Vitvi01g01128.t01	Vitvi01g01128	Vitvi01g01128	-	0	0	0	0	0	0
Vitvi01g01129.t01	Vitvi01g01129	Vitvi01g01129	-	0	0	0	0.05	0.06	0.103333
Vitvi01g01130.t01	Vitvi01g01130	Vitvi01g01130	-	0	0	0	0	0	0
Vitvi01g01131.t01	Vitvi01g01131	Vitvi01g01131	-	0	0	0	0	0	0
Vitvi01g01132.t01	Vitvi01g01132	Vitvi01g01132	-	5.33667	1.51667	1.71333	4.85333	1.87667	1.15667
Vitvi01g01133.t01	Vitvi01g01133	Vitvi01g01133	Appear in primary splicing variant	0	0	0	0	0	0
Vitvi01g01133.t02	Vitvi01g01133	Vitvi01g01133	Appear only in secondary splicing variant	0.24	0.18	0.216667	0.143333	0	0.093333
Vitvi01g01134.t01	Vitvi01g01134	Vitvi01g01134	-	0.293333	0.06	0.07	0.43	0.026667	0.013333
Vitvi01g01135.t01	Vitvi01g01135	Vitvi01g01135	-	0	0	0	0	0	0
Vitvi01g01137.t01	Vitvi01g01137	Vitvi01g01137	-	33.9567	40.5967	35.0833	22.1033	23.8367	26.2133
Vitvi01g01138.t01	Vitvi01g01138	Vitvi01g01138	-	0	0	0	0	0	0
Vitvi01g01139.t01	Vitvi01g01139	Vitvi01g01139	-	0	0.223333	0	0.286667	0	0
Vitvi01g01140.t01	Vitvi01g01140	Vitvi01g01140	-	0	0	0	0	0	0
Vitvi01g01141.t01	Vitvi01g01141	Vitvi01g01141	-	0	0	0	0	0	0
Vitvi01g01142.t01	Vitvi01g01142	Vitvi01g01142	-	0	0	0	0	0	0
Vitvi01g01143.t01	Vitvi01g01143	Vitvi01g01143	-	0	0	0	0	0	0
Vitvi01g01144.t01	Vitvi01g01144	Vitvi01g01144	-	0	0	0	0	0	0
Vitvi01g01145.t01	Vitvi01g01145	Vitvi01g01145	-	0	0	0	0	0	0
[truncated: 48,819 more rows]
