# Supplementary material for: Candidate gene discovery of Botrytis cinerea resistance in grapevine based on QTL mapping and RNA-seq
Source: Front Plant Sci. 2023 Feb 7;14:1127206. doi: 10.3389/fpls.2023.1127206 (PMC9941706; doi:10.3389/fpls.2023.1127206)
Supplement: Supplementary file 4 [file Table_4.xlsx]

## Sheet: Sheet1
Table S4 Gene loci annotation based on RNA-seq
Gene ID	Gene Name	Gene Description	GO_id	GO_term	Go_description	KO_id	KO_name	Pathway_id	Pathway_definition	COG_id	COG_Functional Categories	NR_hit-name	NR_description	Swiss-Prot_hit-name	Swiss-Prot_description	Pfam_id	Domain	Domain description
Vitvi00g01190	Vitvi00g01190	-	GO:0016021;;GO:0003676	cellular_component;;molecular_function;;	CC:integral component of membrane;;MF:nucleic acid binding;;	------	------	------	------	------	------	RVW62407.1	hypothetical protein CK203_061928 [Vitis vinifera]	------	------	------	------	------
Vitvi03g00744	Vitvi03g00744	-	GO:0005576	cellular_component;;	CC:extracellular region;;	K13449	PR1	map04016;;map04626;;map04075	MAPK signaling pathway - plant;;Plant-pathogen interaction;;Plant hormone signal transduction	COG2340	S:Function unknown	XP_002270128.1	PREDICTED: pathogenesis-related leaf protein 4 [Vitis vinifera]	sp|P11670|PRB1_TOBAC;;	Basic form of pathogenesis-related protein 1 OS=Nicotiana tabacum OX=4097 PE=3 SV=1;;	PF00188.26	CAP	Cysteine-rich secretory protein family
Vitvi11g01684	Vitvi11g01684	-	GO:0042546;;GO:0006073;;GO:0071555;;GO:0010411;;GO:0005618;;GO:0016021;;GO:0048046;;GO:0016762;;GO:0004553	biological_process;;biological_process;;biological_process;;biological_process;;cellular_component;;cellular_component;;cellular_component;;molecular_function;;molecular_function;;	BP:cell wall biogenesis;;BP:cellular glucan metabolic process;;BP:cell wall organization;;BP:xyloglucan metabolic process;;CC:cell wall;;CC:integral component of membrane;;CC:apoplast;;MF:xylogluca;;MF:hydrolase activity, hydrolyzing O-glycosyl compounds;;	K14504;K08235	TCH4;E2.4.1.207	map04075	Plant hormone signal transduction	COG2273	G:Carbohydrate transport and metabolism	RVW67874.1	putative xyloglucan endotransglucosylase/hydrolase protein 23 [Vitis vinifera]	sp|Q38910|XTH23_ARATH;;	Probable xyloglucan endotransglucosylase/hydrolase protein 23 OS=Arabidopsis thaliana OX=3702 GN=XTH23 PE=2 SV=1;;	PF00722.21;;PF06955.12	Glyco_hydro_16;;XET_C	Glycosyl hydrolases family 16;;Xyloglucan endo-transglycosylase
Vitvi10g01288	Vitvi10g01288	-	GO:0048573;;GO:0043966;;GO:0043967;;GO:0006355;;GO:0010223;;GO:0005634;;GO:0016021;;GO:0009506;;GO:0042393;;GO:0004402;;GO:0003677;;GO:0046872	biological_process;;biological_process;;biological_process;;biological_process;;biological_process;;cellular_component;;cellular_component;;cellular_component;;molecular_function;;molecular_function;;molecular_function;;molecular_function;;	BP:photoperiodism, flowering;;BP:histone H3 acetylation;;BP:histone H4 acetylation;;BP:regulation of transcription, DNA-templated;;BP:secondary shoot formation;;CC:nucleus;;CC:integral component of membrane;;CC:plasmodesma;;MF:histone binding;;MF:histone acetyltransferase activity;;MF:DNA binding;;MF:metal ion binding;;	K22768	MBD9	------	------	ENOG41128EW;;ENOG41105CS	S:Function unknown;;	XP_010653361.1	PREDICTED: methyl-CpG-binding domain-containing protein 9 isoform X1 [Vitis vinifera]	sp|Q9SGH2|MBD9_ARATH;;	Methyl-CpG-binding domain-containing protein 9 OS=Arabidopsis thaliana OX=3702 GN=MBD9 PE=2 SV=1;;	------	------	------
Vitvi13g01308	Vitvi13g01308	-	GO:0016787;;GO:0005524;;GO:0004672	molecular_function;;molecular_function;;molecular_function;;	MF:hydrolase activity;;MF:ATP binding;;MF:protein kinase activity;;	------	------	------	------	COG0515	O:Posttranslational modification, protein turnover, chaperones	RVX17520.1	U-box domain-containing protein 34 [Vitis vinifera]	sp|Q9FIE8|UXS3_ARATH;;	UDP-glucuronic acid decarboxylase 3 OS=Arabidopsis thaliana OX=3702 GN=UXS3 PE=1 SV=1;;	PF01370.21	Epimerase	NAD dependent epimerase/dehydratase family
Vitvi01g00793	Vitvi01g00793	Appear only in secondary splicing variant	GO:0005992;;GO:0003824	biological_process;;molecular_function;;	BP:trehalose biosynthetic process;;MF:catalytic activity;;	K16055	TPS	map00500	Starch and sucrose metabolism	COG1877	G:Carbohydrate transport and metabolism	XP_002264873.1	PREDICTED: probable alpha,alpha-trehalose-phosphate synthase [UDP-forming] 10 isoform X1 [Vitis vinifera]	sp|O80738|TPS10_ARATH;;	Probable alpha,alpha-trehalose-phosphate synthase [UDP-forming] 10 OS=Arabidopsis thaliana OX=3702 GN=TPS10 PE=2 SV=1;;	------	------	------
Vitvi11g00063	Vitvi11g00063	Appear only in secondary splicing variant	GO:0071281;;GO:0019509;;GO:0071369;;GO:0071732;;GO:0019284;;GO:0005737;;GO:0005634;;GO:0009506;;GO:0016740;;GO:0046523	biological_process;;biological_process;;biological_process;;biological_process;;biological_process;;cellular_component;;cellular_component;;cellular_component;;molecular_function;;molecular_function;;	BP:cellular response to iron ion;;BP:L-methionine biosynthetic process from methylthioadenosine;;BP:cellular response to ethylene stimulus;;BP:cellular response to nitric oxide;;BP:L-methionine biosynthetic process from S-adenosylmethionine;;CC:cytoplasm;;CC:nucleus;;CC:plasmodesma;;MF:transferase activity;;MF:S-methyl-5-thioribose-1-phosphate isomerase activity;;	K08963	mtnA	map00270	Cysteine and methionine metabolism	COG0182	J:Translation, ribosomal structure and biogenesis	XP_002277806.1	PREDICTED: methylthioribose-1-phosphate isomerase isoform X1 [Vitis vinifera]	sp|D7TCD0|MTNA_VITVI;;	Methylthioribose-1-phosphate isomerase OS=Vitis vinifera OX=29760 GN=VIT_11s0016g00830 PE=2 SV=2;;	------	------	------
Vitvi03g00584	Vitvi03g00584	-	GO:0006468;;GO:0000079;;GO:0044772;;GO:0005737;;GO:0016021;;GO:0005634;;GO:0000307;;GO:0019901;;GO:0016538	biological_process;;biological_process;;biological_process;;cellular_component;;cellular_component;;cellular_component;;cellular_component;;molecular_function;;molecular_function;;	BP:protein phosphorylation;;BP:regulation of cyclin-dependent protein serine/threonine kinase activity;;BP:mitotic cell cycle phase transition;;CC:cytoplasm;;CC:integral component of membrane;;CC:nucleus;;CC:cyclin-dependent protein kinase holoenzyme complex;;MF:protein kinase binding;;MF:cyclin-dependent protein serine/threonine kinase regulator activity;;	K06627	CCNA	------	------	COG5024	D:Cell cycle control, cell division, chromosome partitioning	XP_010647951.1	PREDICTED: cyclin-A3-4 [Vitis vinifera]	sp|Q3ECW2|CCA34_ARATH;;	Cyclin-A3-4 OS=Arabidopsis thaliana OX=3702 GN=CYCA3-4 PE=1 SV=1;;	PF00134.23;;PF02984.19	Cyclin_N;;Cyclin_C	Cyclin, N-terminal domain;;Cyclin, C-terminal domain
Vitvi04g02247	Vitvi04g02247	-	GO:0042545;;GO:0045490;;GO:0005618;;GO:0016021;;GO:0005576;;GO:0046910;;GO:0030599;;GO:0045330;;GO:0004857	biological_process;;biological_process;;cellular_component;;cellular_component;;cellular_component;;molecular_function;;molecular_function;;molecular_function;;molecular_function;;	BP:cell wall modification;;BP:pectin catabolic process;;CC:cell wall;;CC:integral component of membrane;;CC:extracellular region;;MF:pectinesterase inhibitor activity;;MF:pectinesterase activity;;MF:aspartyl esterase activity;;MF:enzyme inhibitor activity;;	------	------	------	------	COG4677	G:Carbohydrate transport and metabolism	RVW32745.1	putative pectinesterase/pectinesterase inhibitor 51 [Vitis vinifera]	sp|Q9LXD9|PME51_ARATH;;	Probable pectinesterase/pectinesterase inhibitor 51 OS=Arabidopsis thaliana OX=3702 GN=PME51 PE=2 SV=1;;	PF01095.19;;PF04043.15	Pectinesterase;;PMEI	Pectinesterase;;Plant invertase/pectin methylesterase inhibitor
Vitvi05g01978	Vitvi05g01978	Non coding	------	------	------	------	------	------	------	------	------	------	------	------	------	------	------	------
Vitvi18g00549	Vitvi18g00549	Appear only in secondary splicing variant	GO:0005975;;GO:0003824;;GO:0016829;;GO:0030246	biological_process;;molecular_function;;molecular_function;;molecular_function;;	BP:carbohydrate metabolic process;;MF:catalytic activity;;MF:lyase activity;;MF:carbohydrate binding;;	K18195	RGL4, rhiE	------	------	ENOG410YE12	S:Function unknown	XP_010664440.1	PREDICTED: probable rhamnogalacturonate lyase B [Vitis vinifera]	sp|B0XPA2|RGLB_ASPFC;;	Probable rhamnogalacturonate lyase B OS=Neosartorya fumigata;;	------	------	------
Vitvi11g01292	Vitvi11g01292	-	------	------	------	------	------	------	------	------	------	------	------	------	------	------	------	------
Vitvi08g02444	Vitvi08g02444	-	------	------	------	------	------	------	------	------	------	------	------	------	------	------	------	------
Vitvi04g02125	Vitvi04g02125	-	GO:0032259;;GO:0008757;;GO:0008168	biological_process;;molecular_function;;molecular_function;;	BP:methylation;;MF:S-adenosylmethionine-dependent methyltransferase activity;;MF:methyltransferase activity;;	K21483	SAMT	------	------	ENOG4112BHH	S:Function unknown	XP_002264863.1	PREDICTED: salicylate carboxymethyltransferase [Vitis vinifera]	sp|Q9SPV4|SAMT_CLABR;;	Salicylate carboxymethyltransferase OS=Clarkia breweri OX=36903 GN=SAMT PE=1 SV=1;;	PF03492.15	Methyltransf_7	SAM dependent carboxyl methyltransferase
Vitvi15g00093	Vitvi15g00093	-	GO:0016021	cellular_component;;	CC:integral component of membrane;;	------	------	------	------	ENOG410YZDN	S:Function unknown	XP_018821934.1	PREDICTED: uncharacterized protein LOC108991960 [Juglans regia]	sp|Q94HW2|POLR1_ARATH;;	Retrovirus-related Pol polyprotein from transposon RE1 OS=Arabidopsis thaliana OX=3702 GN=RE1 PE=2 SV=1;;	PF14223.6	Retrotran_gag_2	gag-polypeptide of LTR copia-type
Vitvi18g01034	Vitvi18g01034	-	GO:0016021;;GO:0005886;;GO:0022857	cellular_component;;cellular_component;;molecular_function;;	CC:integral component of membrane;;CC:plasma membrane;;MF:transmembrane transporter activity;;	------	------	------	------	ENOG410YAV4	S:Function unknown	XP_002280062.1	PREDICTED: protein WALLS ARE THIN 1 [Vitis vinifera]	sp|Q94AP3|WAT1_ARATH;;	Protein WALLS ARE THIN 1 OS=Arabidopsis thaliana OX=3702 GN=WAT1 PE=1 SV=1;;	PF00892.20	EamA	EamA-like transporter family
Vitvi12g01418	Vitvi12g01418	-	------	------	------	------	------	------	------	------	------	------	------	------	------	------	------	------
Vitvi07g00799	Vitvi07g00799	-	GO:0015074;;GO:0000943;;GO:0016021;;GO:0008270;;GO:0003676	biological_process;;cellular_component;;cellular_component;;molecular_function;;molecular_function;;	BP:DNA integration;;CC:retrotransposon nucleocapsid;;CC:integral component of membrane;;MF:zinc ion binding;;MF:nucleic acid binding;;	------	------	------	------	------	------	RVX03712.1	Retrovirus-related Pol polyprotein from transposon TNT 1-94 [Vitis vinifera]	sp|Q94HW2|POLR1_ARATH;;	Retrovirus-related Pol polyprotein from transposon RE1 OS=Arabidopsis thaliana OX=3702 GN=RE1 PE=2 SV=1;;	PF07727.14	RVT_2	Reverse transcriptase
Vitvi04g01439	Vitvi04g01439	-	GO:0002181;;GO:0006412;;GO:0015934;;GO:0005840;;GO:0022625;;GO:0003735;;GO:0003723	biological_process;;biological_process;;cellular_component;;cellular_component;;cellular_component;;molecular_function;;molecular_function;;	BP:cytoplasmic translation;;BP:translation;;CC:large ribosomal subunit;;CC:ribosome;;CC:cytosolic large ribosomal subunit;;MF:structural constituent of ribosome;;MF:RNA binding;;	K02938	RP-L8e, RPL8	map03010	Ribosome	COG0090	J:Translation, ribosomal structure and biogenesis	XP_002269409.1	PREDICTED: 60S ribosomal protein L8 [Vitis vinifera]	sp|P29766|RL8_SOLLC;;	60S ribosomal protein L8 OS=Solanum lycopersicum OX=4081 GN=RPL8 PE=2 SV=1;;	PF03947.18;;PF00181.23	Ribosomal_L2_C;;Ribosomal_L2	Ribosomal Proteins L2, C-terminal domain;;Ribosomal Proteins L2, RNA binding domain
Vitvi12g02434	Vitvi12g02434	Appear only in secondary splicing variant	GO:0006468;;GO:0048544;;GO:0016021;;GO:0005886;;GO:0030247;;GO:0004674;;GO:0004672;;GO:0005524	biological_process;;biological_process;;cellular_component;;cellular_component;;molecular_function;;molecular_function;;molecular_function;;molecular_function;;	BP:protein phosphorylation;;BP:recognition of pollen;;CC:integral component of membrane;;CC:plasma membrane;;MF:polysaccharide binding;;MF:protein serine/threonine kinase activity;;MF:protein kinase activity;;MF:ATP binding;;	------	------	------	------	COG0515	T:Signal transduction mechanisms	XP_010657375.1	PREDICTED: G-type lectin S-receptor-like serine/threonine-protein kinase At4g03230 isoform X1 [Vitis vinifera]	sp|Q9ZR08|Y4230_ARATH;;	G-type lectin S-receptor-like serine/threonine-protein kinase At4g03230 OS=Arabidopsis thaliana OX=3702 GN=At4g03230 PE=3 SV=3;;	------	------	------
Vitvi11g00839	Vitvi11g00839	-	------	------	------	------	------	------	------	------	------	------	------	------	------	------	------	------
Vitvi05g01890	Vitvi05g01890	Appear only in secondary splicing variant	GO:0000462	biological_process;;	BP:maturation of SSU-rRNA from tricistronic rRNA transcrip;;	K14800	TSR2	------	------	ENOG41123VE	S:Function unknown	XP_003631968.1	PREDICTED: pre-rRNA-processing protein TSR2 homolog [Vitis vinifera]	sp|Q8C8T8|TSR2_MOUSE;;	Pre-rRNA-processing protein TSR2 homolog OS=Mus musculus OX=10090 GN=Tsr2 PE=1 SV=1;;	------	------	------
Vitvi08g00305	Vitvi08g00305	-	GO:0015074;;GO:0048544;;GO:0000943;;GO:0016021;;GO:0004674;;GO:0008270;;GO:0003676;;GO:0016491;;GO:0005524	biological_process;;biological_process;;cellular_component;;cellular_component;;molecular_function;;molecular_function;;molecular_function;;molecular_function;;molecular_function;;	BP:DNA integration;;BP:recognition of pollen;;CC:retrotransposon nucleocapsid;;CC:integral component of membrane;;MF:protein serine/threonine kinase activity;;MF:zinc ion binding;;MF:nucleic acid binding;;MF:oxidoreductase activity;;MF:ATP binding;;	------	------	------	------	------	------	CAN72690.1	hypothetical protein VITISV_000394 [Vitis vinifera]	------	------	------	------	------
Vitvi12g00039	Vitvi12g00039	-	------	------	------	------	------	------	------	ENOG410Z7Z7	S:Function unknown	XP_002279693.1	PREDICTED: pentatricopeptide repeat-containing protein At2g42920, chloroplastic [Vitis vinifera]	sp|Q9SJG6|PP200_ARATH;;	Pentatricopeptide repeat-containing protein At2g42920, chloroplastic OS=Arabidopsis thaliana OX=3702 GN=PCMP-E75 PE=2 SV=1;;	PF01535.20;;PF13041.6;;PF12854.7;;PF13812.6	PPR;;PPR_2;;PPR_1;;PPR_3	PPR repeat;;PPR repeat family;;PPR repeat;;Pentatricopeptide repeat domain
Vitvi18g01882	Vitvi18g01882	-	GO:0007165;;GO:0043531	biological_process;;molecular_function;;	BP:signal transduction;;MF:ADP binding;;	------	------	------	------	COG4886	S:Function unknown	XP_002272079.2	PREDICTED: TMV resistance protein N [Vitis vinifera]	sp|Q9SZ66|DSC1_ARATH;;	Disease resistance-like protein DSC1 OS=Arabidopsis thaliana OX=3702 GN=DSC1 PE=1 SV=1;;	PF00931.22;;PF13855.6;;PF12799.7;;PF05729.12	NB-ARC;;LRR_8;;LRR_4;;NACHT	NB-ARC domain;;Leucine rich repeat;;Leucine Rich repeats;;NACHT domain
Vitvi10g02119	VviTPS63	-	GO:0010333;;GO:0000287	molecular_function;;molecular_function;;	MF:terpene synthase activity;;MF:magnesium ion binding;;	K14175;K15086	NES1;TPS14	map00902;;map00909	Monoterpenoid biosynthesis;;Sesquiterpenoid and triterpenoid biosynthesis	ENOG410YDA6	S:Function unknown	NP_001267990.1	(3S)-linalool/(E)-nerolidol /(E,E)-geranyl linalool synthase [Vitis vinifera]	sp|P0CV94|NES1_FRAAN;;	;;	PF03936.16;;PF01397.21	Terpene_synth_C;;Terpene_synth	Terpene synthase family, metal binding domain;;Terpene synthase, N-terminal domain
Vitvi10g01371	Vitvi10g01371	-	------	------	------	------	------	------	------	------	------	------	------	------	------	------	------	------
Vitvi00g02286	Vitvi00g02286	-	GO:0008234	molecular_function;;	MF:cysteine-type peptidase activity;;	------	------	------	------	------	------	XP_010647600.1	PREDICTED: uncharacterized protein LOC104878693, partial [Vitis vinifera]	------	------	PF02902.19	Peptidase_C48	Ulp1 protease family, C-terminal catalytic domain
Vitvi12g01103	Vitvi12g01103	-	------	------	------	------	------	------	------	------	------	------	------	------	------	------	------	------
Vitvi18g00651	Vitvi18g00651	-	------	------	------	------	------	------	------	ENOG410XQNR;;ENOG410YII5	S:Function unknown;;	XP_002283353.1	PREDICTED: uncharacterized protein LOC100262679 [Vitis vinifera]	------	------	------	------	------
Vitvi05g00933	Vitvi05g00933	-	------	------	------	------	------	------	------	------	------	------	------	------	------	------	------	------
Vitvi06g01235	Vitvi06g01235	-	GO:0009570;;GO:0016021;;GO:0005524	cellular_component;;cellular_component;;molecular_function;;	CC:chloroplast stroma;;CC:integral component of membrane;;MF:ATP binding;;	------	------	------	------	ENOG410YXZV;;ENOG410YES0	S:Function unknown;;	YP_567121.1	Ycf2 (chloroplast) [Vitis vinifera]	sp|Q0ZIV6|YCF2_VITVI;;	Protein Ycf2 OS=Vitis vinifera OX=29760 GN=ycf2-A PE=3 SV=1;;	------	------	------
Vitvi06g00600	Vitvi06g00600	-	GO:0016579;;GO:0004843	biological_process;;molecular_function;;	BP:protein deubiquitination;;MF:thiol-dependent ubiquitin-specific protease activity;;	K15235	JOSD	------	------	ENOG4111I4J	S:Function unknown	CBI15994.3	unnamed protein product, partial [Vitis vinifera]	sp|O82391|JOSL_ARATH;;	Josephin-like protein OS=Arabidopsis thaliana OX=3702 GN=At2g29640 PE=2 SV=1;;	PF02099.17	Josephin	Josephin
Vitvi07g00957	Vitvi07g00957	-	GO:0016021;;GO:0004674;;GO:0030246;;GO:0005524;;GO:0004672	cellular_component;;molecular_function;;molecular_function;;molecular_function;;molecular_function;;	CC:integral component of membrane;;MF:protein serine/threonine kinase activity;;MF:carbohydrate binding;;MF:ATP binding;;MF:protein kinase activity;;	------	------	------	------	COG0515	T:Signal transduction mechanisms	XP_003632437.2	PREDICTED: cysteine-rich receptor-like protein kinase 10 isoform X1 [Vitis vinifera]	sp|Q9LW83|CE101_ARATH;;	G-type lectin S-receptor-like serine/threonine-protein kinase CES101 OS=Arabidopsis thaliana OX=3702 GN=CES101 PE=2 SV=2;;	PF00069.25;;PF07714.17	Pkinase;;Pkinase_Tyr	Protein kinase domain;;Protein tyrosine kinase
Vitvi13g00485	Vitvi13g00485	-	------	------	------	------	------	------	------	------	------	------	------	------	------	------	------	------
Vitvi08g02013	Vitvi08g02013	Non coding	GO:0016021;;GO:0016301	cellular_component;;molecular_function;;	CC:integral component of membrane;;MF:kinase activity;;	------	------	------	------	COG0666	S:Function unknown	CBI39065.3	unnamed protein product, partial [Vitis vinifera]	------	------	------	------	------
Vitvi02g01415	Vitvi02g01415	-	GO:0000943;;GO:0004497;;GO:0070330;;GO:0020037;;GO:0016705;;GO:0008270;;GO:0003676;;GO:0005506	cellular_component;;molecular_function;;molecular_function;;molecular_function;;molecular_function;;molecular_function;;molecular_function;;molecular_function;;	CC:retrotransposon nucleocapsid;;MF:monooxygenase activity;;MF:aromatase activity;;MF:heme binding;;MF:oxidoreductase activity, acting on paired donors, with incorporation or reduction of molecular oxygen;;MF:zinc ion binding;;MF:nucleic acid binding;;MF:iron ion binding;;	K23810	CYP76F14	map00902	Monoterpenoid biosynthesis	COG2124	Q:Secondary metabolites biosynthesis, transport and catabolism	XP_010658029.1	PREDICTED: ripening-related P-450 enzyme-like isoform X1 [Vitis vinifera]	sp|D1MI46|C76BA_SWEMU;;	Geraniol 8-hydroxylase OS=Swertia mussotii OX=137888 GN=CYP76B10 PE=1 SV=1;;	PF00067.22	p450	Cytochrome P450
Vitvi10g01705	Vitvi10g01705	-	------	------	------	------	------	------	------	------	------	------	------	------	------	------	------	------
Vitvi04g02178	Vitvi04g02178	-	------	------	------	------	------	------	------	ENOG411162B;;ENOG410ZMUJ	S:Function unknown;;	XP_010646838.1	PREDICTED: F-box protein SKIP23-like [Vitis vinifera]	sp|Q3EBZ2|SKI23_ARATH;;	F-box protein SKIP23 OS=Arabidopsis thaliana OX=3702 GN=SKIP23 PE=1 SV=1;;	PF03478.18;;PF12937.7	DUF295;;F-box-like	Protein of unknown function;;F-box-like
Vitvi19g02262	Vitvi19g02262	-	GO:0009867;;GO:0009695;;GO:0032259;;GO:0016021;;GO:0008757;;GO:0030795;;GO:0008168	biological_process;;biological_process;;biological_process;;cellular_component;;molecular_function;;molecular_function;;molecular_function;;	BP:jasmonic acid mediated signaling pathway;;BP:jasmonic acid biosynthetic process;;BP:methylation;;CC:integral component of membrane;;MF:S-adenosylmethionine-dependent methyltransferase activity;;MF:jasmonate O-methyltransferase activity;;MF:methyltransferase activity;;	K08241	E2.1.1.141	map00592	alpha-Linolenic acid metabolism	ENOG410YFI3	S:Function unknown	CBI21776.3	unnamed protein product, partial [Vitis vinifera]	sp|Q9SBK6|JMT_BRARP;;	Jasmonate O-methyltransferase OS=Brassica rapa subsp. pekinensis OX=51351 GN=JMT PE=1 SV=1;;	------	------	------
Vitvi06g01486	Vitvi06g01486	-	GO:0006412;;GO:0015934;;GO:0003735;;GO:0003723	biological_process;;cellular_component;;molecular_function;;molecular_function;;	BP:translation;;CC:large ribosomal subunit;;MF:structural constituent of ribosome;;MF:RNA binding;;	K02865	RP-L10Ae, RPL10A	map03010	Ribosome	COG0081	J:Translation, ribosomal structure and biogenesis	XP_002274218.2	PREDICTED: 60S ribosomal protein L10a [Vitis vinifera]	sp|B8B9K6|R10A_ORYSI;;	60S ribosomal protein L10a OS=Oryza sativa subsp. indica OX=39946 GN=RPL10A PE=3 SV=1;;	PF00687.21	Ribosomal_L1	Ribosomal protein L1p/L10e family
Vitvi05g01508	Vitvi05g01508	-	GO:0002949;;GO:0005737;;GO:0000408;;GO:0005634;;GO:0061711;;GO:0046872	biological_process;;cellular_component;;cellular_component;;cellular_component;;molecular_function;;molecular_function;;	BP:tRNA threonylcarbamoyladenosine modification;;CC:cytoplasm;;CC:EKC/KEOPS complex;;CC:nucleus;;MF:;;MF:metal ion binding;;	K01409	KAE1, tsaD, QRI7	------	------	COG0533	S:Function unknown	XP_003632079.1	PREDICTED: probable tRNA N6-adenosine threonylcarbamoyltransferase [Vitis vinifera]	sp|A7SXZ6|OSGEP_NEMVE;;	Probable tRNA N6-adenosine threonylcarbamoyltransferase OS=Nematostella vectensis OX=45351 GN=osgep PE=3 SV=1;;	PF00814.25	Peptidase_M22	Glycoprotease family
Vitvi06g00484	Vitvi06g00484	-	GO:0006486;;GO:0009773;;GO:0009535;;GO:0016021;;GO:0016730;;GO:0016757	biological_process;;biological_process;;cellular_component;;cellular_component;;molecular_function;;molecular_function;;	BP:protein glycosylation;;BP:photosynthetic electron transport in photosystem I;;CC:chloroplast thylakoid membrane;;CC:integral component of membrane;;MF:oxidoreductase activity, acting on iron-sulfur proteins as donors;;MF:transferase activity, transferring glycosyl groups;;	------	------	------	------	ENOG4111J4U	S:Function unknown	CAN64889.1	hypothetical protein VITISV_021080 [Vitis vinifera]	------	------	PF14255.6	Cys_rich_CPXG	Cysteine-rich CPXCG
Vitvi09g01293	Vitvi09g01293	-	------	------	------	------	------	------	------	------	------	------	------	------	------	------	------	------
Vitvi07g02438	Vitvi07g02438	-	------	------	------	------	------	------	------	------	------	XP_010646435.1	PREDICTED: uncharacterized protein LOC104878202 [Vitis vinifera]	------	------	PF03732.17	Retrotrans_gag	Retrotransposon gag protein
Vitvi11g01335	Vitvi11g01335	-	GO:0016021;;GO:0016020;;GO:0004497;;GO:0016705;;GO:0020037;;GO:0016709;;GO:0016702;;GO:0008270;;GO:0003676;;GO:0005506	cellular_component;;cellular_component;;molecular_function;;molecular_function;;molecular_function;;molecular_function;;molecular_function;;molecular_function;;molecular_function;;molecular_function;;	CC:integral component of membrane;;CC:membrane;;MF:monooxygenase activity;;MF:oxidoreductase activity, acting on paired donors, with incorporation or reduction of molecular oxygen;;MF:heme binding;;MF:oxidoreductase activity, acting on paired donors, with incorporation or reduction of molecular oxygen, NA;;MF:oxidoreductase activity, acting on single donors with incorporation of molecular oxygen,…	------	------	------	------	COG2124	Q:Secondary metabolites biosynthesis, transport and catabolism	RVX05473.1	Flavonoid 3'-monooxygenase [Vitis vinifera]	sp|P48418|C75A1_PETHY;;	Flavonoid 3',5'-hydroxylase 1 OS=Petunia hybrida OX=4102 GN=CYP75A1 PE=1 SV=1;;	PF00067.22	p450	Cytochrome P450
Vitvi06g01556	Vitvi06g01556	-	GO:0006508;;GO:0030163;;GO:0004190	biological_process;;biological_process;;molecular_function;;	BP:proteolysis;;BP:protein catabolic process;;MF:aspartic-type endopeptidase activity;;	------	------	------	------	ENOG410XNV7	S:Function unknown	XP_002272243.1	PREDICTED: probable aspartyl protease At4g16563 [Vitis vinifera]	sp|Q940R4|ASP63_ARATH;;	Probable aspartyl protease At4g16563 OS=Arabidopsis thaliana OX=3702 GN=At4g16563 PE=2 SV=1;;	PF14541.6;;PF14543.6;;PF00026.23	TAXi_C;;TAXi_N;;Asp	Xylanase inhibitor C-terminal;;Xylanase inhibitor N-terminal;;Eukaryotic aspartyl protease
Vitvi06g01089	Vitvi06g01089	-	------	------	------	------	------	------	------	------	------	------	------	------	------	------	------	------
Vitvi09g00151	Vitvi09g00151	Appear in primary splicing variant	GO:0006090;;GO:0005737;;GO:0045254;;GO:0005739;;GO:0005759;;GO:0031405;;GO:0016407;;GO:0016746;;GO:0004742	biological_process;;cellular_component;;cellular_component;;cellular_component;;cellular_component;;molecular_function;;molecular_function;;molecular_function;;molecular_function;;	BP:pyruvate metabolic process;;CC:cytoplasm;;CC:pyruvate dehydrogenase complex;;CC:mitochondrion;;CC:mitochondrial matrix;;MF:lipoic acid binding;;MF:acetyltransferase activity;;MF:transferase activity, transferring acyl groups;;MF:dihydrolipoyllysine-residue acetyltransferase activity;;	K00627	DLAT, aceF, pdhC	map00020;;map00010;;map00620	Citrate cycle (TCA cycle);;Glycolysis / Gluconeogenesis;;Pyruvate metabolism	COG0508	C:Energy production and conversion	XP_010654495.1	PREDICTED: dihydrolipoyllysine-residue acetyltransferase component 2 of pyruvate dehydrogenase complex, mitochondrial [Vitis vinifera]	sp|Q8RWN9|ODP22_ARATH;;	Dihydrolipoyllysine-residue acetyltransferase component 2 of pyruvate dehydrogenase complex, mitochondrial OS=Arabidopsis thaliana OX=3702 GN=At3g13930 PE=1 SV=2;;	PF00198.23;;PF00364.22;;PF02817.17	2-oxoacid_dh;;Biotin_lipoyl;;E3_binding	2-oxoacid dehydrogenases acyltransferase;;Biotin-requiring enzyme;;e3 binding domain
Vitvi02g00922	Vitvi02g00922	-	------	------	------	------	------	------	------	------	------	------	------	------	------	------	------	------
Vitvi18g01335	Vitvi18g01335	-	------	------	------	------	------	------	------	------	------	------	------	------	------	------	------	------
Vitvi14g00434	Vitvi14g00434	Appear only in secondary splicing variant	GO:0004674;;GO:0005524;;GO:0004672	molecular_function;;molecular_function;;molecular_function;;	MF:protein serine/threonine kinase activity;;MF:ATP binding;;MF:protein kinase activity;;	K08857	NEK1_4_5	------	------	ENOG410Y7JF	T:Signal transduction mechanisms	XP_010659891.1	PREDICTED: serine/threonine-protein kinase Nek2 [Vitis vinifera]	sp|Q9CAU7|NEK2_ARATH;;	Serine/threonine-protein kinase Nek2 OS=Arabidopsis thaliana OX=3702 GN=NEK2 PE=2 SV=1;;	------	------	------
Vitvi02g00056	Vitvi02g00056	-	GO:0005975;;GO:0004553	biological_process;;molecular_function;;	BP:carbohydrate metabolic process;;MF:hydrolase activity, hydrolyzing O-glycosyl compounds;;	K01179	E3.2.1.4	map00500	Starch and sucrose metabolism	ENOG410ZR0K	G:Carbohydrate transport and metabolism	XP_002272386.2	PREDICTED: uncharacterized protein LOC100250178 [Vitis vinifera]	sp|C0HLA0|GH5FP_CHAOB;;	Glycosyl hydrolase 5 family protein OS=Chamaecyparis obtusa OX=13415 PE=1 SV=1;;	PF00150.18	Cellulase	Cellulase
Vitvi14g00811	Vitvi14g00811	-	------	------	------	------	------	------	------	------	------	------	------	------	------	------	------	------
Vitvi12g02228	Vitvi12g02228	-	GO:0051788;;GO:0006511;;GO:0005737;;GO:0005634;;GO:0061630	biological_process;;biological_process;;cellular_component;;cellular_component;;molecular_function;;	BP:response to misfolded protein;;BP:ubiquitin-dependent protein catabolic process;;CC:cytoplasm;;CC:nucleus;;MF:ubiquitin protein ligase activity;;	------	------	------	------	ENOG41121N2	S:Function unknown	XP_010657069.1	PREDICTED: putative RING-H2 finger protein ATL71 [Vitis vinifera]	sp|Q6DIP3|RN126_XENTR;;	E3 ubiquitin-protein ligase RNF126 OS=Xenopus tropicalis OX=8364 GN=rnf126 PE=2 SV=1;;	PF13639.6;;PF13923.6;;PF14634.6;;PF17123.5;;PF00097.25;;PF12678.7;;PF13445.6;;PF13920.6;;PF17120.5;;PF12861.7;;PF14447.6	zf-RING_2;;zf-C3HC4_2;;zf-RING_5;;zf-RING_11;;zf-C3HC4;;zf-rbx1;;zf-RING_UBOX;;zf-C3HC4_3;;Zn_ribbon_17;;zf-ANAPC11;;Prok-RING_4	Ring finger domain;;Zinc finger, C3HC4 type;;zinc-RING finger domain;;RING-like zinc finger;;Zinc finger, C3HC4 type;;RING-H2 zinc finger domain;;RING-type zinc-finger;;Zinc finger, C3HC4 type;;Zinc-ribbon, C4HC2 type;;Anaphase-promoting complex subunit 11 RING-H2 finger;;Prokaryotic RING finger family 4
Vitvi05g00739	Vitvi05g00739	-	GO:0030042;;GO:0015629;;GO:0003779	biological_process;;cellular_component;;molecular_function;;	BP:actin filament depolymerization;;CC:actin cytoskeleton;;MF:actin binding;;	K05765	CFL	------	------	ENOG41122P5	S:Function unknown	XP_002285175.1	PREDICTED: actin-depolymerizing factor [Vitis vinifera]	sp|Q8SAG3|ADF_VITVI;;	Actin-depolymerizing factor OS=Vitis vinifera OX=29760 PE=2 SV=1;;	PF00241.20	Cofilin_ADF	Cofilin/tropomyosin-type actin-binding protein
Vitvi00g02183	Vitvi00g02183	Non coding	------	------	------	------	------	------	------	------	------	------	------	------	------	------	------	------
Vitvi11g01342	Vitvi11g01342	-	------	------	------	------	------	------	------	ENOG4111VSH	S:Function unknown	XP_002279728.1	PREDICTED: stress-response A/B barrel domain-containing protein UP3-like [Vitis vinifera]	sp|Q9SIP1|UP3_ARATH;;	Stress-response A/B barrel domain-containing protein UP3 OS=Arabidopsis thaliana OX=3702 GN=UP3 PE=1 SV=1;;	PF07876.12	Dabb	Stress responsive A/B Barrel Domain
Vitvi14g01016	Vitvi14g01016	-	GO:0005773;;GO:0008168;;GO:0003676;;GO:0005524;;GO:0004386	cellular_component;;molecular_function;;molecular_function;;molecular_function;;molecular_function;;	CC:vacuole;;MF:methyltransferase activity;;MF:nucleic acid binding;;MF:ATP binding;;MF:helicase activity;;	K10841	ERCC6, CSB, RAD26	map03420	Nucleotide excision repair	ENOG410YBHG;;ENOG410XP4Z	S:Function unknown;;L:Replication, recombination and repair	CAN61386.1	hypothetical protein VITISV_043759 [Vitis vinifera]	sp|Q9ZV43|CHR8_ARATH;;	Protein CHROMATIN REMODELING 8 OS=Arabidopsis thaliana OX=3702 GN=CHR8 PE=2 SV=1;;	PF00176.23	SNF2_N	SNF2 family N-terminal domain
Vitvi06g01172	Vitvi06g01172	-	GO:0006208;;GO:0005737;;GO:0005829;;GO:0016810;;GO:0004157	biological_process;;cellular_component;;cellular_component;;molecular_function;;molecular_function;;	BP:pyrimidine nucleobase catabolic process;;CC:cytoplasm;;CC:cytosol;;MF:hydrolase activity, acting on carbon-nitroge;;MF:dihydropyrimidinase activity;;	K01464	DPYS, dht, hydA	map00240;;map00770;;map00410	Pyrimidine metabolism;;Pantothenate and CoA biosynthesis;;beta-Alanine metabolism	COG0044	F:Nucleotide transport and metabolism	XP_002273526.2	PREDICTED: dihydropyrimidinase [Vitis vinifera]	sp|Q9FMP3|DPYS_ARATH;;	Dihydropyrimidinase OS=Arabidopsis thaliana OX=3702 GN=PYD2 PE=1 SV=1;;	PF01979.20;;PF07969.11	Amidohydro_1;;Amidohydro_3	Amidohydrolase family;;Amidohydrolase family
Vitvi08g01808	Vitvi08g01808	-	GO:0009507;;GO:0048037	cellular_component;;molecular_function;;	CC:chloroplast;;MF:cofactor binding;;	------	------	------	------	COG0748	P:Inorganic ion transport and metabolism	CBI29946.3	unnamed protein product, partial [Vitis vinifera]	------	------	PF10615.9;;PF13883.6;;PF01243.20	DUF2470;;Pyrid_oxidase_2;;Putative_PNPOx	Protein of unknown function;;Pyridoxamine 5'-phosphate oxidase;;Pyridoxamine 5'-phosphate oxidase
Vitvi12g02016	Vitvi12g02016	-	GO:0009904;;GO:0009903;;GO:0005829	biological_process;;biological_process;;cellular_component;;	BP:chloroplast accumulation movement;;BP:chloroplast avoidance movement;;CC:cytosol;;	------	------	------	------	ENOG410YUWG	S:Function unknown	XP_010658002.1	PREDICTED: WEB family protein At1g75720 [Vitis vinifera]	------	------	PF05701.11	WEMBL	Weak chloroplast movement under blue light
Vitvi15g00006	Vitvi15g00006	-	GO:0006730;;GO:0006555;;GO:0035999;;GO:0009086;;GO:0005829;;GO:0004489;;GO:0071949	biological_process;;biological_process;;biological_process;;biological_process;;cellular_component;;molecular_function;;molecular_function;;	BP:one-carbon metabolic process;;BP:methionine metabolic process;;BP:tetrahydrofolate interconversion;;BP:methionine biosynthetic process;;CC:cytosol;;MF:methylenetetrahydrofolate reductas;;MF:FAD binding;;	K00297	metF, MTHFR	map00670	One carbon pool by folate	COG0685	E:Amino acid transport and metabolism	XP_002272730.1	PREDICTED: probable methylenetetrahydrofolate reductase [Vitis vinifera]	sp|Q75HE6|MTHR_ORYSJ;;	Probable methylenetetrahydrofolate reductase OS=Oryza sativa subsp. japonica OX=39947 GN=Os03g0815200 PE=2 SV=1;;	PF02219.17	MTHFR	Methylenetetrahydrofolate reductase
Vitvi16g01998	Vitvi16g01998	-	GO:0016021;;GO:0030247;;GO:0005524;;GO:0004672	cellular_component;;molecular_function;;molecular_function;;molecular_function;;	CC:integral component of membrane;;MF:polysaccharide binding;;MF:ATP binding;;MF:protein kinase activity;;	------	------	------	------	COG0515;;ENOG410YB97	T:Signal transduction mechanisms;;	XP_019081732.1	PREDICTED: rust resistance kinase Lr10-like isoform X1 [Vitis vinifera]	sp|P93604|LRK10_WHEAT;;	Rust resistance kinase Lr10 OS=Triticum aestivum OX=4565 GN=LRK10 PE=2 SV=1;;	PF00069.25;;PF07714.17;;PF13947.6	Pkinase;;Pkinase_Tyr;;GUB_WAK_bind	Protein kinase domain;;Protein tyrosine kinase;;Wall-associated receptor kinase galacturonan-binding
Vitvi12g01171	Vitvi12g01171	-	------	------	------	------	------	------	------	------	------	------	------	------	------	------	------	------
Vitvi02g01550	Vitvi02g01550	-	GO:0005524	molecular_function;;	MF:ATP binding;;	K11269	CTF18, CHL12	------	------	ENOG410XP8M	O:Posttranslational modification, protein turnover, chaperones	CBI33776.3	unnamed protein product, partial [Vitis vinifera]	------	------	------	------	------
Vitvi16g01853	Vitvi16g01853	-	GO:0003824	molecular_function;;	MF:catalytic activity;;	------	------	------	------	------	------	CBI31863.3	unnamed protein product, partial [Vitis vinifera]	------	------	------	------	------
Vitvi11g00142	Vitvi11g00142	-	GO:0004842;;GO:0005524;;GO:0004672	molecular_function;;molecular_function;;molecular_function;;	MF:ubiquitin-protein transferase activity;;MF:ATP binding;;MF:protein kinase activity;;	------	------	------	------	COG0515	S:Function unknown	XP_010656166.1	PREDICTED: U-box domain-containing protein 34 [Vitis vinifera]	sp|Q8S8S7|PUB34_ARATH;;	U-box domain-containing protein 34 OS=Arabidopsis thaliana OX=3702 GN=PUB34 PE=3 SV=1;;	PF07714.17;;PF00069.25;;PF04564.15;;PF00582.26	Pkinase_Tyr;;Pkinase;;U-box;;Usp	Protein tyrosine kinase;;Protein kinase domain;;U-box domain;;Universal stress protein family
Vitvi06g00721	Vitvi06g00721	-	GO:0003824	molecular_function;;	MF:catalytic activity;;	K17508	PTC7, PPTC7	------	------	COG0631	S:Function unknown	XP_002273518.2	PREDICTED: probable protein phosphatase 2C 26 [Vitis vinifera]	sp|O64730|P2C26_ARATH;;	Probable protein phosphatase 2C 26 OS=Arabidopsis thaliana OX=3702 GN=At2g30170 PE=2 SV=2;;	PF00481.21;;PF07228.12;;PF13672.6	PP2C;;SpoIIE;;PP2C_2	Protein phosphatase 2C;;Stage II sporulation protein E;;Protein phosphatase 2C
Vitvi07g00288	Vitvi07g00288	-	------	------	------	------	------	------	------	------	------	CBI35104.3	unnamed protein product, partial [Vitis vinifera]	------	------	------	------	------
Vitvi13g01403	Vitvi13g01403	-	GO:0003676	molecular_function;;	MF:nucleic acid binding;;	------	------	------	------	ENOG4111CYJ	S:Function unknown	XP_010659128.1	PREDICTED: zinc finger protein 3-like [Vitis vinifera]	sp|Q39262|ZFP3_ARATH;;	Zinc finger protein 3 OS=Arabidopsis thaliana OX=3702 GN=ZFP3 PE=1 SV=1;;	PF13912.6	zf-C2H2_6	C2H2-type zinc finger
Vitvi03g01754	Vitvi03g01754	-	GO:0016021	cellular_component;;	CC:integral component of membrane;;	------	------	------	------	ENOG410XRTN;;ENOG410YBZK	S:Function unknown;;	CAN71538.1	hypothetical protein VITISV_030083 [Vitis vinifera]	sp|F4I718|CSI3_ARATH;;	Protein CELLULOSE SYNTHASE INTERACTIVE 3 OS=Arabidopsis thaliana OX=3702 GN=CSI3 PE=1 SV=1;;	------	------	------
Vitvi15g00446	Vitvi15g00446	-	GO:0015074;;GO:0007165;;GO:0000943;;GO:0020037;;GO:0016705;;GO:0008270;;GO:0003676;;GO:0003964;;GO:0005506	biological_process;;biological_process;;cellular_component;;molecular_function;;molecular_function;;molecular_function;;molecular_function;;molecular_function;;molecular_function;;	BP:DNA integration;;BP:signal transduction;;CC:retrotransposon nucleocapsid;;MF:heme binding;;MF:oxidoreductase activity, acting on paired donors, with incorporation or reduction of molecular oxygen;;MF:zinc ion binding;;MF:nucleic acid binding;;MF:RNA-directed DNA polymerase activity;;MF:iron ion binding;;	------	------	------	------	ENOG410ZK3M	S:Function unknown	RVX23760.1	Retrovirus-related Pol polyprotein from transposon RE1 [Vitis vinifera]	sp|Q94HW2|POLR1_ARATH;;	Retrovirus-related Pol polyprotein from transposon RE1 OS=Arabidopsis thaliana OX=3702 GN=RE1 PE=2 SV=1;;	PF14223.6;;PF13976.6	Retrotran_gag_2;;gag_pre-integrs	gag-polypeptide of LTR copia-type;;GAG-pre-integrase domain
Vitvi18g02651	Vitvi18g02651	Appear only in secondary splicing variant	GO:0016021;;GO:0003899;;GO:0016787	cellular_component;;molecular_function;;molecular_function;;	CC:integral component of membrane;;MF:DNA-directed RNA polymerase activity;;MF:hydrolase activity;;	------	------	------	------	ENOG410Z40M	S:Function unknown	XP_010664527.1	PREDICTED: uncharacterized protein LOC104882526 isoform X1 [Vitis vinifera]	------	------	------	------	------
Vitvi07g02146	Vitvi07g02146	-	------	------	------	------	------	------	------	ENOG41119R2	S:Function unknown	XP_010652120.1	PREDICTED: uncharacterized protein LOC104879777 [Vitis vinifera]	------	------	------	------	------
Vitvi16g02103	Vitvi16g02103	-	GO:0009733;;GO:0009826;;GO:0010311;;GO:0009620;;GO:0048281;;GO:0009926;;GO:0009640;;GO:0005829;;GO:0016020;;GO:0009506;;GO:0008270	biological_process;;biological_process;;biological_process;;biological_process;;biological_process;;biological_process;;biological_process;;cellular_component;;cellular_component;;cellular_component;;molecular_function;;	BP:response to auxin;;BP:unidimensional cell growth;;BP:lateral root formation;;BP:response to fungus;;BP:inflorescence morphogenesis;;BP:auxin polar transport;;BP:photomorphogenesis;;CC:cytosol;;CC:membrane;;CC:plasmodesma;;MF:zinc ion binding;;	K10691	UBR4, ZUBR1	------	------	ENOG410XPP8	O:Posttranslational modification, protein turnover, chaperones	CBI23445.3	unnamed protein product, partial [Vitis vinifera]	sp|Q9SRU2|BIG_ARATH;;	Auxin transport protein BIG OS=Arabidopsis thaliana OX=3702 GN=BIG PE=1 SV=2;;	------	------	------
Vitvi18g02447	VviTPS08	-	GO:0016114;;GO:0005737;;GO:0102905;;GO:0102906;;GO:0010333;;GO:0000287	biological_process;;cellular_component;;molecular_function;;molecular_function;;molecular_function;;molecular_function;;	BP:terpenoid biosynthetic process;;CC:cytoplasm;;MF:valencene synthase activity;;MF:7-epi-alpha-selinene synthase activity;;MF:terpene synthase activity;;MF:magnesium ion binding;;	K14181;K15803	TPS1;GERD	map00909	Sesquiterpenoid and triterpenoid biosynthesis	ENOG410YBXH;;ENOG41118IF	S:Function unknown;;	XP_019073468.1	PREDICTED: LOW QUALITY PROTEIN: valencene synthase [Vitis vinifera]	sp|Q6Q3H2|TPSVS_VITVI;;	Valencene synthase OS=Vitis vinifera OX=29760 GN=ValCS PE=1 SV=1;;	PF03936.16;;PF01397.21	Terpene_synth_C;;Terpene_synth	Terpene synthase family, metal binding domain;;Terpene synthase, N-terminal domain
Vitvi07g02852	Vitvi07g02852	-	GO:0042545;;GO:0006511;;GO:0045490;;GO:0007275;;GO:0005737;;GO:0005634;;GO:0030599;;GO:0008270;;GO:0045330;;GO:0016491	biological_process;;biological_process;;biological_process;;biological_process;;cellular_component;;cellular_component;;molecular_function;;molecular_function;;molecular_function;;molecular_function;;	BP:cell wall modification;;BP:ubiquitin-dependent protein catabolic process;;BP:pectin catabolic process;;BP:multicellular organism development;;CC:cytoplasm;;CC:nucleus;;MF:pectinesterase activity;;MF:zinc ion binding;;MF:aspartyl esterase activity;;MF:oxidoreductase activity;;	K04506	SIAH1	map04120	Ubiquitin mediated proteolysis	ENOG410XVP0	O:Posttranslational modification, protein turnover, chaperones	CBI33064.3	unnamed protein product, partial [Vitis vinifera]	sp|Q84JL3|SINA3_ARATH;;	E3 ubiquitin-protein ligase SINAT3 OS=Arabidopsis thaliana OX=3702 GN=SINAT3 PE=1 SV=1;;	PF03145.16;;PF13920.6	Sina;;zf-C3HC4_3	Seven in absentia protein family;;Zinc finger, C3HC4 type
Vitvi04g01926	Vitvi04g01926	-	GO:0016021;;GO:0016020;;GO:0016798	cellular_component;;cellular_component;;molecular_function;;	CC:integral component of membrane;;CC:membrane;;MF:hydrolase activity, acting on glycosyl bonds;;	K07964	HPSE	map00531	Glycosaminoglycan degradation	ENOG410YDJW	G:Carbohydrate transport and metabolism	RVX19647.1	Heparanase-like protein 3 [Vitis vinifera]	sp|Q9FZP1|HPSE3_ARATH;;	Heparanase-like protein 3 OS=Arabidopsis thaliana OX=3702 GN=At5g34940 PE=2 SV=2;;	PF03662.14	Glyco_hydro_79n	Glycosyl hydrolase family 79, N-terminal domain
Vitvi01g01518	Vitvi01g01518	-	GO:0016747	molecular_function;;	MF:transferase activity, transferring acyl groups other than amino-acyl groups;;	------	------	------	------	------	------	RVW18107.1	BAHD acyltransferase [Vitis vinifera]	------	------	------	------	------
Vitvi11g00773	Vitvi11g00773	-	GO:0015074;;GO:0006402;;GO:0016579;;GO:0007165;;GO:0000943;;GO:0030014;;GO:0003676;;GO:0008270;;GO:0043531;;GO:0036459	biological_process;;biological_process;;biological_process;;biological_process;;cellular_component;;cellular_component;;molecular_function;;molecular_function;;molecular_function;;molecular_function;;	BP:DNA integration;;BP:mRNA catabolic process;;BP:protein deubiquitination;;BP:signal transduction;;CC:retrotransposon nucleocapsid;;CC:CCR4-NOT complex;;MF:nucleic acid binding;;MF:zinc ion binding;;MF:ADP binding;;MF:thiol-dependent ubiquitinyl hydrolase activity;;	------	------	------	------	ENOG410XS4D;;COG2801	S:Function unknown;;	CAN71828.1	hypothetical protein VITISV_020654 [Vitis vinifera]	------	------	------	------	------
Vitvi09g01941	Vitvi09g01941	-	GO:0046983;;GO:0003677	molecular_function;;molecular_function;;	MF:protein dimerization activity;;MF:DNA binding;;	------	------	------	------	ENOG4111SPB;;ENOG410XWK2	S:Function unknown;;	XP_010655339.1	PREDICTED: uncharacterized protein LOC104880446 [Vitis vinifera]	------	------	PF04937.15	DUF659	Protein of unknown function
Vitvi01g01495	Vitvi01g01495	-	GO:0090630;;GO:0006886;;GO:0016021;;GO:0005623;;GO:0005096;;GO:0017137	biological_process;;biological_process;;cellular_component;;cellular_component;;molecular_function;;molecular_function;;	BP:activation of GTPase activity;;BP:intracellular protein transport;;CC:integral component of membrane;;CC:cell;;MF:GTPase activator activity;;MF:Rab GTPase binding;;	------	------	------	------	COG5210	O:Posttranslational modification, protein turnover, chaperones	RVW91654.1	GTPase-activating protein GYP7 [Vitis vinifera]	sp|Q9UUH7|GYP7_SCHPO;;	GTPase-activating protein gyp7 OS=Schizosaccharomyces pombe;;	------	------	------
Vitvi14g02544	Vitvi14g02544	-	GO:0005618;;GO:0005576;;GO:0030145;;GO:0045735	cellular_component;;cellular_component;;molecular_function;;molecular_function;;	CC:cell wall;;CC:extracellular region;;MF:manganese ion binding;;MF:nutrient reservoir activity;;	------	------	------	------	ENOG410YERY	S:Function unknown	RVW53462.1	Germin-like protein subfamily 1 member 14 [Vitis vinifera]	sp|P92997|GL113_ARATH;;	Germin-like protein subfamily 1 member 13 OS=Arabidopsis thaliana OX=3702 GN=GLP6 PE=2 SV=2;;	PF00190.22;;PF07883.11	Cupin_1;;Cupin_2	Cupin;;Cupin domain
Vitvi01g01713	Vitvi01g01713	-	GO:0006751;;GO:0016021;;GO:0005886;;GO:0000048;;GO:0036374;;GO:0016765;;GO:0015267	biological_process;;cellular_component;;cellular_component;;molecular_function;;molecular_function;;molecular_function;;molecular_function;;	BP:glutathione catabolic process;;CC:integral component of membrane;;CC:plasma membrane;;MF:peptidyltransferase activity;;MF:glutathione hydrolase activity;;MF:transferase activity, transferring alkyl or ary;;MF:channel activity;;	K18592	GGT1_5, CD224	map00460;;map00590;;map00480;;map00430	Cyanoamino acid metabolism;;Arachidonic acid metabolism;;Glutathione metabolism;;Taurine and hypotaurine metabolism	COG0405	E:Amino acid transport and metabolism	CAN61775.1	hypothetical protein VITISV_024881 [Vitis vinifera]	sp|Q9M0G0|GAGT3_ARATH;;	Glutathione hydrolase 3 OS=Arabidopsis thaliana OX=3702 GN=GGT3 PE=2 SV=1;;	PF01019.21	G_glu_transpept	Gamma-glutamyltranspeptidase
Vitvi16g00412	Vitvi16g00412	-	------	------	------	------	------	------	------	------	------	RVX15231.1	hypothetical protein CK203_007901 [Vitis vinifera]	------	------	------	------	------
Vitvi14g00940	VviMYBA5	-	GO:0030154;;GO:0005634;;GO:0043565;;GO:0044212;;GO:0003700;;GO:0003677	biological_process;;cellular_component;;molecular_function;;molecular_function;;molecular_function;;molecular_function;;	BP:cell differentiation;;CC:nucleus;;MF:sequence-specific DNA binding;;MF:transcription regulatory region DNA binding;;MF:transcription factor activity, sequence-specific DNA binding;;MF:DNA binding;;	K09422;K16166	MYBP;PAP1, MYB75	map04712	Circadian rhythm - plant	COG5147	K:Transcription	CBI33526.3	unnamed protein product, partial [Vitis vinifera]	sp|Q9ZTC3|MYB90_ARATH;;	Transcription factor MYB90 OS=Arabidopsis thaliana OX=3702 GN=MYB90 PE=1 SV=1;;	PF00249.31;;PF13921.6	Myb_DNA-binding;;Myb_DNA-bind_6	Myb-like DNA-binding domain;;Myb-like DNA-binding domain
Vitvi10g01891	Vitvi10g01891	-	------	------	------	------	------	------	------	------	------	XP_010655818.2	PREDICTED: uncharacterized protein LOC104880567 [Vitis vinifera]	------	------	PF03732.17	Retrotrans_gag	Retrotransposon gag protein
Vitvi13g00724	Vitvi13g00724	-	GO:0019438;;GO:0005829;;GO:0008757;;GO:0046983;;GO:0008171	biological_process;;cellular_component;;molecular_function;;molecular_function;;molecular_function;;	BP:aromatic compound biosynthetic process;;CC:cytosol;;MF:S-adenosylmethionine-dependent methyltransferase activity;;MF:protein dimerization activity;;MF:O-methyltransferase activity;;	K13066	E2.1.1.68, COMT	map00940	Phenylpropanoid biosynthesis	ENOG410XS7T	S:Function unknown	CBI40201.3	unnamed protein product, partial [Vitis vinifera]	sp|Q8W013|COMT1_CATRO;;	Caffeic acid 3-O-methyltransferase OS=Catharanthus roseus OX=4058 GN=COMT1 PE=2 SV=1;;	PF00891.18	Methyltransf_2	O-methyltransferase domain
Vitvi12g00378	Vitvi12g00378	-	GO:0005618;;GO:0005576;;GO:0030145;;GO:0045735	cellular_component;;cellular_component;;molecular_function;;molecular_function;;	CC:cell wall;;CC:extracellular region;;MF:manganese ion binding;;MF:nutrient reservoir activity;;	------	------	------	------	ENOG410YERY	S:Function unknown	XP_002269347.1	PREDICTED: putative germin-like protein 2-1 [Vitis vinifera]	sp|Q6K5Q0|GL21_ORYSJ;;	Putative germin-like protein 2-1 OS=Oryza sativa subsp. japonica OX=39947 GN=Os02g0491600 PE=3 SV=1;;	PF00190.22;;PF07883.11	Cupin_1;;Cupin_2	Cupin;;Cupin domain
Vitvi07g01290	Vitvi07g01290	-	GO:0005634;;GO:0003677	cellular_component;;molecular_function;;	CC:nucleus;;MF:DNA binding;;	------	------	------	------	ENOG4111D0V;;ENOG410YZ3E;;ENOG410ZPCJ	S:Function unknown;;K:Transcription;;K:Transcription	RVX23361.1	B3 domain-containing protein REM19 [Vitis vinifera]	sp|Q8L3W1|VRN1_ARATH;;	B3 domain-containing transcription factor VRN1 OS=Arabidopsis thaliana OX=3702 GN=VRN1 PE=1 SV=1;;	PF02362.21	B3	B3 DNA binding domain
Vitvi08g00794	Vitvi08g00794	-	GO:0016567;;GO:0006511;;GO:0031146;;GO:0005634;;GO:0019005	biological_process;;biological_process;;biological_process;;cellular_component;;cellular_component;;	BP:protein ubiquitination;;BP:ubiquitin-dependent protein catabolic process;;BP:SCF-dependent proteasomal ubiquitin-dependent protein catabolic process;;CC:nucleus;;CC:SCF ubiquitin ligase complex;;	K10268	FBXL2_20	------	------	ENOG410XQ54	K:Transcription	XP_019077423.1	PREDICTED: F-box/LRR-repeat protein 3 [Vitis vinifera]	sp|Q8RWU5|FBL3_ARATH;;	F-box/LRR-repeat protein 3 OS=Arabidopsis thaliana OX=3702 GN=FBL3 PE=2 SV=1;;	PF13516.6	LRR_6	Leucine Rich repeat
Vitvi08g01369	Vitvi08g01369	-	GO:0051209;;GO:0032959;;GO:0035556;;GO:0016042;;GO:0048015;;GO:0005886;;GO:0004435	biological_process;;biological_process;;biological_process;;biological_process;;biological_process;;cellular_component;;molecular_function;;	BP:release of sequestered calcium ion into cytosol;;BP:inositol trisphosphate biosynthetic process;;BP:intracellular signal transduction;;BP:lipid catabolic process;;BP:phosphatidylinositol-mediated signaling;;CC:plasma membrane;;MF:phosphatidylinositol phospholipase C activity;;	K05857	PLCD	map04070;;map04933;;map00562	Phosphatidylinositol signaling system;;AGE-RAGE signaling pathway in diabetic complications;;Inositol phosphate metabolism	ENOG410XPSW	S:Function unknown	XP_010654153.1	PREDICTED: phosphoinositide phospholipase C 2 isoform X1 [Vitis vinifera]	sp|Q39033|PLCD2_ARATH;;	Phosphoinositide phospholipase C 2 OS=Arabidopsis thaliana OX=3702 GN=PLC2 PE=1 SV=1;;	PF00388.19;;PF00387.19;;PF00168.30;;PF09279.11	PI-PLC-X;;PI-PLC-Y;;C2;;EF-hand_like	Phosphatidylinositol-specific phospholipase C, X domain;;Phosphatidylinositol-specific phospholipase C, Y domain;;C2 domain;;Phosphoinositide-specific phospholipase C, efhand-like
Vitvi10g00665	Vitvi10g00665	-	GO:0016021;;GO:0016788	cellular_component;;molecular_function;;	CC:integral component of membrane;;MF:hydrolase activity, acting on ester bonds;;	------	------	------	------	ENOG410YD3P	S:Function unknown	XP_019078121.1	PREDICTED: GDSL esterase/lipase At1g29670 [Vitis vinifera]	sp|Q9C7N4|GDL15_ARATH;;	GDSL esterase/lipase At1g29670 OS=Arabidopsis thaliana OX=3702 GN=At1g29670 PE=2 SV=1;;	PF00657.22	Lipase_GDSL	GDSL-like Lipase/Acylhydrolase
Vitvi04g01042	Vitvi04g01042	-	GO:0015074;;GO:0000943;;GO:0003676	biological_process;;cellular_component;;molecular_function;;	BP:DNA integration;;CC:retrotransposon nucleocapsid;;MF:nucleic acid binding;;	------	------	------	------	COG2801	L:Replication, recombination and repair	XP_022144023.1	uncharacterized protein LOC111013815 [Momordica charantia]	------	------	------	------	------
Vitvi19g01241	Vitvi19g01241	-	------	------	------	------	------	------	------	------	------	------	------	------	------	------	------	------
Vitvi02g00406	Vitvi02g00406	-	GO:0005634;;GO:0003700;;GO:0003677	cellular_component;;molecular_function;;molecular_function;;	CC:nucleus;;MF:transcription factor activity, sequence-specific DNA binding;;MF:DNA binding;;	------	------	------	------	ENOG410YMJJ	G:Carbohydrate transport and metabolism	XP_002276184.1	PREDICTED: ethylene-responsive transcription factor ERF026 [Vitis vinifera]	sp|Q9CAN9|ERF26_ARATH;;	Ethylene-responsive transcription factor ERF026 OS=Arabidopsis thaliana OX=3702 GN=ERF026 PE=2 SV=1;;	PF00847.20	AP2	AP2 domain
Vitvi07g01540	Vitvi07g01540	-	GO:0017150;;GO:0050660	molecular_function;;molecular_function;;	MF:tRNA dihydrouridine synthase activity;;MF:flavin adenine dinucleotide binding;;	K05543	DUS2	------	------	COG0042	C:Energy production and conversion	CBI18618.3	unnamed protein product, partial [Vitis vinifera]	sp|Q9NX74|DUS2L_HUMAN;;	tRNA-dihydrouridin;;	------	------	------
Vitvi19g02372	Vitvi19g02372	-	------	------	------	------	------	------	------	------	------	------	------	------	------	------	------	------
Vitvi16g01850	Vitvi16g01850	-	GO:0042546;;GO:0005975;;GO:0071555;;GO:0010411;;GO:0005618;;GO:0016021;;GO:0048046;;GO:0016762;;GO:0004553	biological_process;;biological_process;;biological_process;;biological_process;;cellular_component;;cellular_component;;cellular_component;;molecular_function;;molecular_function;;	BP:cell wall biogenesis;;BP:carbohydrate metabolic process;;BP:cell wall organization;;BP:xyloglucan metabolic process;;CC:cell wall;;CC:integral component of membrane;;CC:apoplast;;MF:xylogluca;;MF:hydrolase activity, hydrolyzing O-glycosyl compounds;;	K08235	E2.4.1.207	------	------	COG2273	I:Lipid transport and metabolism	CAN67217.1	hypothetical protein VITISV_041888 [Vitis vinifera]	sp|Q8LDS2|XTH27_ARATH;;	Probable xyloglucan endotransglucosylase/hydrolase protein 27 OS=Arabidopsis thaliana OX=3702 GN=XTH27 PE=2 SV=2;;	PF00722.21	Glyco_hydro_16	Glycosyl hydrolases family 16
Vitvi05g02035	Vitvi05g02035	-	GO:0006412;;GO:0005739;;GO:0005840;;GO:0003735	biological_process;;cellular_component;;cellular_component;;molecular_function;;	BP:translation;;CC:mitochondrion;;CC:ribosome;;MF:structural constituent of ribosome;;	------	------	------	------	ENOG41113CF	S:Function unknown	CBI40829.3	unnamed protein product, partial [Vitis vinifera]	------	------	------	------	------
Vitvi11g00703	Vitvi11g00703	-	------	------	------	------	------	------	------	------	------	------	------	------	------	------	------	------
Vitvi00g01296	Vitvi00g01296	-	GO:0016021	cellular_component;;	CC:integral component of membrane;;	K22379	RNFT1	------	------	ENOG4111HH8	S:Function unknown	RVW13874.1	hypothetical protein CK203_079416 [Vitis vinifera]	------	------	------	------	------
Vitvi00g02167	Vitvi00g02167	The sequence of the model RefSeq protein was modified	GO:0051013;;GO:0008352;;GO:0005874;;GO:0008017	biological_process;;cellular_component;;cellular_component;;molecular_function;;	BP:microtubule severing;;CC:katanin complex;;CC:microtubule;;MF:microtubule binding;;	K18643	KATNB1	------	------	ENOG410XQAC;;COG2319	S:Function unknown;;	CBI35743.3	unnamed protein product, partial [Vitis vinifera]	sp|Q8H0T9|KTNB1_ARATH;;	Katanin p80 WD40 repeat-containing subunit B1 homolog OS=Arabidopsis thaliana OX=3702 GN=At5g23430 PE=2 SV=3;;	------	------	------
Vitvi04g00205	Vitvi04g00205	Appear in primary splicing variant	GO:0016874;;GO:0061630	molecular_function;;molecular_function;;	MF:ligase activity;;MF:ubiquitin protein ligase activity;;	------	------	------	------	ENOG41121N2	S:Function unknown	XP_010648413.1	PREDICTED: E3 ubiquitin-protein ligase RLIM [Vitis vinifera]	sp|Q7XTV7|HIP1_ORYSJ;;	Probable E3 ubiquitin-protein ligase HIP1 OS=Oryza sativa subsp. japonica OX=39947 GN=HIP1 PE=1 SV=2;;	PF13639.6;;PF13923.6;;PF17123.5;;PF12678.7;;PF00097.25	zf-RING_2;;zf-C3HC4_2;;zf-RING_11;;zf-rbx1;;zf-C3HC4	Ring finger domain;;Zinc finger, C3HC4 type;;RING-like zinc finger;;RING-H2 zinc finger domain;;Zinc finger, C3HC4 type
Vitvi06g01874	Vitvi06g01874	-	GO:0006355;;GO:0008270;;GO:0003676	biological_process;;molecular_function;;molecular_function;;	BP:regulation of transcription, DNA-templated;;MF:zinc ion binding;;MF:nucleic acid binding;;	------	------	------	------	ENOG410Y5S3	S:Function unknown	XP_010651676.1	PREDICTED: protein FAR1-RELATED SEQUENCE 5-like [Vitis vinifera]	sp|Q9SZL8|FRS5_ARATH;;	Protein FAR1-RELATED SEQUENCE 5 OS=Arabidopsis thaliana OX=3702 GN=FRS5 PE=1 SV=1;;	PF10551.9;;PF03101.15;;PF00872.18	MULE;;FAR1;;Transposase_mut	MULE transposase domain;;FAR1 DNA-binding domain;;Transposase, Mutator family
Vitvi08g00969	Vitvi08g00969	-	------	------	------	------	------	------	------	------	------	------	------	------	------	------	------	------
Vitvi01g01999	Vitvi01g01999	-	GO:0032259;;GO:0008757;;GO:0008168	biological_process;;molecular_function;;molecular_function;;	BP:methylation;;MF:S-adenosylmethionine-dependent methyltransferase activity;;MF:methyltransferase activity;;	------	------	------	------	ENOG4111PH9	S:Function unknown	CBI26817.3	unnamed protein product, partial [Vitis vinifera]	sp|B2KPR3|LAMT_CATRO;;	Loganic acid O-methyltransferase OS=Catharanthus roseus OX=4058 GN=LAMT PE=1 SV=1;;	PF03492.15	Methyltransf_7	SAM dependent carboxyl methyltransferase
Vitvi05g01653	Vitvi05g01653	-	GO:0016758	molecular_function;;	MF:transferase activity, transferring hexosyl groups;;	------	------	------	------	COG1819	S:Function unknown	CAN80193.1	hypothetical protein VITISV_017236 [Vitis vinifera]	sp|Q9SYK9|U74E2_ARATH;;	UDP-glycosyltransferase 74E2 OS=Arabidopsis thaliana OX=3702 GN=UGT74E2 PE=1 SV=1;;	PF00201.18;;PF04101.16	UDPGT;;Glyco_tran_28_C	UDP-glucoronosyl and UDP-glucosyl transferase;;Glycosyltransferase family 28 C-terminal domain
Vitvi06g00470	Vitvi06g00470	-	GO:0080156;;GO:0009737;;GO:0005739	biological_process;;biological_process;;cellular_component;;	BP:mitochondrial mRNA modification;;BP:response to abscisic acid;;CC:mitochondrion;;	------	------	------	------	ENOG410Z7Z7	G:Carbohydrate transport and metabolism	CBI16128.3	unnamed protein product, partial [Vitis vinifera]	sp|Q9T0D6|PP306_ARATH;;	Pentatricopeptide repeat-containing protein At4g11690 OS=Arabidopsis thaliana OX=3702 GN=At4g11690 PE=2 SV=1;;	PF13041.6;;PF12854.7;;PF01535.20;;PF13812.6;;PF17177.4	PPR_2;;PPR_1;;PPR;;PPR_3;;PPR_long	PPR repeat family;;PPR repeat;;PPR repeat;;Pentatricopeptide repeat domain;;Pentacotripeptide-repeat region of PRORP
Vitvi12g01076	Vitvi12g01076	-	------	------	------	------	------	------	------	------	------	------	------	------	------	------	------	------
Vitvi09g01699	Vitvi09g01699	-	GO:0006468;;GO:0016021;;GO:0005886;;GO:0004675;;GO:0004674;;GO:0005524	biological_process;;cellular_component;;cellular_component;;molecular_function;;molecular_function;;molecular_function;;	BP:protein phosphorylation;;CC:integral component of membrane;;CC:plasma membrane;;MF:transmembrane receptor protein serine/threonine kinase activity;;MF:protein serine/threonine kinase activity;;MF:ATP binding;;	K00924	E2.7.1.-	------	------	ENOG41102Z7;;COG0515	T:Signal transduction mechanisms;;	CBI36395.3	unnamed protein product, partial [Vitis vinifera]	sp|P43298|TMK1_ARATH;;	Receptor protein kinase TMK1 OS=Arabidopsis thaliana OX=3702 GN=TMK1 PE=1 SV=1;;	------	------	------
Vitvi03g00159	Vitvi03g00159	Appear in primary splicing variant	------	------	------	K10581	UBE2O	map04120	Ubiquitin mediated proteolysis	ENOG410XQ7W	O:Posttranslational modification, protein turnover, chaperones	XP_002277945.1	PREDICTED: probable ubiquitin-conjugating enzyme E2 23 [Vitis vinifera]	sp|Q9ZVX1|UBC23_ARATH;;	Probable ubiquitin-conjugating enzyme E2 23 OS=Arabidopsis thaliana OX=3702 GN=UBC23 PE=1 SV=1;;	PF00179.26	UQ_con	Ubiquitin-conjugating enzyme
Vitvi19g02185	Vitvi19g02185	-	GO:0043531	molecular_function;;	MF:ADP binding;;	------	------	------	------	COG4886;;ENOG41114PR;;ENOG410ZS7Y	S:Function unknown;;U:Intracellular trafficking, secretion, and vesicular transport;;U:Intracellular trafficking, secretion, and vesicular transport	XP_019072988.1	PREDICTED: putative disease resistance protein RGA3 isoform X2 [Vitis vinifera]	sp|Q7XA42|RGA1_SOLBU;;	Putative disease resistance protein RGA1 OS=Solanum bulbocastanum OX=147425 GN=RGA1 PE=2 SV=2;;	PF00931.22;;PF18052.1	NB-ARC;;Rx_N	NB-ARC domain;;Rx N-terminal domain
Vitvi12g02573	Vitvi12g02573	-	GO:0046777;;GO:0016021;;GO:0005886;;GO:0004674;;GO:0004190;;GO:0004672;;GO:0005524	biological_process;;cellular_component;;cellular_component;;molecular_function;;molecular_function;;molecular_function;;molecular_function;;	BP:protein autophosphorylation;;CC:integral component of membrane;;CC:plasma membrane;;MF:protein serine/threonine kinase activity;;MF:aspartic-type endopeptidase activity;;MF:protein kinase activity;;MF:ATP binding;;	------	------	------	------	COG4886;;ENOG410XSG4	S:Function unknown;;T:Signal transduction mechanisms	CBI20020.3	unnamed protein product, partial [Vitis vinifera]	sp|C0LGH3|Y5614_ARATH;;	Probable LRR receptor-like serine/threonine-protein kinase At1g56140 OS=Arabidopsis thaliana OX=3702 GN=At1g56140 PE=2 SV=2;;	------	------	------
Vitvi19g01032	Vitvi19g01032	-	GO:0006749;;GO:0005737;;GO:0016740;;GO:0004364	biological_process;;cellular_component;;molecular_function;;molecular_function;;	BP:glutathione metabolic process;;CC:cytoplasm;;MF:transferase activity;;MF:glutathione transferase activity;;	K00799	GST, gst	map00480	Glutathione metabolism	ENOG410XSIX	O:Posttranslational modification, protein turnover, chaperones	XP_003634749.1	PREDICTED: probable glutathione S-transferase isoform X1 [Vitis vinifera]	sp|Q03666|GSTX4_TOBAC;;	Probable glutathione S-transferase OS=Nicotiana tabacum OX=4097 PE=2 SV=1;;	PF02798.20;;PF13417.6;;PF00043.25;;PF13409.6;;PF13410.6;;PF17172.4;;PF14497.6	GST_N;;GST_N_3;;GST_C;;GST_N_2;;GST_C_2;;GST_N_4;;GST_C_3	Glutathione S-transferase, N-terminal domain;;Glutathione S-transferase, N-terminal domain;;Glutathione S-transferase, C-terminal domain;;Glutathione S-transferase, N-terminal domain;;Glutathione S-transferase, C-terminal domain;;Glutathione S-transferase N-terminal domain;;Glutathione S-transferase, C-terminal domain
Vitvi01g01645	Vitvi01g01645	Appear in primary splicing variant	GO:0016791;;GO:0004721	molecular_function;;molecular_function;;	MF:phosphatase activity;;MF:phosphoprotein phosphatase activity;;	K17616	CTDSPL2	------	------	COG5190	T:Signal transduction mechanisms	CBI27650.3	unnamed protein product, partial [Vitis vinifera]	sp|Q54GB2|CTSL2_DICDI;;	CTD small phosphatase-like protein 2 OS=Dictyostelium discoideum OX=44689 GN=ctdspl2 PE=3 SV=1;;	PF03031.18	NIF	NLI interacting factor-like phosphatase
Vitvi10g01165	Vitvi10g01165	-	GO:0009958	biological_process;;	BP:positive gravitropism;;	------	------	------	------	ENOG410YBGR	T:Signal transduction mechanisms	CAN60099.1	hypothetical protein VITISV_021667 [Vitis vinifera]	------	------	------	------	------
Vitvi02g00604	Vitvi02g00604	-	GO:0004674;;GO:0005524	molecular_function;;molecular_function;;	MF:protein serine/threonine kinase activity;;MF:ATP binding;;	------	------	------	------	COG0515	U:Intracellular trafficking, secretion, and vesicular transport	XP_002282904.1	PREDICTED: probable receptor-like protein kinase At5g47070 [Vitis vinifera]	sp|Q9LTC0|PBL19_ARATH;;	Probable serine/threonine-protein kinase PBL19 OS=Arabidopsis thaliana OX=3702 GN=PBL19 PE=1 SV=1;;	PF07714.17;;PF00069.25	Pkinase_Tyr;;Pkinase	Protein tyrosine kinase;;Protein kinase domain
Vitvi18g01446	Vitvi18g01446	-	GO:0015074;;GO:0000943;;GO:0003676	biological_process;;cellular_component;;molecular_function;;	BP:DNA integration;;CC:retrotransposon nucleocapsid;;MF:nucleic acid binding;;	------	------	------	------	------	------	RVW26216.1	Retrovirus-related Pol polyprotein from transposon TNT 1-94 [Vitis vinifera]	------	------	------	------	------
Vitvi19g01549	Vitvi19g01549	-	GO:0006412;;GO:0005840;;GO:0003735;;GO:0016746	biological_process;;cellular_component;;molecular_function;;molecular_function;;	BP:translation;;CC:ribosome;;MF:structural constituent of ribosome;;MF:transferase activity, transferring acyl groups;;	K02901	RP-L27e, RPL27	map03010	Ribosome	COG2163	S:Function unknown	XP_002267478.1	PREDICTED: 60S ribosomal protein L27 [Vitis vinifera]	sp|Q05462|RL27_PEA;;	60S ribosomal protein L27 OS=Pisum sativum OX=3888 GN=RPL27 PE=2 SV=1;;	PF01777.18	Ribosomal_L27e	Ribosomal L27e protein family
Vitvi08g01054	Vitvi08g01054	Appear in primary splicing variant	GO:0061630;;GO:0008270	molecular_function;;molecular_function;;	MF:ubiquitin protein ligase activity;;MF:zinc ion binding;;	------	------	------	------	ENOG41121N2	U:Intracellular trafficking, secretion, and vesicular transport	XP_010653546.1	PREDICTED: probable E3 ubiquitin-protein ligase HIP1 [Vitis vinifera]	sp|O49500|MBR2_ARATH;;	E3 ubiquitin-protein ligase MBR2 OS=Arabidopsis thaliana OX=3702 GN=MBR2 PE=1 SV=1;;	PF13639.6;;PF12678.7;;PF13923.6;;PF00097.25;;PF17123.5;;PF13920.6;;PF14634.6	zf-RING_2;;zf-rbx1;;zf-C3HC4_2;;zf-C3HC4;;zf-RING_11;;zf-C3HC4_3;;zf-RING_5	Ring finger domain;;RING-H2 zinc finger domain;;Zinc finger, C3HC4 type;;Zinc finger, C3HC4 type;;RING-like zinc finger;;Zinc finger, C3HC4 type;;zinc-RING finger domain
Vitvi03g00701	Vitvi03g00701	-	GO:0046983;;GO:0003677	molecular_function;;molecular_function;;	MF:protein dimerization activity;;MF:DNA binding;;	------	------	------	------	------	------	PRQ17147.1	putative transcription factor/ chromatin remodeling BED-type(Zn) family [Rosa chinensis]	------	------	PF02892.15	zf-BED	BED zinc finger
Vitvi05g00627	Vitvi05g00627	-	GO:0008152;;GO:0016020;;GO:0004571;;GO:0005509	biological_process;;cellular_component;;molecular_function;;molecular_function;;	BP:metabolic process;;CC:membrane;;MF:mannosyl-oligosaccharide 1,2-alpha-mannosidase activity;;MF:calcium ion binding;;	K10085	EDEM2	map04141	Protein processing in endoplasmic reticulum	ENOG410XS6F	O:Posttranslational modification, protein turnover, chaperones	XP_002280131.1	PREDICTED: alpha-mannosidase I MNS4 [Vitis vinifera]	sp|Q9FG93|MNS4_ARATH;;	Alpha-mannosidase I MNS4 OS=Arabidopsis thaliana OX=3702 GN=MNS4 PE=1 SV=1;;	PF01532.20	Glyco_hydro_47	Glycosyl hydrolase family 47
Vitvi07g00947	Vitvi07g00947	-	GO:0015074;;GO:0007165;;GO:0000943;;GO:0003676;;GO:0005524;;GO:0008270	biological_process;;biological_process;;cellular_component;;molecular_function;;molecular_function;;molecular_function;;	BP:DNA integration;;BP:signal transduction;;CC:retrotransposon nucleocapsid;;MF:nucleic acid binding;;MF:ATP binding;;MF:zinc ion binding;;	------	------	------	------	COG0515;;ENOG410XR76	T:Signal transduction mechanisms;;S:Function unknown	RVW69276.1	Retrovirus-related Pol polyprotein from transposon TNT 1-94 [Vitis vinifera]	------	------	------	------	------
Vitvi04g01783	Vitvi04g01783	-	GO:0015986;;GO:0000276;;GO:0015078;;GO:0099132	biological_process;;cellular_component;;molecular_function;;deleted;;	BP:ATP synthesis coupled proton transport;;CC:mitochondrial proton-transporting ATP synthase complex, coupling factor;;MF:hydrogen ion transmembrane transporter activity;;MF:old GO;;	K02140	ATPeFG, ATP5L, ATP20	map00190	Oxidative phosphorylation	ENOG4111XRX	I:Lipid transport and metabolism	XP_002277333.1	PREDICTED: uncharacterized protein LOC100267911 [Vitis vinifera]	------	------	PF04718.15	ATP-synt_G	Mitochondrial ATP synthase g subunit
Vitvi15g01252	Vitvi15g01252	-	GO:0016021;;GO:0016740;;GO:0004040	cellular_component;;molecular_function;;molecular_function;;	CC:integral component of membrane;;MF:transferase activity;;MF:amidase activity;;	------	------	------	------	COG0154	J:Translation, ribosomal structure and biogenesis	RVW59844.1	Glutamyl-tRNA(Gln) amidotransferase subunit A [Vitis vinifera]	sp|Q3AD36|GATA_CARHZ;;	Glutamyl-tRN;;	PF01425.21	Amidase	Amidase
Vitvi19g00012	Vitvi19g00012	Appear only in secondary splicing variant	GO:0006627;;GO:0042720;;GO:0016021;;GO:0016020;;GO:0005739;;GO:0008236	biological_process;;cellular_component;;cellular_component;;cellular_component;;cellular_component;;molecular_function;;	BP:protein processing involved in protein targeting to mitochondrion;;CC:mitochondrial inner membrane peptidase complex;;CC:integral component of membrane;;CC:membrane;;CC:mitochondrion;;MF:serine-type peptidase activity;;	K09647	IMP1	map03060	Protein export	COG0681	T:Signal transduction mechanisms	XP_002283744.2	PREDICTED: mitochondrial inner membrane protease subunit 1 [Vitis vinifera]	sp|Q96LU5|IMP1L_HUMAN;;	Mitochondrial inner membrane protease subunit 1 OS=Homo sapiens OX=9606 GN=IMMP1L PE=2 SV=1;;	------	------	------
Vitvi12g00016	Vitvi12g00016	-	------	------	------	------	------	------	------	------	------	------	------	------	------	------	------	------
Vitvi10g01829	Vitvi10g01829	-	GO:0046872;;GO:0051213;;GO:0016491	molecular_function;;molecular_function;;molecular_function;;	MF:metal ion binding;;MF:dioxygenase activity;;MF:oxidoreductase activity;;	------	------	------	------	COG3491	S:Function unknown	RVX10773.1	Protein SRG1 [Vitis vinifera]	sp|Q39224|SRG1_ARATH;;	Protein SRG1 OS=Arabidopsis thaliana OX=3702 GN=SRG1 PE=2 SV=1;;	PF03171.20;;PF14226.6	2OG-FeII_Oxy;;DIOX_N	2OG-F;;non-haem dioxygenase in morphine synthesis N-terminal
Vitvi06g01387	Vitvi06g01387	-	GO:0006629;;GO:0016298;;GO:0016788	biological_process;;molecular_function;;molecular_function;;	BP:lipid metabolic process;;MF:lipase activity;;MF:hydrolase activity, acting on ester bonds;;	------	------	------	------	ENOG410Y9CF;;COG3240	S:Function unknown;;	CBI17099.3	unnamed protein product, partial [Vitis vinifera]	sp|Q9FFC6|GDL78_ARATH;;	GDSL esterase/lipase At5g22810 OS=Arabidopsis thaliana OX=3702 GN=At5g22810 PE=3 SV=3;;	PF00657.22	Lipase_GDSL	GDSL-like Lipase/Acylhydrolase
Vitvi08g00820	Vitvi08g00820	-	GO:0046983	molecular_function;;	MF:protein dimerization activity;;	------	------	------	------	ENOG410YJUZ	S:Function unknown	XP_010653360.1	PREDICTED: uncharacterized protein LOC100241403 isoform X1 [Vitis vinifera]	sp|Q9LXA9|BH061_ARATH;;	Transcription factor bHLH61 OS=Arabidopsis thaliana OX=3702 GN=BHLH61 PE=2 SV=1;;	------	------	------
Vitvi06g00680	Vitvi06g00680	-	GO:0051087	molecular_function;;	MF:chaperone binding;;	------	------	------	------	ENOG4111WNH	S:Function unknown	XP_002278599.2	PREDICTED: BAG family molecular chaperone regulator 4 [Vitis vinifera]	sp|Q8RX71|BAG4_ARATH;;	BAG family molecular chaperone regulator 4 OS=Arabidopsis thaliana OX=3702 GN=BAG4 PE=1 SV=1;;	PF02179.16;;PF00240.23;;PF14560.6	BAG;;ubiquitin;;Ubiquitin_2	BAG domain;;Ubiquitin family;;Ubiquitin-like domain
Vitvi02g00991	Vitvi02g00991	-	GO:0043231;;GO:0080043;;GO:0016740;;GO:0080044;;GO:0016758;;GO:0008194	cellular_component;;molecular_function;;molecular_function;;molecular_function;;molecular_function;;molecular_function;;	CC:intracellular membrane-bounded organelle;;MF:quercetin 3-O-glucosyltransferase activity;;MF:transferase activity;;MF:quercetin 7-O-glucosyltransferase activity;;MF:transferase activity, transferring hexosyl groups;;MF:UDP-glycosyltransferase activity;;	------	------	------	------	COG1819	S:Function unknown	XP_003631503.1	PREDICTED: scopoletin glucosyltransferase [Vitis vinifera]	sp|Q9AT54|SCGT_TOBAC;;	Scopoletin glucosyltransferase OS=Nicotiana tabacum OX=4097 GN=TOGT1 PE=1 SV=1;;	PF00201.18	UDPGT	UDP-glucoronosyl and UDP-glucosyl transferase
Vitvi18g00381	Vitvi18g00381	-	GO:0005634;;GO:0003700;;GO:0043565;;GO:0003677	cellular_component;;molecular_function;;molecular_function;;molecular_function;;	CC:nucleus;;MF:transcription factor activity, sequence-specific DNA binding;;MF:sequence-specific DNA binding;;MF:DNA binding;;	K09286	EREBP	------	------	ENOG410YGN6	K:Transcription	XP_002285802.1	PREDICTED: ethylene-responsive transcription factor RAP2-4 [Vitis vinifera]	sp|Q8H1E4|RAP24_ARATH;;	Ethylene-responsive transcription factor RAP2-4 OS=Arabidopsis thaliana OX=3702 GN=RAP2-4 PE=1 SV=1;;	PF00847.20	AP2	AP2 domain
Vitvi19g01629	Vitvi19g01629	-	GO:0043531	molecular_function;;	MF:ADP binding;;	K13459	RPS2	map04626	Plant-pathogen interaction	COG4886	S:Function unknown	CBI21696.3	unnamed protein product, partial [Vitis vinifera]	sp|O64973|RPS5_ARATH;;	Disease resistance protein RPS5 OS=Arabidopsis thaliana OX=3702 GN=RPS5 PE=1 SV=2;;	PF00931.22	NB-ARC	NB-ARC domain
Vitvi07g02445	Vitvi07g02445	-	GO:0051536;;GO:0009055	molecular_function;;molecular_function;;	MF:iron-sulfur cluster binding;;MF:electron carrier activity;;	K22071	FDX2	------	------	ENOG410XWJV;;COG0633;;ENOG410XWV1	S:Function unknown;;	XP_003632445.1	PREDICTED: uncharacterized protein LOC100854708 [Vitis vinifera]	sp|P00259|PUTX_PSEPU;;	Putidaredoxin OS=Pseudomonas putida OX=303 GN=camB PE=1 SV=3;;	------	------	------
Vitvi16g01040	Vitvi16g01040	-	------	------	------	------	------	------	------	------	------	CBI22721.3	unnamed protein product, partial [Vitis vinifera]	------	------	------	------	------
Vitvi13g01107	Vitvi13g01107	Appear in primary splicing variant	------	------	------	------	------	------	------	------	------	XP_002277004.1	PREDICTED: uncharacterized protein OsI_027940 isoform X2 [Vitis vinifera]	sp|Q9FR62|P23A_BRANA;;	Co-chaperone protein p23-1 OS=Brassica napus OX=3708 GN=P23-1 PE=1 SV=1;;	PF04969.16	CS	CS domain
Vitvi01g00795	Vitvi01g00795	-	GO:0005829	cellular_component;;	CC:cytosol;;	------	------	------	------	ENOG4110WF1	S:Function unknown	CAN78499.1	hypothetical protein VITISV_013684 [Vitis vinifera]	------	------	------	------	------
Vitvi14g02467	Vitvi14g02467	-	GO:0046983	molecular_function;;	MF:protein dimerization activity;;	------	------	------	------	ENOG410YRF4	K:Transcription	XP_002281846.2	PREDICTED: transcription factor bHLH149 [Vitis vinifera]	sp|Q9C8Z9|BH148_ARATH;;	Transcription factor bHLH148 OS=Arabidopsis thaliana OX=3702 GN=BHLH148 PE=1 SV=1;;	------	------	------
Vitvi04g00138	Vitvi04g00138	-	GO:0016021	cellular_component;;	CC:integral component of membrane;;	------	------	------	------	------	------	XP_019074872.1	PREDICTED: ankyrin repeat-containing protein NPR4-like [Vitis vinifera]	------	------	PF12796.7;;PF13637.6;;PF13857.6;;PF13606.6;;PF00023.30;;PF13962.6	Ank_2;;Ank_4;;Ank_5;;Ank_3;;Ank;;PGG	Ankyrin repeats;;Ankyrin repeats;;Ankyrin repeats;;Ankyrin repeat;;Ankyrin repeat;;Domain of unknown function
Vitvi19g02241	Vitvi19g02241	-	------	------	------	K03456	PPP2R1	map03015	mRNA surveillance pathway	ENOG410XQVI	T:Signal transduction mechanisms	RVW31944.1	Serine/threonine-protein phosphatase 2A 65 kDa regulatory subunit A gamma isoform [Vitis vinifera]	sp|P36875|2AAA_PEA;;	Protein phosphatase PP2A regulatory subunit A;;	PF02985.22;;PF13513.6	HEAT;;HEAT_EZ	HEAT repeat;;HEAT-like repeat
Vitvi09g01985	Vitvi09g01985	Appear in primary splicing variant	GO:0016021	cellular_component;;	CC:integral component of membrane;;	------	------	------	------	ENOG410Z7Z7	S:Function unknown	XP_010655274.1	PREDICTED: reticulon-like protein B23 isoform X1 [Vitis vinifera]	sp|Q8GWH5|RTNLT_ARATH;;	Reticulon-like protein B22 OS=Arabidopsis thaliana OX=3702 GN=RTNLB22 PE=2 SV=1;;	PF02453.17	Reticulon	Reticulon
Vitvi03g01380	Vitvi03g01380	-	GO:0016747;;GO:0043531	molecular_function;;molecular_function;;	MF:transferase activity, transferring acyl groups other than amino-acyl groups;;MF:ADP binding;;	------	------	------	------	COG4886	S:Function unknown	RVW13181.1	putative disease resistance RPP8-like protein 2 [Vitis vinifera]	sp|Q9SX38|DRL4_ARATH;;	Putative disease resistance protein At1g50180 OS=Arabidopsis thaliana OX=3702 GN=At1g50180 PE=3 SV=2;;	PF00931.22;;PF18052.1;;PF13401.6;;PF13173.6;;PF13855.6	NB-ARC;;Rx_N;;AAA_22;;AAA_14;;LRR_8	NB-ARC domain;;Rx N-terminal domain;;AAA domain;;AAA domain;;Leucine rich repeat
Vitvi18g02256	Vitvi18g02256	-	GO:0009231;;GO:0015074;;GO:0006412;;GO:0005840;;GO:0016021;;GO:0008686;;GO:0003735;;GO:0022857;;GO:0003676	biological_process;;biological_process;;biological_process;;cellular_component;;cellular_component;;molecular_function;;molecular_function;;molecular_function;;molecular_function;;	BP:riboflavin biosynthetic process;;BP:DNA integration;;BP:translation;;CC:ribosome;;CC:integral component of membrane;;MF:3,4-dihydroxy-2-butanone-4-phosphate synthase activity;;MF:structural constituent of ribosome;;MF:transmembrane transporter activity;;MF:nucleic acid binding;;	------	------	------	------	COG2801	L:Replication, recombination and repair	RVW78432.1	Transposon Ty3-I Gag-Pol polyprotein [Vitis vinifera]	sp|Q7LHG5|YI31B_YEAST;;	Transposon Ty3-I Gag-Pol polyprotein OS=Saccharomyces cerevisiae;;	PF00665.26	rve	Integrase core domain
Vitvi14g00220	Vitvi14g00220	-	GO:0005618;;GO:0005576;;GO:0030145;;GO:0045735	cellular_component;;cellular_component;;molecular_function;;molecular_function;;	CC:cell wall;;CC:extracellular region;;MF:manganese ion binding;;MF:nutrient reservoir activity;;	------	------	------	------	ENOG410YERY	S:Function unknown	CBI39473.3	unnamed protein product, partial [Vitis vinifera]	sp|Q9FIC6|GL117_ARATH;;	Germin-like protein subfamily 1 member 17 OS=Arabidopsis thaliana OX=3702 GN=At5g39150 PE=2 SV=1;;	PF00190.22;;PF07883.11	Cupin_1;;Cupin_2	Cupin;;Cupin domain
Vitvi10g00321	Vitvi10g00321	-	GO:0070300	molecular_function;;	MF:phosphatidic acid binding;;	------	------	------	------	ENOG410YN13	K:Transcription	XP_003635179.1	PREDICTED: uncharacterized protein LOC100853750 [Vitis vinifera]	------	------	PF04398.12	DUF538	Protein of unknown function, DUF538
Vitvi19g01667	Vitvi19g01667	-	------	------	------	------	------	------	------	ENOG410YYRA	S:Function unknown	XP_002264774.1	PREDICTED: uncharacterized protein LOC100249643 [Vitis vinifera]	------	------	------	------	------
Vitvi12g02308	Vitvi12g02308	-	GO:0016021	cellular_component;;	CC:integral component of membrane;;	------	------	------	------	ENOG410YNPD	S:Function unknown	CAN70485.1	hypothetical protein VITISV_041712 [Vitis vinifera]	------	------	------	------	------
Vitvi01g00843	Vitvi01g00843	-	GO:0016021;;GO:0016787	cellular_component;;molecular_function;;	CC:integral component of membrane;;MF:hydrolase activity;;	K14664	ILR1	------	------	COG1473	S:Function unknown	CBI32084.3	unnamed protein product, partial [Vitis vinifera]	sp|Q84XG9|ILL1_ORYSI;;	IAA-amino acid hydrolase ILR1-like 1 OS=Oryza sativa subsp. indica OX=39946 GN=ILL1 PE=2 SV=1;;	PF01546.28;;PF07687.14	Peptidase_M20;;M20_dimer	Peptidase family M20/M25/M40;;Peptidase dimerisation domain
Vitvi17g00207	Vitvi17g00207	-	GO:0016021;;GO:0005886;;GO:0016301;;GO:0030247;;GO:0004674;;GO:0004672;;GO:0005524	cellular_component;;cellular_component;;molecular_function;;molecular_function;;molecular_function;;molecular_function;;molecular_function;;	CC:integral component of membrane;;CC:plasma membrane;;MF:kinase activity;;MF:polysaccharide binding;;MF:protein serine/threonine kinase activity;;MF:protein kinase activity;;MF:ATP binding;;	------	------	------	------	COG0515	S:Function unknown	CAN64180.1	hypothetical protein VITISV_007798 [Vitis vinifera]	sp|Q9SA25|WAKLG_ARATH;;	Wall-associated receptor kinase-like 8 OS=Arabidopsis thaliana OX=3702 GN=WAKL8 PE=2 SV=1;;	PF13947.6	GUB_WAK_bind	Wall-associated receptor kinase galacturonan-binding
Vitvi15g01223	Vitvi15g01223	Non coding	GO:0000943;;GO:0016021;;GO:0008270;;GO:0003676	cellular_component;;cellular_component;;molecular_function;;molecular_function;;	CC:retrotransposon nucleocapsid;;CC:integral component of membrane;;MF:zinc ion binding;;MF:nucleic acid binding;;	------	------	------	------	------	------	CAN80847.1	hypothetical protein VITISV_014890 [Vitis vinifera]	------	------	------	------	------
Vitvi11g01354	Vitvi11g01354	Non coding	------	------	------	------	------	------	------	------	------	------	------	------	------	------	------	------
Vitvi18g03200	Vitvi18g03200	-	GO:0007165;;GO:0016021;;GO:0043531	biological_process;;cellular_component;;molecular_function;;	BP:signal transduction;;CC:integral component of membrane;;MF:ADP binding;;	------	------	------	------	COG4886;;ENOG4111U65;;ENOG410XUUQ	S:Function unknown;;	CBI31336.3	unnamed protein product, partial [Vitis vinifera]	sp|Q9FHF0|RPS4B_ARATH;;	Disease resistance protein RPS4B OS=Arabidopsis thaliana OX=3702 GN=RPS4B PE=1 SV=1;;	PF12799.7;;PF13855.6	LRR_4;;LRR_8	Leucine Rich repeats;;Leucine rich repeat
Vitvi16g00207	Vitvi16g00207	-	GO:0015074;;GO:0000943;;GO:0003676	biological_process;;cellular_component;;molecular_function;;	BP:DNA integration;;CC:retrotransposon nucleocapsid;;MF:nucleic acid binding;;	------	------	------	------	COG2801	S:Function unknown	RVW36460.1	Retrovirus-related Pol polyprotein from transposon TNT 1-94 [Vitis vinifera]	sp|Q9ZT94|POLR2_ARATH;;	Retrovirus-related Pol polyprotein from transposon RE2 OS=Arabidopsis thaliana OX=3702 GN=RE2 PE=4 SV=1;;	------	------	------
Vitvi01g00207	Vitvi01g00207	-	------	------	------	------	------	------	------	------	------	------	------	------	------	------	------	------
Vitvi19g02315	Vitvi19g02315	-	GO:0007034	biological_process;;	BP:vacuolar transport;;	------	------	------	------	------	------	CBI21699.3	unnamed protein product, partial [Vitis vinifera]	------	------	------	------	------
Vitvi10g01883	Vitvi10g01883	Appear only in secondary splicing variant	GO:0006412;;GO:0015934;;GO:0005762;;GO:0070180;;GO:0003735	biological_process;;cellular_component;;cellular_component;;molecular_function;;molecular_function;;	BP:translation;;CC:large ribosomal subunit;;CC:mitochondrial large ribosomal subunit;;MF:large ribosomal subunit rRNA binding;;MF:structural constituent of ribosome;;	K02874	RP-L14, MRPL14, rplN	map03010	Ribosome	COG0093	J:Translation, ribosomal structure and biogenesis	XP_002278662.1	PREDICTED: 50S ribosomal protein HLP, mitochondrial isoform X1 [Vitis vinifera]	sp|Q93Z17|HLP_ARATH;;	50S ribosomal protein HLP, mitochondrial OS=Arabidopsis thaliana OX=3702 GN=HLP PE=2 SV=1;;	------	------	------
Vitvi14g02901	Vitvi14g02901	-	GO:0046872;;GO:0046537	molecular_function;;molecular_function;;	MF:metal ion binding;;MF:2,3-bisphosphoglycerate-independent phosphoglycerate mutase activity;;	------	------	------	------	COG3635	G:Carbohydrate transport and metabolism	RVW44798.1	2,3-bisphosphoglycerate-independent phosphoglycerate mutase [Vitis vinifera]	------	------	------	------	------
Vitvi13g00383	Vitvi13g00383	-	GO:0004252	molecular_function;;	MF:serine-type endopeptidase activity;;	------	------	------	------	COG1404	O:Posttranslational modification, protein turnover, chaperones	XP_019079587.1	PREDICTED: cucumisin-like [Vitis vinifera]	sp|Q39547|CUCM1_CUCME;;	Cucumisin OS=Cucumis melo OX=3656 PE=1 SV=1;;	PF00082.22;;PF17766.1	Peptidase_S8;;fn3_6	Subtilase family;;Fibronectin type-III domain
Vitvi01g01888	Vitvi01g01888	-	------	------	------	------	------	------	------	ENOG410YGCU	S:Function unknown	XP_010648571.1	PREDICTED: uncharacterized protein LOC104879009 [Vitis vinifera]	sp|Q9FL53|FLA21_ARATH;;	Fasciclin-like arabinogalactan protein 21 OS=Arabidopsis thaliana OX=3702 GN=FLA21 PE=2 SV=1;;	PF02469.22	Fasciclin	Fasciclin domain
Vitvi06g01655	Vitvi06g01655	-	GO:0016021;;GO:0005739;;GO:0009507	cellular_component;;cellular_component;;cellular_component;;	CC:integral component of membrane;;CC:mitochondrion;;CC:chloroplast;;	------	------	------	------	------	------	CAN66875.1	hypothetical protein VITISV_009275 [Vitis vinifera]	sp|Q1KXP9|YCF15_HELAN;;	Putative uncharacterized protein ycf15 OS=Helianthus annuus OX=4232 GN=ycf15-A PE=5 SV=1;;	------	------	------
Vitvi03g00182	Vitvi03g00182	-	GO:0009451;;GO:0008270	biological_process;;molecular_function;;	BP:RNA modification;;MF:zinc ion binding;;	------	------	------	------	ENOG410Z7Z7	S:Function unknown	XP_002278241.1	PREDICTED: pentatricopeptide repeat-containing protein At4g35130, chloroplastic [Vitis vinifera]	sp|O49619|PP350_ARATH;;	Pentatricopeptide repeat-containing protein At4g35130, chloroplastic OS=Arabidopsis thaliana OX=3702 GN=PCMP-H27 PE=3 SV=1;;	PF01535.20;;PF13041.6;;PF12854.7;;PF13812.6;;PF14432.6;;PF17177.4	PPR;;PPR_2;;PPR_1;;PPR_3;;DYW_deaminase;;PPR_long	PPR repeat;;PPR repeat family;;PPR repeat;;Pentatricopeptide repeat domain;;DYW family of nucleic acid deaminases;;Pentacotripeptide-repeat region of PRORP
Vitvi05g00389	Vitvi05g00389	-	------	------	------	K18177	COA4	------	------	ENOG410XXB9	S:Function unknown	XP_003631963.1	PREDICTED: uncharacterized protein LOC100852500 [Vitis vinifera]	------	------	PF06747.13	CHCH	CHCH domain
Vitvi02g01232	Vitvi02g01232	-	GO:0000272;;GO:0016161;;GO:0102229	biological_process;;molecular_function;;molecular_function;;	BP:polysaccharide catabolic process;;MF:beta-amylase activity;;MF:amylopectin maltohydrolase activity;;	K01177	E3.2.1.2	map00500	Starch and sucrose metabolism	ENOG410YA7C	S:Function unknown	XP_002270680.1	PREDICTED: beta-amylase 8 isoform X1 [Vitis vinifera]	sp|Q9FH80|BAM8_ARATH;;	Beta-amylase 8 OS=Arabidopsis thaliana OX=3702 GN=BAM8 PE=1 SV=1;;	PF01373.17;;PF05687.13	Glyco_hydro_14;;BES1_N	Glycosyl hydrolase family 14;;BES1/BZR1 plant transcription factor, N-terminal
Vitvi19g01154	Vitvi19g01154	-	------	------	------	------	------	------	------	------	------	------	------	------	------	------	------	------
Vitvi07g01049	Vitvi07g01049	-	GO:0015074;;GO:0003676	biological_process;;molecular_function;;	BP:DNA integration;;MF:nucleic acid binding;;	------	------	------	------	------	------	RVW70915.1	putative mitochondrial protein [Vitis vinifera]	sp|P92516|M750_ARATH;;	Uncharacterized mitochondrial protein AtMg00750 OS=Arabidopsis thaliana OX=3702 GN=AtMg00750 PE=4 SV=1;;	PF17921.1	Integrase_H2C2	Integrase zinc binding domain
Vitvi14g00043	Vitvi14g00043	-	GO:0016021;;GO:0016887;;GO:0005524	cellular_component;;molecular_function;;molecular_function;;	CC:integral component of membrane;;MF:ATPase activity;;MF:ATP binding;;	------	------	------	------	COG0842	D:Cell cycle control, cell division, chromosome partitioning	XP_002280231.2	PREDICTED: pleiotropic drug resistance protein 3 [Vitis vinifera]	sp|Q5W274|PDR3_TOBAC;;	Pleiotropic drug resistance protein 3 OS=Nicotiana tabacum OX=4097 GN=PDR3 PE=2 SV=1;;	PF01061.24;;PF00005.27;;PF08370.11;;PF14510.6;;PF13191.6;;PF12698.7	ABC2_membrane;;ABC_tran;;PDR_assoc;;ABC_trans_N;;AAA_16;;ABC2_membrane_3	ABC-2 type transporter;;ABC transporter;;Plant PDR ABC transporter associated;;ABC-transporter N-terminal;;AAA ATPase domain;;ABC-2 family transporter protein
Vitvi19g01906	Vitvi19g01906	-	------	------	------	------	------	------	------	ENOG410ZBMG	S:Function unknown	CBI20374.3	unnamed protein product, partial [Vitis vinifera]	------	------	------	------	------
Vitvi14g01715	Vitvi14g01715	-	------	------	------	------	------	------	------	ENOG41120PM	S:Function unknown	XP_002275607.1	PREDICTED: protein enabled [Vitis vinifera]	------	------	PF07223.11	DUF1421	UBA-like domain
Vitvi14g00008	Vitvi14g00008	-	GO:0016192;;GO:0016021	biological_process;;cellular_component;;	BP:vesicle-mediated transport;;CC:integral component of membrane;;	K08516	YKT6	map04130	SNARE interactions in vesicular transport	COG5143	S:Function unknown	XP_002278554.1	PREDICTED: VAMP-like protein YKT61 isoform X3 [Vitis vinifera]	sp|Q9ZRD6|YKT61_ARATH;;	VAMP-like protein YKT61 OS=Arabidopsis thaliana OX=3702 GN=YKT61 PE=2 SV=1;;	PF00957.21;;PF13774.6	Synaptobrevin;;Longin	Synaptobrevin;;Regulated-SNARE-like domain
Vitvi03g00979	Vitvi03g00979	-	GO:0007165;;GO:0005096	biological_process;;molecular_function;;	BP:signal transduction;;MF:GTPase activator activity;;	------	------	------	------	ENOG410XR4E	S:Function unknown	CAN74136.1	hypothetical protein VITISV_035477 [Vitis vinifera]	sp|Q8RWQ4|RGAP7_ARATH;;	Rho GTPase-activating protein 7 OS=Arabidopsis thaliana OX=3702 GN=ROPGAP7 PE=2 SV=1;;	------	------	------
Vitvi04g00176	Vitvi04g00176	Appear only in secondary splicing variant	GO:0008219;;GO:0010027;;GO:0009738;;GO:0007188;;GO:0009845;;GO:0009094;;GO:0042127;;GO:0072593;;GO:0010119;;GO:0009785;;GO:0009788;;GO:0009789;;GO:0006571;;GO:0009740;;GO:0010244;;GO:0009749;;GO:0005789;;GO:0005834;;GO:0009506;;GO:0051020;;GO:0001664;;GO:0016247;;GO:0005525;;GO:0031683;;GO:0003924;;GO:0005095	biological_process;;biological_process;;biological_process;;biological_process;;biological_process;;biological_process;;biological_process;;biological_process;;biological_process;;biological_process;;biological_process;;biological_process;;biological_process;;biological_process;;biological_process;;biological_process;;cellular_component;;cellular_component;;cellular_component;;molecular_function;…	BP:cell death;;BP:thylakoid membrane organization;;BP:abscisic acid-activated signaling pathway;;BP:adenylate cyclase-modulating G-protein coupled receptor signaling pathway;;BP:seed germination;;BP:L-phenylalanine biosynthetic process;;BP:regulation of cell proliferation;;BP:reactive oxygen species metabolic process;;BP:regulation of stomatal movement;;BP:blue light signaling pathway;;BP:negativ…	K19729	GNAT3	------	------	ENOG410XNVQ	S:Function unknown	XP_010648394.1	PREDICTED: guanine nucleotide-binding protein alpha-1 subunit [Vitis vinifera]	sp|Q40224|GPA1_LUPLU;;	Guanine nucleotide-binding protein alpha-1 subunit OS=Lupinus luteus OX=3873 GN=GPA1 PE=2 SV=1;;	------	------	------
Vitvi12g02635	Vitvi12g02635	Non coding	------	------	------	------	------	------	------	------	------	------	------	------	------	------	------	------
Vitvi10g00140	Vitvi10g00140	-	GO:0016740	molecular_function;;	MF:transferase activity;;	------	------	------	------	ENOG410YVNZ;;ENOG410XQNT	T:Signal transduction mechanisms;;	RVX08029.1	Protein CLMP1 [Vitis vinifera]	sp|O48802|PHOX2_ARATH;;	Protein CLMP1 OS=Arabidopsis thaliana OX=3702 GN=CLMP1 PE=1 SV=1;;	------	------	------
Vitvi08g02168	Vitvi08g02168	-	------	------	------	------	------	------	------	ENOG410YJVG	S:Function unknown	CBI32673.3	unnamed protein product, partial [Vitis vinifera]	------	------	PF07795.11	DUF1635	Protein of unknown function
Vitvi13g02154	Vitvi13g02154	-	GO:0005747;;GO:0005739;;GO:0008137	cellular_component;;cellular_component;;molecular_function;;	CC:mitochondrial respiratory chain complex I;;CC:mitochondrion;;MF:NADH dehydrogenas;;	K03936	NDUFS3	map00190	Oxidative phosphorylation	COG0852	C:Energy production and conversion	ANY30394.1	NADH dehydrogenase subunit 9 (mitochondrion) [Scheuchzeria sp. AC-2016]	sp|Q95748|NDUS3_ARATH;;	NADH dehydrogenase [ubiquinone] iron-sulfur protein 3 OS=Arabidopsis thaliana OX=3702 GN=NAD9 PE=1 SV=2;;	------	------	------
Vitvi12g00814	Vitvi12g00814	-	GO:0015074;;GO:0004190;;GO:0008270;;GO:0003676	biological_process;;molecular_function;;molecular_function;;molecular_function;;	BP:DNA integration;;MF:aspartic-type endopeptidase activity;;MF:zinc ion binding;;MF:nucleic acid binding;;	------	------	------	------	COG2801	J:Translation, ribosomal structure and biogenesis	RVW12300.1	Transposon Ty3-G Gag-Pol polyprotein [Vitis vinifera]	sp|Q7LHG5|YI31B_YEAST;;	Transposon Ty3-I Gag-Pol polyprotein OS=Saccharomyces cerevisiae;;	PF17921.1;;PF17917.1;;PF17919.1	Integrase_H2C2;;RT_RNaseH;;RT_RNaseH_2	Integrase zinc binding domain;;RNase H-like domain found in reverse transcriptase;;RNase H-like domain found in reverse transcriptase
Vitvi16g00925	Vitvi16g00925	-	------	------	------	------	------	------	------	------	------	------	------	------	------	------	------	------
Vitvi07g02124	Vitvi07g02124	-	GO:0015996;;GO:0047746	biological_process;;molecular_function;;	BP:chlorophyll catabolic process;;MF:chlorophyllase activity;;	K08099	E3.1.1.14	map00860	Porphyrin and chlorophyll metabolism	ENOG410XWBW	I:Lipid transport and metabolism	XP_002271974.1	PREDICTED: chlorophyllase-1 [Vitis vinifera]	sp|Q94LX1|CLH1_CITUN;;	Chlorophyllase-1, chloroplastic OS=Citrus unshiu OX=55188 PE=2 SV=1;;	PF07224.11;;PF12740.7	Chlorophyllase;;Chlorophyllase2	Chlorophyllase;;Chlorophyllase enzyme
Vitvi19g01088	Vitvi19g01088	-	------	------	------	------	------	------	------	------	------	------	------	------	------	------	------	------
Vitvi11g00534	Vitvi11g00534	-	GO:0004842	molecular_function;;	MF:ubiquitin-protein transferase activity;;	K10592	HUWE1, MULE, ARF-BP1	map04120	Ubiquitin mediated proteolysis	COG5021	S:Function unknown	RVW65606.1	E3 ubiquitin-protein ligase UPL1 [Vitis vinifera]	------	------	------	------	------
Vitvi14g00446	Vitvi14g00446	Appear in primary splicing variant	GO:0016491	molecular_function;;	MF:oxidoreductase activity;;	------	------	------	------	COG0667	C:Energy production and conversion	XP_002273125.1	PREDICTED: probable aldo-keto reductase 1 isoform X1 [Vitis vinifera]	sp|C6TBN2|AKR1_SOYBN;;	Probable aldo-keto reductase 1 OS=Glycine max OX=3847 GN=AKR1 PE=2 SV=1;;	PF00248.21	Aldo_ket_red	Aldo/keto reductase family
Vitvi16g01896	Vitvi16g01896	Appear in primary splicing variant	------	------	------	------	------	------	------	ENOG410Z0PJ	S:Function unknown	XP_010662740.1	PREDICTED: uncharacterized protein LOC104882199 isoform X1 [Vitis vinifera]	------	------	------	------	------
Vitvi19g00895	Vitvi19g00895	-	GO:0015074;;GO:0000943;;GO:0008270;;GO:0003676	biological_process;;cellular_component;;molecular_function;;molecular_function;;	BP:DNA integration;;CC:retrotransposon nucleocapsid;;MF:zinc ion binding;;MF:nucleic acid binding;;	------	------	------	------	ENOG4111YC2	L:Replication, recombination and repair	CAN67229.1	hypothetical protein VITISV_017766 [Vitis vinifera]	sp|P10978|POLX_TOBAC;;	Retrovirus-related Pol polyprotein from transposon TNT 1-94 OS=Nicotiana tabacum OX=4097 PE=2 SV=1;;	------	------	------
Vitvi03g00419	Vitvi03g00419	-	GO:0005634;;GO:0003677	cellular_component;;molecular_function;;	CC:nucleus;;MF:DNA binding;;	------	------	------	------	ENOG410Z9I2	K:Transcription	CBI32502.3	unnamed protein product, partial [Vitis vinifera]	sp|Q2R9D2|Y1176_ORYSJ;;	B3 domain-containing protein Os11g0197600 OS=Oryza sativa subsp. japonica OX=39947 GN=Os11g0197600 PE=2 SV=1;;	PF02362.21	B3	B3 DNA binding domain
Vitvi09g01774	Vitvi09g01774	-	GO:0016747	molecular_function;;	MF:transferase activity, transferring acyl groups other than amino-acyl groups;;	------	------	------	------	ENOG410YESS	S:Function unknown	XP_010654997.1	PREDICTED: shikimate O-hydroxycinnamoyltransferase-like [Vitis vinifera]	sp|Q0JBZ8|HCT1_ORYSJ;;	Hydroxycinnamoyltransferase 1 OS=Oryza sativa subsp. japonica OX=39947 GN=HCT1 PE=2 SV=1;;	PF02458.15	Transferase	Transferase family
Vitvi10g00372	Vitvi10g00372	-	GO:0018298;;GO:0009765;;GO:0009768;;GO:0009416;;GO:0009535;;GO:0009941;;GO:0009522;;GO:0009523;;GO:0016021;;GO:0010287;;GO:0016168	biological_process;;biological_process;;biological_process;;biological_process;;cellular_component;;cellular_component;;cellular_component;;cellular_component;;cellular_component;;cellular_component;;molecular_function;;	BP:protein-chromophore linkage;;BP:photosynthesis, light harvesting;;BP:photosynthesis, light harvesting in photosystem I;;BP:response to light stimulus;;CC:chloroplast thylakoid membrane;;CC:chloroplast envelope;;CC:photosystem I;;CC:photosystem II;;CC:integral component of membrane;;CC:plastoglobule;;MF:chlorophyll binding;;	K08914	LHCB3	map00196	Photosynthesis - antenna proteins	ENOG410YAI6	S:Function unknown	XP_003634999.1	PREDICTED: chlorophyll a-b binding protein 13, chloroplastic [Vitis vinifera]	sp|P27489|CB23_SOLLC;;	Chlorophyll a-b binding protein 13, chloroplastic OS=Solanum lycopersicum OX=4081 GN=CAB13 PE=1 SV=1;;	PF00504.21	Chloroa_b-bind	Chlorophyll A-B binding protein
Vitvi19g02079	Vitvi19g02079	-	------	------	------	------	------	------	------	------	------	CBI39792.3	unnamed protein product, partial [Vitis vinifera]	------	------	------	------	------
Vitvi18g01595	Vitvi18g01595	-	GO:0015074;;GO:0000943;;GO:0016021;;GO:0003676	biological_process;;cellular_component;;cellular_component;;molecular_function;;	BP:DNA integration;;CC:retrotransposon nucleocapsid;;CC:integral component of membrane;;MF:nucleic acid binding;;	------	------	------	------	------	------	CAN83811.1	hypothetical protein VITISV_019431 [Vitis vinifera]	------	------	------	------	------
Vitvi12g02760	Vitvi12g02760	-	------	------	------	------	------	------	------	------	------	XP_010658089.1	PREDICTED: uncharacterized protein LOC104881054 [Vitis vinifera]	------	------	------	------	------
Vitvi14g02526	Vitvi14g02526	-	GO:0006468;;GO:0006357;;GO:0000079;;GO:0005634;;GO:0070985;;GO:0005675;;GO:0016538	biological_process;;biological_process;;biological_process;;cellular_component;;cellular_component;;cellular_component;;molecular_function;;	BP:protein phosphorylation;;BP:regulation of transcription from RNA polymerase II promoter;;BP:regulation of cyclin-dependent protein serine/threonine kinase activity;;CC:nucleus;;CC:TFIIK complex;;CC:holo TFIIH complex;;MF:cyclin-dependent protein serine/threonine kinase regulator activity;;	K06634	CCNH	map03022;;map03420	Basal transcription factors;;Nucleotide excision repair	COG5333;;COG5333;;COG5333	D:Cell cycle control, cell division, chromosome partitioning;;K:Transcription;;L:Replication, recombination and repair	XP_002284178.1	PREDICTED: cyclin-H1-1 isoform X2 [Vitis vinifera]	sp|Q10D80|CCH11_ORYSJ;;	Cyclin-H1-1 OS=Oryza sativa subsp. japonica OX=39947 GN=CYCH1-1 PE=1 SV=1;;	PF00134.23;;PF16899.5;;PF00382.19	Cyclin_N;;Cyclin_C_2;;TFIIB	Cyclin, N-terminal domain;;Cyclin C-terminal domain;;Transcription factor TFIIB repeat
Vitvi06g00495	Vitvi06g00495	-	GO:0016021;;GO:0016787	cellular_component;;molecular_function;;	CC:integral component of membrane;;MF:hydrolase activity;;	K07025	K07025	------	------	COG1011	O:Posttranslational modification, protein turnover, chaperones	XP_002283297.1	PREDICTED: uncharacterized protein C24B11.05 [Vitis vinifera]	sp|Q09893|YAI5_SCHPO;;	Uncharacterized protein C24B11.05 OS=Schizosaccharomyces pombe;;	PF13419.6	HAD_2	Haloacid dehalogenase-like hydrolase
Vitvi09g01412	Vitvi09g01412	-	GO:0016829;;GO:0004650	molecular_function;;molecular_function;;	MF:lyase activity;;MF:polygalacturonase activity;;	------	------	------	------	ENOG4112DA5	S:Function unknown	XP_002267966.1	PREDICTED: polygalacturonase QRT3 [Vitis vinifera]	sp|O49432|QRT3_ARATH;;	Polygalacturonase QRT3 OS=Arabidopsis thaliana OX=3702 GN=QRT3 PE=2 SV=1;;	PF12708.7;;PF13229.6	Pectate_lyase_3;;Beta_helix	Pectate lyase superfamily protein;;Right handed beta helix region
Vitvi11g01307	Vitvi11g01307	-	GO:0016114;;GO:0008661	biological_process;;molecular_function;;	BP:terpenoid biosynthetic process;;MF:1-deoxy-D-xylulose-5-phosphate synthase activity;;	K01662	dxs	map00730;;map00900	Thiamine metabolism;;Terpenoid backbone biosynthesis	COG1154	H:Coenzyme transport and metabolism	CBI17763.3	unnamed protein product, partial [Vitis vinifera]	sp|Q6YU51|DXS2_ORYSJ;;	Probable 1-deoxy-D-xylulose-5-phosphate synthase 2, chloroplastic OS=Oryza sativa subsp. japonica OX=39947 GN=Os07g0190000 PE=2 SV=1;;	PF13292.6;;PF02779.24;;PF02780.20;;PF00676.20;;PF02775.21	DXP_synthase_N;;Transket_pyr;;Transketolase_C;;E1_dh;;TPP_enzyme_C	1-deoxy-D-xylulose-5-phosphate synthase;;Transketolase, pyrimidine binding domain;;Transketolase, C-terminal domain;;Dehydrogenase E1 component;;Thiamine pyrophosphate enzyme, C-terminal TPP binding domain
Vitvi03g00598	Vitvi03g00598	-	------	------	------	------	------	------	------	------	------	RVW61422.1	hypothetical protein CK203_031989 [Vitis vinifera]	------	------	------	------	------
Vitvi05g01774	Vitvi05g01774	-	GO:0005829	cellular_component;;	CC:cytosol;;	------	------	------	------	ENOG4111M4G	S:Function unknown	XP_002278475.1	PREDICTED: huntingtin-interacting protein K [Vitis vinifera]	sp|Q9NX55|HYPK_HUMAN;;	Huntingtin-interacting protein K OS=Homo sapiens OX=9606 GN=HYPK PE=1 SV=2;;	------	------	------
Vitvi02g01704	Vitvi02g01704	-	GO:0009816;;GO:0050832;;GO:0010150;;GO:0000045	biological_process;;biological_process;;biological_process;;biological_process;;	BP:defense response to bacterium, incompatible interaction;;BP:defense response to fungus;;BP:leaf senescence;;BP:autophagosome assembly;;	------	------	------	------	ENOG410YJ5A	S:Function unknown	XP_002267137.2	PREDICTED: uncharacterized protein LOC100266068 isoform X2 [Vitis vinifera]	------	------	------	------	------
Vitvi07g02633	Vitvi07g02633	-	------	------	------	------	------	------	------	ENOG41127QE	S:Function unknown	XP_003632503.1	PREDICTED: uncharacterized protein LOC100854286 [Vitis vinifera]	------	------	------	------	------
Vitvi05g01584	Vitvi05g01584	-	GO:0017183;;GO:0016740	biological_process;;molecular_function;;	BP:peptidyl-diphthamide biosynthetic process from peptidyl-histidine;;MF:transferase activity;;	K17866	DPH2	------	------	COG1736	J:Translation, ribosomal structure and biogenesis	XP_002273627.2	PREDICTED: diphthamide biosynthesis protein 2 isoform X1 [Vitis vinifera]	sp|A4QN59|DPH2_DANRE;;	2;;	PF01866.17	Diphthamide_syn	Putative diphthamide synthesis protein
Vitvi18g01859	Vitvi18g01859	-	GO:1990904;;GO:0003723;;GO:0003729	cellular_component;;molecular_function;;molecular_function;;	CC:ribonucleoprotein complex;;MF:RNA binding;;MF:mRNA binding;;	K12741	HNRNPA1_3	map03040	Spliceosome	ENOG410YSFZ;;ENOG410YFA7	S:Function unknown;;	XP_002277226.1	PREDICTED: heterogeneous nuclear ribonucleoprotein 1 [Vitis vinifera]	sp|Q8W034|RNP1_ARATH;;	Heterogeneous nuclear ribonucleoprotein 1 OS=Arabidopsis thaliana OX=3702 GN=RNP1 PE=1 SV=1;;	PF00076.22;;PF16367.5	RRM_1;;RRM_7	RNA recognition motif.;;RNA recognition motif
Vitvi05g00409	Vitvi05g00409	-	GO:0035556;;GO:0010468;;GO:0005737;;GO:0005634;;GO:0004707;;GO:0005524	biological_process;;biological_process;;cellular_component;;cellular_component;;molecular_function;;molecular_function;;	BP:intracellular signal transduction;;BP:regulation of gene expression;;CC:cytoplasm;;CC:nucleus;;MF:MAP kinase activity;;MF:ATP binding;;	K04371	ERK, MAPK1_3	map04933	AGE-RAGE signaling pathway in diabetic complications	ENOG410XNY0	F:Nucleotide transport and metabolism	XP_002279719.2	PREDICTED: mitogen-activated protein kinase 15 [Vitis vinifera]	sp|Q8W4J2|MPK16_ARATH;;	Mitogen-activated protein kinase 16 OS=Arabidopsis thaliana OX=3702 GN=MPK16 PE=2 SV=2;;	PF00069.25;;PF07714.17;;PF06293.14	Pkinase;;Pkinase_Tyr;;Kdo	Protein kinase domain;;Protein tyrosine kinase;;Lipopolysaccharide kinase
Vitvi16g01773	Vitvi16g01773	-	------	------	------	------	------	------	------	------	------	CBI24614.3	unnamed protein product, partial [Vitis vinifera]	------	------	------	------	------
Vitvi13g00373	Vitvi13g00373	-	GO:0016567;;GO:0030014;;GO:0004842;;GO:0003723	biological_process;;cellular_component;;molecular_function;;molecular_function;;	BP:protein ubiquitination;;CC:CCR4-NOT complex;;MF:ubiquitin-protein transferase activity;;MF:RNA binding;;	K10643	CNOT4, NOT4, MOT2	map03018	RNA degradation	COG5175	K:Transcription	XP_002281895.2	PREDICTED: general negative regulator of transcription subunit 4 isoform X1 [Vitis vinifera]	------	------	------	------	------
Vitvi13g00836	Vitvi13g00836	-	GO:0005829;;GO:0005634;;GO:0009507;;GO:0051721;;GO:0016787;;GO:0048487;;GO:0042903;;GO:0043014;;GO:0043621	cellular_component;;cellular_component;;cellular_component;;molecular_function;;molecular_function;;molecular_function;;molecular_function;;molecular_function;;molecular_function;;	CC:cytosol;;CC:nucleus;;CC:chloroplast;;MF:protein phosphatase 2A binding;;MF:hydrolase activity;;MF:beta-tubulin binding;;MF:tubulin deacetylase activity;;MF:alpha-tubulin binding;;MF:protein self-association;;	------	------	------	------	COG0123;;COG0123	B:Chromatin structure and dynamics;;Q:Secondary metabolites biosynthesis, transport and catabolism	XP_028111899.1	histone deacetylase 14-like isoform X1 [Camellia sinensis]	sp|Q941D6|HDA14_ARATH;;	Histone deacetylase 14 OS=Arabidopsis thaliana OX=3702 GN=HDA14 PE=1 SV=1;;	PF00850.19	Hist_deacetyl	Histone deacetylase domain
Vitvi14g00082	Vitvi14g00082	-	GO:0008270	molecular_function;;	MF:zinc ion binding;;	------	------	------	------	ENOG410Z7Z7	S:Function unknown	CBI39605.3	unnamed protein product, partial [Vitis vinifera]	sp|Q9FI80|PP425_ARATH;;	Pentatricopeptide repeat-containing protein At5g48910 OS=Arabidopsis thaliana OX=3702 GN=PCMP-H38 PE=2 SV=1;;	PF01535.20;;PF13041.6;;PF14432.6;;PF12854.7;;PF17177.4	PPR;;PPR_2;;DYW_deaminase;;PPR_1;;PPR_long	PPR repeat;;PPR repeat family;;DYW family of nucleic acid deaminases;;PPR repeat;;Pentacotripeptide-repeat region of PRORP
Vitvi16g02154	Vitvi16g02154	-	------	------	------	------	------	------	------	------	------	------	------	------	------	------	------	------
Vitvi08g01864	Vitvi08g01864	Appear in primary splicing variant	GO:0008270;;GO:0003677	molecular_function;;molecular_function;;	MF:zinc ion binding;;MF:DNA binding;;	------	------	------	------	ENOG4111UWC	S:Function unknown	XP_002283050.1	PREDICTED: zinc finger A20 and AN1 domain-containing stress-associated protein 8 [Vitis vinifera]	sp|A2YEZ6|SAP8_ORYSI;;	Zinc finger A20 and AN1 domain-containing stress-associated protein 8 OS=Oryza sativa subsp. indica OX=39946 GN=SAP8 PE=2 SV=2;;	PF01754.16;;PF01428.16;;PF15616.6	zf-A20;;zf-AN1;;TerY_C	A20-like zinc finger;;AN1-like Zinc finger;;TerY-C metal binding domain
Vitvi08g00430	Vitvi08g00430	-	------	------	------	------	------	------	------	------	------	------	------	------	------	------	------	------
Vitvi15g00810	Vitvi15g00810	-	------	------	------	------	------	------	------	ENOG410XNQC	S:Function unknown	XP_002270775.1	PREDICTED: BEACH domain-containing protein C2 isoform X1 [Vitis vinifera]	sp|F4IG73|BCHC2_ARATH;;	BEACH domain-containing protein C2 OS=Arabidopsis thaliana OX=3702 GN=BCHC2 PE=1 SV=1;;	PF02138.18;;PF15787.5;;PF14844.6;;PF00400.32;;PF16057.5;;PF06469.11	Beach;;DUF4704;;PH_BEACH;;WD40;;DUF4800;;DUF1088	Beige/BEACH domain;;Domain of unknown function;;PH domain associated with Beige/BEACH;;WD domain, G-beta repeat;;Domain of unknown function;;Domain of Unknown Function
Vitvi07g01223	Vitvi07g01223	The sequence of the model RefSeq protein was modified	------	------	------	------	------	------	------	COG4692	G:Carbohydrate transport and metabolism	XP_010646515.1	PREDICTED: uncharacterized protein LOC100263718 [Vitis vinifera]	------	------	------	------	------
Vitvi08g00934	Vitvi08g00934	-	GO:0008408;;GO:0016740;;GO:0003676	molecular_function;;molecular_function;;molecular_function;;	MF:3'-5' exonuclease activity;;MF:transferase activity;;MF:nucleic acid binding;;	K20777	EXD2	------	------	ENOG410XS63	U:Intracellular trafficking, secretion, and vesicular transport	XP_002278250.1	PREDICTED: Werner Syndrome-like exonuclease [Vitis vinifera]	sp|Q84LH3|WEX_ARATH;;	Werner Syndrome-like exonuclease OS=Arabidopsis thaliana OX=3702 GN=WEX PE=1 SV=1;;	PF01612.20	DNA_pol_A_exo1	3'-5' exonuclease
Vitvi12g02376	Vitvi12g02376	-	GO:0007017;;GO:0000278;;GO:0000226;;GO:0005737;;GO:0005874;;GO:0003924;;GO:0005200;;GO:0005525	biological_process;;biological_process;;biological_process;;cellular_component;;cellular_component;;molecular_function;;molecular_function;;molecular_function;;	BP:microtubule-based process;;BP:mitotic cell cycle;;BP:microtubule cytoskeleton organization;;CC:cytoplasm;;CC:microtubule;;MF:GTPase activity;;MF:structural constituent of cytoskeleton;;MF:GTP binding;;	K07375	TUBB	map04145	Phagosome	COG5023	Z:Cytoskeleton	AHJ25926.1	tubulin beta chain [Senecio scandens]	sp|P25862|TBB1_AVESA;;	Tubulin beta-1 chain;;	PF03953.17	Tubulin_C	Tubulin C-terminal domain
Vitvi02g01636	Vitvi02g01636	Non coding	GO:0008270;;GO:0008234;;GO:0003677	molecular_function;;molecular_function;;molecular_function;;	MF:zinc ion binding;;MF:cysteine-type peptidase activity;;MF:DNA binding;;	------	------	------	------	------	------	RVW93723.1	hypothetical protein CK203_043399 [Vitis vinifera]	------	------	------	------	------
Vitvi16g00223	Vitvi16g00223	-	------	------	------	------	------	------	------	------	------	------	------	------	------	------	------	------
Vitvi17g01338	Vitvi17g01338	-	GO:0016021;;GO:0016491	cellular_component;;molecular_function;;	CC:integral component of membrane;;MF:oxidoreductase activity;;	------	------	------	------	ENOG4111CMX	S:Function unknown	XP_010663768.1	PREDICTED: uncharacterized protein LOC100266186 [Vitis vinifera]	------	------	PF05553.11	DUF761	Cotton fibre expressed protein
Vitvi08g00208	Vitvi08g00208	-	------	------	------	------	------	------	------	ENOG411174X;;COG2801	S:Function unknown;;L:Replication, recombination and repair	XP_027182068.1	uncharacterized protein LOC113780468 [Coffea eugenioides]	------	------	------	------	------
Vitvi13g01475	Vitvi13g01475	-	------	------	------	------	------	------	------	------	------	------	------	------	------	------	------	------
Vitvi01g02130	Vitvi01g02130	-	GO:0016021	cellular_component;;	CC:integral component of membrane;;	------	------	------	------	ENOG410YB1Z	S:Function unknown	CAN75093.1	hypothetical protein VITISV_024180 [Vitis vinifera]	------	------	------	------	------
Vitvi16g02078	Vitvi16g02078	-	GO:0009451	biological_process;;	BP:RNA modification;;	------	------	------	------	ENOG410Z7Z7	S:Function unknown	XP_010662900.1	PREDICTED: pentatricopeptide repeat-containing protein At2g13600 [Vitis vinifera]	sp|Q7Y211|PP285_ARATH;;	Pentatricopeptide repeat-containing protein At3g57430, chloroplastic OS=Arabidopsis thaliana OX=3702 GN=PCMP-H81 PE=2 SV=2;;	PF13041.6;;PF01535.20;;PF12854.7;;PF13812.6;;PF17177.4;;PF14432.6	PPR_2;;PPR;;PPR_1;;PPR_3;;PPR_long;;DYW_deaminase	PPR repeat family;;PPR repeat;;PPR repeat;;Pentatricopeptide repeat domain;;Pentacotripeptide-repeat region of PRORP;;DYW family of nucleic acid deaminases
Vitvi13g00498	Vitvi13g00498	Appear only in secondary splicing variant	GO:0016192;;GO:0006890;;GO:0031201;;GO:0016020;;GO:0005783	biological_process;;biological_process;;cellular_component;;cellular_component;;cellular_component;;	BP:vesicle-mediated transport;;BP:retrograde vesicle-mediated transport, Golgi to ER;;CC:SNARE complex;;CC:membrane;;CC:endoplasmic reticulum;;	K08492	STX18	map04145;;map04130	Phagosome;;SNARE interactions in vesicular transport	ENOG410XSGT	U:Intracellular trafficking, secretion, and vesicular transport	XP_010658487.1	PREDICTED: syntaxin-81 isoform X1 [Vitis vinifera]	sp|P59277|SYP81_ARATH;;	Syntaxin-81 OS=Arabidopsis thaliana OX=3702 GN=SYP81 PE=1 SV=2;;	------	------	------
Vitvi18g03381	Vitvi18g03381	-	GO:0015074;;GO:0004497;;GO:0020037;;GO:0016705;;GO:0003676;;GO:0005506	biological_process;;molecular_function;;molecular_function;;molecular_function;;molecular_function;;molecular_function;;	BP:DNA integration;;MF:monooxygenase activity;;MF:heme binding;;MF:oxidoreductase activity, acting on paired donors, with incorporation or reduction of molecular oxygen;;MF:nucleic acid binding;;MF:iron ion binding;;	K20562	CYP736A	------	------	COG2124	Q:Secondary metabolites biosynthesis, transport and catabolism	XP_002275714.2	PREDICTED: cytochrome P450 CYP736A12-like [Vitis vinifera]	sp|H2DH18|C7A12_PANGI;;	Cytochrome P450 CYP736A12 OS=Panax ginseng OX=4054 PE=2 SV=1;;	PF00067.22	p450	Cytochrome P450
Vitvi08g01740	Vitvi08g01740	-	GO:0005737;;GO:0005856;;GO:0009506;;GO:0005886;;GO:0005524	cellular_component;;cellular_component;;cellular_component;;cellular_component;;molecular_function;;	CC:cytoplasm;;CC:cytoskeleton;;CC:plasmodesma;;CC:plasma membrane;;MF:ATP binding;;	K10355	ACTF	------	------	COG5277	T:Signal transduction mechanisms	XP_002279672.1	PREDICTED: actin-66 [Vitis vinifera]	sp|O81221|ACT_GOSHI;;	Actin OS=Gossypium hirsutum OX=3635 PE=3 SV=1;;	PF00022.19	Actin	Actin
Vitvi01g00486	Vitvi01g00486	-	GO:0016021	cellular_component;;	CC:integral component of membrane;;	------	------	------	------	COG0666	S:Function unknown	XP_002284902.1	PREDICTED: ankyrin repeat-containing protein At2g01680 [Vitis vinifera]	sp|Q9ZU96|Y2168_ARATH;;	Ankyrin repeat-containing protein At2g01680 OS=Arabidopsis thaliana OX=3702 GN=At2g01680 PE=2 SV=1;;	PF12796.7;;PF13857.6;;PF13637.6;;PF13606.6;;PF13962.6;;PF00023.30	Ank_2;;Ank_5;;Ank_4;;Ank_3;;PGG;;Ank	Ankyrin repeats;;Ankyrin repeats;;Ankyrin repeats;;Ankyrin repeat;;Domain of unknown function;;Ankyrin repeat
Vitvi11g00601	Vitvi11g00601	Appear in primary splicing variant	GO:0006355;;GO:0005634;;GO:0003677	biological_process;;cellular_component;;molecular_function;;	BP:regulation of transcription, DNA-templated;;CC:nucleus;;MF:DNA binding;;	------	------	------	------	ENOG410XPMQ	K:Transcription	XP_010656542.1	PREDICTED: homeobox protein knotted-1-like 13 isoform X1 [Vitis vinifera]	sp|O04136|KNAP3_MALDO;;	Homeobox protein knotted-1-like 3 OS=Malus domestica OX=3750 PE=2 SV=1;;	PF03791.13;;PF03790.13;;PF05920.11;;PF03789.13;;PF00046.29	KNOX2;;KNOX1;;Homeobox_KN;;ELK;;Homeodomain	KNOX2 domain;;KNOX1 domain;;Homeobox KN domain;;ELK domain;;Homeodomain
Vitvi02g00304	Vitvi02g00304	The sequence of the model RefSeq protein was modified	GO:0120029;;GO:0016021;;GO:0005886;;GO:0008553;;GO:0005524	biological_process;;cellular_component;;cellular_component;;molecular_function;;molecular_function;;	BP:proton export across plasma membrane;;CC:integral component of membrane;;CC:plasma membrane;;MF:hydrogen-exporting ATPase activity, phosphorylative mechanism;;MF:ATP binding;;	K01535	PMA1, PMA2	map00190	Oxidative phosphorylation	COG0474	P:Inorganic ion transport and metabolism	XP_010660580.2	PREDICTED: ATPase 11, plasma membrane-type isoform X2 [Vitis vinifera]	sp|Q9LV11|PMA11_ARATH;;	ATPase 11, plasma membrane-type OS=Arabidopsis thaliana OX=3702 GN=AHA11 PE=1 SV=1;;	PF00122.20;;PF00690.26;;PF00702.26	E1-E2_ATPase;;Cation_ATPase_N;;Hydrolase	E1-E2 ATPase;;Cation transporter/ATPase, N-terminus;;haloacid dehalogenase-like hydrolase
Vitvi16g00708	Vitvi16g00708	-	GO:0006355;;GO:0031146;;GO:0008134;;GO:0004842	biological_process;;biological_process;;molecular_function;;molecular_function;;	BP:regulation of transcription, DNA-templated;;BP:SCF-dependent proteasomal ubiquitin-dependent protein catabolic process;;MF:transcription factor binding;;MF:ubiquitin-protein transferase activity;;	------	------	------	------	ENOG410ZZPZ	S:Function unknown	XP_002275773.1	PREDICTED: protein UNUSUAL FLORAL ORGANS [Vitis vinifera]	sp|Q39090|UFO_ARATH;;	Protein UNUSUAL FLORAL ORGANS OS=Arabidopsis thaliana OX=3702 GN=UFO PE=1 SV=2;;	------	------	------
Vitvi08g01526	Vitvi08g01526	-	------	------	------	------	------	------	------	------	------	------	------	------	------	------	------	------
Vitvi07g03107	Vitvi07g03107	-	GO:0003676;;GO:0005524;;GO:0004386	molecular_function;;molecular_function;;molecular_function;;	MF:nucleic acid binding;;MF:ATP binding;;MF:helicase activity;;	K14810	DDX56, DBP9	------	------	ENOG410XR15	Q:Secondary metabolites biosynthesis, transport and catabolism	XP_010647348.1	PREDICTED: DEAD-box ATP-dependent RNA helicase 16 [Vitis vinifera]	sp|Q9SW44|RH16_ARATH;;	DEAD-box ATP-dependent RNA helicase 16 OS=Arabidopsis thaliana OX=3702 GN=RH16 PE=2 SV=1;;	PF00270.29;;PF04851.15	DEAD;;ResIII	DEAD/DEAH box helicase;;Type III restriction enzyme, res subunit
Vitvi09g01237	Vitvi09g01237	-	GO:0016021;;GO:0005524;;GO:0004672	cellular_component;;molecular_function;;molecular_function;;	CC:integral component of membrane;;MF:ATP binding;;MF:protein kinase activity;;	------	------	------	------	------	------	OVA12254.1	Protein kinase domain [Macleaya cordata]	------	------	PF12799.7	LRR_4	Leucine Rich repeats
Vitvi13g01727	Vitvi13g01727	-	GO:0016121;;GO:0009570;;GO:0009507;;GO:0016702;;GO:0045549;;GO:0046872;;GO:0010436	biological_process;;cellular_component;;cellular_component;;molecular_function;;molecular_function;;molecular_function;;molecular_function;;	BP:carotene catabolic process;;CC:chloroplast stroma;;CC:chloroplast;;MF:oxidoreductase activity, acting on single donors with incorporation of molecular oxygen, incorporation of two atoms of oxygen;;MF:9-cis-epoxycarotenoid dioxygenase activity;;MF:metal ion binding;;MF:carotenoid dioxygenase activity;;	K00465	CCD1	------	------	COG3670	Q:Secondary metabolites biosynthesis, transport and catabolism	NP_001267844.1	9,10[9',10']carotenoid cleavage dioxygenase [Vitis vinifera]	sp|Q8LP17|CCD1_PEA;;	Carotenoid 9,1;;	PF03055.15	RPE65	Retinal pigment epithelial membrane protein
Vitvi18g02801	Vitvi18g02801	Appear only in secondary splicing variant	------	------	------	------	------	------	------	ENOG4111DS5	S:Function unknown	XP_010664817.1	PREDICTED: uncharacterized protein LOC104882579 isoform X1 [Vitis vinifera]	------	------	------	------	------
Vitvi05g00676	Vitvi05g00676	-	GO:0009833;;GO:0030244;;GO:0071555;;GO:0005794;;GO:0016021;;GO:0005802;;GO:0005886;;GO:0016760;;GO:0016759	biological_process;;biological_process;;biological_process;;cellular_component;;cellular_component;;cellular_component;;cellular_component;;molecular_function;;molecular_function;;	BP:plant-type primary cell wall biogenesis;;BP:cellulose biosynthetic process;;BP:cell wall organization;;CC:Golgi apparatus;;CC:integral component of membrane;;CC:trans-Golgi network;;CC:plasma membrane;;MF:cellulose synthas;;MF:cellulose synthase activity;;	------	------	------	------	COG1215	M:Cell wall/membrane/envelope biogenesis	XP_019075562.1	PREDICTED: cellulose synthase-like protein G2 isoform X1 [Vitis vinifera]	sp|Q8VYR4|CSLG2_ARATH;;	Cellulose synthase-like protein G2 OS=Arabidopsis thaliana OX=3702 GN=CSLG2 PE=2 SV=1;;	PF03552.14	Cellulose_synt	Cellulose synthase
Vitvi13g01672	Vitvi13g01672	-	GO:0016021;;GO:0016740	cellular_component;;molecular_function;;	CC:integral component of membrane;;MF:transferase activity;;	------	------	------	------	ENOG410Z6Q8	S:Function unknown	XP_002273124.1	PREDICTED: probable glycosyltransferase STELLO2 [Vitis vinifera]	sp|O22943|STL1_ARATH;;	Probable glycosyltransferase STELLO1 OS=Arabidopsis thaliana OX=3702 GN=STL1 PE=1 SV=1;;	PF03385.17	STELLO	STELLO glycosyltransferases
Vitvi12g00466	Vitvi12g00466	-	GO:1903409;;GO:0010468;;GO:0005615;;GO:0005774;;GO:0008289;;GO:0001530	biological_process;;biological_process;;cellular_component;;cellular_component;;molecular_function;;molecular_function;;	BP:reactive oxygen species biosynthetic process;;BP:regulation of gene expression;;CC:extracellular space;;CC:vacuolar membrane;;MF:lipid binding;;MF:lipopolysaccharide binding;;	K05399	LBP	------	------	ENOG410Z88E	S:Function unknown	XP_002272020.1	PREDICTED: putative BPI/LBP family protein At1g04970 [Vitis vinifera]	sp|Q9MAU5|Y1049_ARATH;;	Putative BPI/LBP family protein At1g04970 OS=Arabidopsis thaliana OX=3702 GN=At1g04970 PE=2 SV=1;;	PF01273.25;;PF02886.17	LBP_BPI_CETP;;LBP_BPI_CETP_C	LBP / BPI / CETP family, N-terminal domain;;LBP / BPI / CETP family, C-terminal domain
Vitvi03g01835	Vitvi03g01835	-	GO:0006412;;GO:0005840;;GO:0003735	biological_process;;cellular_component;;molecular_function;;	BP:translation;;CC:ribosome;;MF:structural constituent of ribosome;;	K02962	RP-S17e, RPS17	map03010	Ribosome	COG1383	J:Translation, ribosomal structure and biogenesis	CBI34072.3	unnamed protein product, partial [Vitis vinifera]	------	------	------	------	------
Vitvi13g01277	Vitvi13g01277	-	------	------	------	------	------	------	------	------	------	------	------	------	------	------	------	------
Vitvi17g01092	Vitvi17g01092	-	GO:0016021;;GO:0016020;;GO:0016787	cellular_component;;cellular_component;;molecular_function;;	CC:integral component of membrane;;CC:membrane;;MF:hydrolase activity;;	K01054	MGLL	map00561	Glycerolipid metabolism	COG2267	I:Lipid transport and metabolism	XP_010645773.1	PREDICTED: uncharacterized protein LOC100262570 [Vitis vinifera]	sp|Q9C942|CSE_ARATH;;	Caffeoylshikimate esterase OS=Arabidopsis thaliana OX=3702 GN=CSE PE=1 SV=1;;	PF12146.8;;PF12697.7;;PF00561.20	Hydrolase_4;;Abhydrolase_6;;Abhydrolase_1	Serine aminopeptidase, S33;;Alpha/beta hydrolase family;;alpha/beta hydrolase fold
Vitvi02g01607	Vitvi02g01607	-	GO:0019499;;GO:0019500;;GO:0006807;;GO:0000257;;GO:0080109;;GO:0016810	biological_process;;biological_process;;biological_process;;molecular_function;;molecular_function;;molecular_function;;	BP:cyanide metabolic process;;BP:cyanide catabolic process;;BP:nitrogen compound metabolic process;;MF:nitrilase activity;;MF:indole-3-acetonitrile nitrile hydratase activity;;MF:hydrolase activity, acting on carbon-nitroge;;	K13035	NIT4	map00460	Cyanoamino acid metabolism	COG0388	S:Function unknown	XP_002268780.2	PREDICTED: bifunctional nitrilase/nitrile hydratase NIT4B, partial [Vitis vinifera]	sp|Q3LRV4|NRL4B_LUPAN;;	Bifunctional nitrilase/nitrile hydratase NIT4B OS=Lupinus angustifolius OX=3871 GN=NIT4B PE=1 SV=1;;	PF00795.22	CN_hydrolase	Carbon-nitrogen hydrolase
Vitvi09g01801	Vitvi09g01801	-	------	------	------	------	------	------	------	ENOG4111DD5;;ENOG410ZMAC;;COG1819	S:Function unknown;;	RVW45737.1	hypothetical protein CK203_095005 [Vitis vinifera]	------	------	------	------	------
Vitvi19g02253	Vitvi19g02253	-	------	------	------	------	------	------	------	------	------	RVW78511.1	putative FBD-associated F-box protein [Vitis vinifera]	------	------	------	------	------
Vitvi18g00639	Vitvi18g00639	-	GO:0006629;;GO:0008374	biological_process;;molecular_function;;	BP:lipid metabolic process;;MF:O-acyltransferase activity;;	K06129	LYPLA3	map00564	Glycerophospholipid metabolism	ENOG410Y9CF	O:Posttranslational modification, protein turnover, chaperones	RVW56162.1	Lecithin-cholesterol acyltransferase-like 1 [Vitis vinifera]	sp|Q9FZI8|LCAT1_ARATH;;	Lecithin-cholesterol acyltransferase-like 1 OS=Arabidopsis thaliana OX=3702 GN=LCAT1 PE=2 SV=1;;	PF02450.15;;PF12146.8;;PF12697.7	LCAT;;Hydrolase_4;;Abhydrolase_6	Lecithi;;Serine aminopeptidase, S33;;Alpha/beta hydrolase family
Vitvi05g00957	Vitvi05g00957	-	GO:0005975;;GO:0009651;;GO:0005618;;GO:0005739;;GO:0005774;;GO:0009507;;GO:0102250;;GO:0102499;;GO:0008184	biological_process;;biological_process;;cellular_component;;cellular_component;;cellular_component;;cellular_component;;molecular_function;;molecular_function;;molecular_function;;	BP:carbohydrate metabolic process;;BP:response to salt stress;;CC:cell wall;;CC:mitochondrion;;CC:vacuolar membrane;;CC:chloroplast;;MF:linear malto-oligosaccharide phosphorylase activity;;MF:SHG alpha-glucan phosphorylase activity;;MF:glycogen phosphorylase activity;;	K14772	UTP20	------	------	ENOG410XSRE	S:Function unknown	CAN73995.1	hypothetical protein VITISV_029124 [Vitis vinifera]	sp|Q9FMU6|MPCP3_ARATH;;	Mitochondrial phosphate carrier protein 3, mitochondrial OS=Arabidopsis thaliana OX=3702 GN=MPT3 PE=1 SV=1;;	------	------	------
Vitvi07g02156	Vitvi07g02156	-	------	------	------	------	------	------	------	ENOG41116EX	S:Function unknown	RVX20898.1	hypothetical protein CK203_002781 [Vitis vinifera]	------	------	------	------	------
Vitvi01g00898	Vitvi01g00898	-	------	------	------	------	------	------	------	ENOG410XR50	S:Function unknown	XP_002274190.1	PREDICTED: tetratricopeptide repeat protein 38 isoform X1 [Vitis vinifera]	sp|A3KPN8|TTC38_DANRE;;	Tetratricopeptide repeat protein 38 OS=Danio rerio OX=7955 GN=ttc38 PE=3 SV=1;;	------	------	------
Vitvi18g02439	VviTPS86	Pseudogene	GO:0006979;;GO:0010333;;GO:0000287;;GO:0004601;;GO:0020037	biological_process;;molecular_function;;molecular_function;;molecular_function;;molecular_function;;	BP:response to oxidative stress;;MF:terpene synthase activity;;MF:magnesium ion binding;;MF:peroxidase activity;;MF:heme binding;;	K15803	GERD	map00909	Sesquiterpenoid and triterpenoid biosynthesis	ENOG410YBXH	S:Function unknown	RVW68196.1	Valencene synthase [Vitis vinifera]	sp|Q6Q3H2|TPSVS_VITVI;;	Valencene synthase OS=Vitis vinifera OX=29760 GN=ValCS PE=1 SV=1;;	------	------	------
Vitvi05g01793	Vitvi05g01793	-	GO:0050832;;GO:0042742;;GO:0009865;;GO:0005829;;GO:0005886	biological_process;;biological_process;;biological_process;;cellular_component;;cellular_component;;	BP:defense response to fungus;;BP:defense response to bacterium;;BP:pollen tube adhesion;;CC:cytosol;;CC:plasma membrane;;	------	------	------	------	ENOG4111U5X	S:Function unknown	XP_002280639.1	PREDICTED: stress-response A/B barrel domain-containing protein HS1 [Vitis vinifera]	sp|Q9LUV2|POP3_ARATH;;	Stress-response A/B barrel domain-containing protein HS1 OS=Arabidopsis thaliana OX=3702 GN=HS1 PE=1 SV=1;;	PF07876.12	Dabb	Stress responsive A/B Barrel Domain
Vitvi12g01459	Vitvi12g01459	-	GO:0016021	cellular_component;;	CC:integral component of membrane;;	------	------	------	------	------	------	CAN73942.1	hypothetical protein VITISV_004988 [Vitis vinifera]	------	------	------	------	------
Vitvi06g01962	Vitvi06g01962	Appear in primary splicing variant	GO:0005773;;GO:0016021;;GO:0005747;;GO:0005730;;GO:0005507	cellular_component;;cellular_component;;cellular_component;;cellular_component;;molecular_function;;	CC:vacuole;;CC:integral component of membrane;;CC:mitochondrial respiratory chain complex I;;CC:nucleolus;;MF:copper ion binding;;	------	------	------	------	ENOG410Y847	S:Function unknown	CBI28311.3	unnamed protein product, partial [Vitis vinifera]	sp|Q9ZUX4|UMP2_ARATH;;	Uncharacterized protein At2g27730, mitochondrial OS=Arabidopsis thaliana OX=3702 GN=At2g27730 PE=1 SV=1;;	------	------	------
Vitvi07g01274	Vitvi07g01274	-	GO:0016021;;GO:0016020;;GO:0005886	cellular_component;;cellular_component;;cellular_component;;	CC:integral component of membrane;;CC:membrane;;CC:plasma membrane;;	------	------	------	------	ENOG410YMN0	S:Function unknown	CBI38359.3	unnamed protein product, partial [Vitis vinifera]	sp|Q10EJ2|CSPLU_ORYSJ;;	CASP-like protein 5C1 OS=Oryza sativa subsp. japonica OX=39947 GN=Os03g0767900 PE=2 SV=1;;	PF04535.12	DUF588	Domain of unknown function
Vitvi06g00779	Vitvi06g00779	-	GO:0007165;;GO:0004674;;GO:0005524	biological_process;;molecular_function;;molecular_function;;	BP:signal transduction;;MF:protein serine/threonine kinase activity;;MF:ATP binding;;	------	------	------	------	COG0515	S:Function unknown	NP_001268214.1	CBL-interacting protein kinase 10 [Vitis vinifera]	sp|O22932|CIPKB_ARATH;;	CBL-interacting serine/threonine-protein kinase 11 OS=Arabidopsis thaliana OX=3702 GN=CIPK11 PE=1 SV=1;;	PF00069.25;;PF07714.17;;PF03822.14;;PF14531.6	Pkinase;;Pkinase_Tyr;;NAF;;Kinase-like	Protein kinase domain;;Protein tyrosine kinase;;NAF domain;;Kinase-like
Vitvi07g01638	Vitvi07g01638	-	------	------	------	------	------	------	------	ENOG4111623;;ENOG410YU8R	S:Function unknown;;	RVX23669.1	Snakin-1 [Vitis vinifera]	sp|Q948Z4|SNAK1_SOLTU;;	Snakin-1 OS=Solanum tuberosum OX=4113 GN=SN1 PE=1 SV=1;;	PF02704.14	GASA	Gibberellin regulated protein
Vitvi12g01725	Vitvi12g01725	-	GO:0015074;;GO:0000943;;GO:0016021;;GO:0000166;;GO:0008270;;GO:0003676	biological_process;;cellular_component;;cellular_component;;molecular_function;;molecular_function;;molecular_function;;	BP:DNA integration;;CC:retrotransposon nucleocapsid;;CC:integral component of membrane;;MF:nucleotide binding;;MF:zinc ion binding;;MF:nucleic acid binding;;	------	------	------	------	COG2801	L:Replication, recombination and repair	OIT33410.1	retrovirus-related pol polyprotein from transposon tnt 1-94, partial [Nicotiana attenuata]	sp|Q94HW2|POLR1_ARATH;;	Retrovirus-related Pol polyprotein from transposon RE1 OS=Arabidopsis thaliana OX=3702 GN=RE1 PE=2 SV=1;;	PF07727.14	RVT_2	Reverse transcriptase
Vitvi14g02598	Vitvi14g02598	-	------	------	------	------	------	------	------	ENOG4111BA7;;COG2801	S:Function unknown;;L:Replication, recombination and repair	XP_019073475.1	PREDICTED: uncharacterized protein LOC104878008 [Vitis vinifera]	------	------	PF03732.17	Retrotrans_gag	Retrotransposon gag protein
Vitvi15g01483	Vitvi15g01483	-	GO:0016301	molecular_function;;	MF:kinase activity;;	------	------	------	------	ENOG410XNPA	S:Function unknown	XP_010650096.1	PREDICTED: putative E3 ubiquitin-protein ligase XBAT35 isoform X2 [Vitis vinifera]	sp|Q4FE47|XB35_ARATH;;	Putative E3 ubiquitin-protein ligase XBAT35 OS=Arabidopsis thaliana OX=3702 GN=XBAT35 PE=2 SV=1;;	------	------	------
Vitvi15g00457	Vitvi15g00457	-	------	------	------	------	------	------	------	ENOG410YRFU	S:Function unknown	XP_002266696.1	PREDICTED: uncharacterized protein LOC100244411 [Vitis vinifera]	------	------	PF05340.12	DUF740	Protein of unknown function
Vitvi13g01776	Vitvi13g01776	-	GO:0006121;;GO:0006099;;GO:0022900;;GO:0045273;;GO:0016021;;GO:0045282;;GO:0005749;;GO:0005743;;GO:0050660;;GO:0008177;;GO:0000104;;GO:0009055	biological_process;;biological_process;;biological_process;;cellular_component;;cellular_component;;cellular_component;;cellular_component;;cellular_component;;molecular_function;;molecular_function;;molecular_function;;molecular_function;;	BP:mitochondrial electron transport, succinate to ubiquinone;;BP:tricarboxylic acid cycle;;BP:electron transport chain;;CC:respiratory chain complex II;;CC:integral component of membrane;;CC:plasma membrane succinate dehydrogenase complex;;CC:mitochondrial respiratory chain complex II, succinate dehydrogenase comple;;CC:mitochondrial inner membrane;;MF:flavin adenine dinucleotide binding;;MF:succ…	K00234	SDHA, SDH1	map00020;;map00190	Citrate cycle (TCA cycle);;Oxidative phosphorylation	ENOG410YB4W;;COG1053	S:Function unknown;;C:Energy production and conversion	RVW29244.1	hypothetical protein CK203_083980 [Vitis vinifera]	sp|Q6ZDY8|SDHA_ORYSJ;;	Succinate dehydrogenase [ubiquinone] flavoprotein subunit, mitochondrial OS=Oryza sativa subsp. japonica OX=39947 GN=SDH1 PE=1 SV=1;;	PF02910.20	Succ_DH_flav_C	Fumarate reductase flavoprotein C-term
Vitvi16g00201	Vitvi16g00201	-	------	------	------	------	------	------	------	------	------	------	------	------	------	------	------	------
Vitvi13g00226	Vitvi13g00226	-	GO:0016021	cellular_component;;	CC:integral component of membrane;;	K22985	GPR107	------	------	ENOG410XQAQ	G:Carbohydrate transport and metabolism	RVW49338.1	Protein GPR107 [Vitis vinifera]	sp|D3ZWZ9|GP107_RAT;;	Protein GPR107 OS=Rattus norvegicus OX=10116 GN=Gpr107 PE=1 SV=1;;	PF06814.13;;PF10192.9	Lung_7-TM_R;;GpcrRhopsn4	Lung seven transmembrane receptor;;Rhodopsin-like GPCR transmembrane domain
Vitvi13g00984	Vitvi13g00984	-	GO:0015074;;GO:0035556;;GO:0000943;;GO:0016021;;GO:0008270;;GO:0003676	biological_process;;biological_process;;cellular_component;;cellular_component;;molecular_function;;molecular_function;;	BP:DNA integration;;BP:intracellular signal transduction;;CC:retrotransposon nucleocapsid;;CC:integral component of membrane;;MF:zinc ion binding;;MF:nucleic acid binding;;	------	------	------	------	------	------	XP_010658575.1	PREDICTED: uncharacterized protein LOC104881138 [Vitis vinifera]	------	------	------	------	------
Vitvi14g01044	Vitvi14g01044	-	GO:0043231;;GO:0080043;;GO:0008194;;GO:0080044;;GO:0016758	cellular_component;;molecular_function;;molecular_function;;molecular_function;;molecular_function;;	CC:intracellular membrane-bounded organelle;;MF:quercetin 3-O-glucosyltransferase activity;;MF:UDP-glycosyltransferase activity;;MF:quercetin 7-O-glucosyltransferase activity;;MF:transferase activity, transferring hexosyl groups;;	------	------	------	------	COG1819	O:Posttranslational modification, protein turnover, chaperones	XP_002268383.2	PREDICTED: UDP-glycosyltransferase 89A2 [Vitis vinifera]	sp|Q9LZD8|U89A2_ARATH;;	UDP-glycosyltransferase 89A2 OS=Arabidopsis thaliana OX=3702 GN=UGT89A2 PE=2 SV=1;;	PF00201.18	UDPGT	UDP-glucoronosyl and UDP-glucosyl transferase
Vitvi11g01439	Vitvi11g01439	-	GO:0016021	cellular_component;;	CC:integral component of membrane;;	------	------	------	------	ENOG410YQQQ	S:Function unknown	CBI28197.3	unnamed protein product, partial [Vitis vinifera]	sp|Q9SN73|BSD2_ARATH;;	Protein BUNDLE SHEATH DEFECTIVE 2, chloroplastic OS=Arabidopsis thaliana OX=3702 GN=BSD2 PE=1 SV=1;;	------	------	------
Vitvi09g01348	Vitvi09g01348	-	------	------	------	------	------	------	------	------	------	------	------	------	------	------	------	------
Vitvi13g02281	Vitvi13g02281	-	GO:0016021	cellular_component;;	CC:integral component of membrane;;	------	------	------	------	ENOG410Y2BD	S:Function unknown	CBI25803.3	unnamed protein product, partial [Vitis vinifera]	------	------	------	------	------
Vitvi05g00731	Vitvi05g00731	-	GO:0005737;;GO:0005634;;GO:0046872;;GO:0004722;;GO:0004721	cellular_component;;cellular_component;;molecular_function;;molecular_function;;molecular_function;;	CC:cytoplasm;;CC:nucleus;;MF:metal ion binding;;MF:protein serine/threonine phosphatase activity;;MF:phosphoprotein phosphatase activity;;	K06269	PPP1C	map03015	mRNA surveillance pathway	ENOG410XPVF	T:Signal transduction mechanisms	XP_002285139.1	PREDICTED: serine/threonine-protein phosphatase PP1 isozyme 3 isoform X2 [Vitis vinifera]	sp|P48489|PP1_ORYSJ;;	Serine/threonine-protein phosphatase PP1 OS=Oryza sativa subsp. japonica OX=39947 GN=Os03g0268000 PE=2 SV=2;;	PF00149.28;;PF16891.5	Metallophos;;STPPase_N	Calcineurin-like phosphoesterase;;Serine-threonine protein phosphatase N-terminal domain
Vitvi04g01830	Vitvi04g01830	-	GO:0005509	molecular_function;;	MF:calcium ion binding;;	------	------	------	------	COG5126	S:Function unknown	XP_003631777.1	PREDICTED: calmodulin-like protein 2 [Vitis vinifera]	sp|Q9SU00|CML2_ARATH;;	Calmodulin-like protein 2 OS=Arabidopsis thaliana OX=3702 GN=CML2 PE=2 SV=1;;	PF00036.32;;PF13499.6;;PF13202.6;;PF13405.6;;PF13833.6	EF-hand_1;;EF-hand_7;;EF-hand_5;;EF-hand_6;;EF-hand_8	EF hand;;EF-hand domain pair;;EF hand;;EF-hand domain;;EF-hand domain pair
Vitvi15g00487	Vitvi15g00487	-	GO:0003723	molecular_function;;	MF:RNA binding;;	K17943	PUM	------	------	ENOG410YK81	S:Function unknown	RVW15514.1	hypothetical protein CK203_077666 [Vitis vinifera]	------	------	------	------	------
Vitvi13g00378	Vitvi13g00378	-	GO:0004252	molecular_function;;	MF:serine-type endopeptidase activity;;	------	------	------	------	COG1404	O:Posttranslational modification, protein turnover, chaperones	XP_010658504.2	PREDICTED: cucumisin [Vitis vinifera]	sp|Q39547|CUCM1_CUCME;;	Cucumisin OS=Cucumis melo OX=3656 PE=1 SV=1;;	PF00082.22;;PF17766.1;;PF05922.16;;PF02225.22	Peptidase_S8;;fn3_6;;Inhibitor_I9;;PA	Subtilase family;;Fibronectin type-III domain;;Peptidase inhibitor I9;;PA domain
Vitvi07g01655	Vitvi07g01655	-	GO:0042254;;GO:0016021;;GO:0005634;;GO:0005525	biological_process;;cellular_component;;cellular_component;;molecular_function;;	BP:ribosome biogenesis;;CC:integral component of membrane;;CC:nucleus;;MF:GTP binding;;	------	------	------	------	ENOG4111AH0	S:Function unknown	RVW34295.1	putative GPI-anchored protein [Vitis vinifera]	------	------	------	------	------
Vitvi17g01635	Vitvi17g01635	Appear in primary splicing variant	GO:0010020;;GO:0031357;;GO:0043621	biological_process;;cellular_component;;molecular_function;;	BP:chloroplast fission;;CC:integral component of chloroplast inner membrane;;MF:protein self-association;;	------	------	------	------	ENOG410YAIP	S:Function unknown	CBI35272.3	unnamed protein product, partial [Vitis vinifera]	sp|Q8VY16|CDP1_ARATH;;	Plastid division protein CDP1, chloroplastic OS=Arabidopsis thaliana OX=3702 GN=CDP1 PE=1 SV=2;;	PF13355.6	DUF4101	Protein of unknown function
Vitvi06g01753	Vitvi06g01753	-	GO:0016021	cellular_component;;	CC:integral component of membrane;;	------	------	------	------	ENOG41121N2	O:Posttranslational modification, protein turnover, chaperones	XP_010650882.1	PREDICTED: RING-H2 finger protein ATL64 [Vitis vinifera]	sp|Q9LZJ6|ATL5_ARATH;;	RING-H2 finger protein ATL5 OS=Arabidopsis thaliana OX=3702 GN=ATL5 PE=2 SV=1;;	PF13639.6;;PF17123.5;;PF12678.7;;PF13923.6;;PF00097.25;;PF13445.6;;PF14634.6;;PF12861.7;;PF13920.6;;PF14446.6;;PF17120.5	zf-RING_2;;zf-RING_11;;zf-rbx1;;zf-C3HC4_2;;zf-C3HC4;;zf-RING_UBOX;;zf-RING_5;;zf-ANAPC11;;zf-C3HC4_3;;Prok-RING_1;;Zn_ribbon_17	Ring finger domain;;RING-like zinc finger;;RING-H2 zinc finger domain;;Zinc finger, C3HC4 type;;Zinc finger, C3HC4 type;;RING-type zinc-finger;;zinc-RING finger domain;;Anaphase-promoting complex subunit 11 RING-H2 finger;;Zinc finger, C3HC4 type;;Prokaryotic RING finger family 1;;Zinc-ribbon, C4HC2 type
Vitvi12g01096	Vitvi12g01096	-	------	------	------	------	------	------	------	------	------	------	------	------	------	------	------	------
Vitvi18g03048	Vitvi18g03048	-	GO:0008233	molecular_function;;	MF:peptidase activity;;	------	------	------	------	ENOG41121HN	S:Function unknown	XP_002277352.1	PREDICTED: subtilisin-like protease SBT3.6 [Vitis vinifera]	sp|F4JJL8|SBT3F_ARATH;;	Subtilisin-like protease SBT3.15 OS=Arabidopsis thaliana OX=3702 GN=SBT3.15 PE=2 SV=2;;	PF05922.16	Inhibitor_I9	Peptidase inhibitor I9
Vitvi16g00022	Vitvi16g00022	Appear in primary splicing variant	------	------	------	K10727	CDT1	------	------	ENOG410XT37	L:Replication, recombination and repair	XP_002267629.3	PREDICTED: CDT1-like protein a, chloroplastic [Vitis vinifera]	sp|Q9SJW9|CDT1A_ARATH;;	CDT1-like protein a, chloroplastic OS=Arabidopsis thaliana OX=3702 GN=CDT1A PE=1 SV=1;;	PF08839.11;;PF16679.5	CDT1;;CDT1_C	DNA replication factor CDT1 like;;DNA replication factor Cdt1 C-terminal domain
Vitvi12g00930	Vitvi12g00930	-	GO:0015074;;GO:0016021;;GO:0004523;;GO:0003676	biological_process;;cellular_component;;molecular_function;;molecular_function;;	BP:DNA integration;;CC:integral component of membrane;;MF:RNA-DNA hybrid ribonuclease activity;;MF:nucleic acid binding;;	------	------	------	------	COG2801	L:Replication, recombination and repair	RVW84660.1	Retrovirus-related Pol polyprotein from transposon opus [Vitis vinifera]	------	------	------	------	------
Vitvi03g01303	Vitvi03g01303	-	GO:0005634;;GO:0003677	cellular_component;;molecular_function;;	CC:nucleus;;MF:DNA binding;;	------	------	------	------	ENOG410YHDP	S:Function unknown	RVW42663.1	Myb family transcription factor APL [Vitis vinifera]	sp|Q9SAK5|APL_ARATH;;	Myb family transcription factor APL OS=Arabidopsis thaliana OX=3702 GN=APL PE=1 SV=2;;	PF14379.6;;PF00249.31	Myb_CC_LHEQLE;;Myb_DNA-binding	MYB-CC type transfactor, LHEQLE motif;;Myb-like DNA-binding domain
Vitvi12g02251	Vitvi12g02251	-	------	------	------	------	------	------	------	COG2801;;ENOG410Y0AG	S:Function unknown;;	CAN62167.1	hypothetical protein VITISV_007470 [Vitis vinifera]	------	------	------	------	------
Vitvi07g00438	Vitvi07g00438	-	GO:0008408;;GO:0003676	molecular_function;;molecular_function;;	MF:3'-5' exonuclease activity;;MF:nucleic acid binding;;	------	------	------	------	ENOG410XS63;;ENOG411154D	S:Function unknown;;	XP_002271430.1	PREDICTED: Werner Syndrome-like exonuclease [Vitis vinifera]	sp|Q84LH3|WEX_ARATH;;	Werner Syndrome-like exonuclease OS=Arabidopsis thaliana OX=3702 GN=WEX PE=1 SV=1;;	PF01612.20	DNA_pol_A_exo1	3'-5' exonuclease
Vitvi18g02041	Vitvi18g02041	-	GO:0043231;;GO:0016758;;GO:0008194	cellular_component;;molecular_function;;molecular_function;;	CC:intracellular membrane-bounded organelle;;MF:transferase activity, transferring hexosyl groups;;MF:UDP-glycosyltransferase activity;;	K22845	PGT1	map00941	Flavonoid biosynthesis	COG1819	S:Function unknown	XP_002280543.1	PREDICTED: UDP-glycosyltransferase 88F4-like [Vitis vinifera]	sp|D3UAG6|U88F5_MALDO;;	UDP-glycosyltransferase 88F5 OS=Malus domestica OX=3750 GN=UGT88F5 PE=2 SV=1;;	PF00201.18	UDPGT	UDP-glucoronosyl and UDP-glucosyl transferase
Vitvi13g02460	Vitvi13g02460	-	GO:0006313;;GO:0006419;;GO:0005737;;GO:0004803;;GO:0004813;;GO:0008270;;GO:0003677;;GO:0005524	biological_process;;biological_process;;cellular_component;;molecular_function;;molecular_function;;molecular_function;;molecular_function;;molecular_function;;	BP:transposition, DNA-mediated;;BP:alanyl-tRNA aminoacylation;;CC:cytoplasm;;MF:transposase activity;;MF:alanine-tRNA ligase activity;;MF:zinc ion binding;;MF:DNA binding;;MF:ATP binding;;	------	------	------	------	ENOG410YFHW;;ENOG410YFRT	S:Function unknown;;O:Posttranslational modification, protein turnover, chaperones	RVX00334.1	Replication protein A 70 kDa DNA-binding subunit B [Vitis vinifera]	------	------	PF03108.15	DBD_Tnp_Mut	MuDR family transposase
Vitvi09g00330	Vitvi09g00330	-	------	------	------	------	------	------	------	------	------	------	------	------	------	------	------	------
Vitvi15g01486	Vitvi15g01486	-	GO:0006388;;GO:0016772	biological_process;;molecular_function;;	BP:tRNA splicing, via endonucleolytic cleavage and ligation;;MF:transferase activity, transferring phosphorus-containing groups;;	K10669	TRPT1, TPT1	------	------	COG1859	J:Translation, ribosomal structure and biogenesis	XP_010661668.1	PREDICTED: tRNA 2'-phosphotransferase 1 isoform X3 [Vitis vinifera]	sp|Q5EAR5|TRPT1_DANRE;;	tRNA 2'-phosphotransferase 1 OS=Danio rerio OX=7955 GN=trpt1 PE=2 SV=2;;	PF01885.16	PTS_2-RNA	RNA 2'-phosphotransferase, Tpt1 / KptA family
Vitvi13g00192	Vitvi13g00192	-	GO:0046872;;GO:0016301;;GO:0005524;;GO:0004386	molecular_function;;molecular_function;;molecular_function;;molecular_function;;	MF:metal ion binding;;MF:kinase activity;;MF:ATP binding;;MF:helicase activity;;	K15710	SHPRH	------	------	COG0553	S:Function unknown	CBI25341.3	unnamed protein product, partial [Vitis vinifera]	sp|Q149N8|SHPRH_HUMAN;;	E3 ubiquitin-protein ligase SHPRH OS=Homo sapiens OX=9606 GN=SHPRH PE=1 SV=2;;	PF00176.23;;PF00271.31;;PF00628.29;;PF13639.6;;PF13445.6	SNF2_N;;Helicase_C;;PHD;;zf-RING_2;;zf-RING_UBOX	SNF2 family N-terminal domain;;Helicase conserved C-terminal domain;;PHD-finger;;Ring finger domain;;RING-type zinc-finger
Vitvi08g02364	Vitvi08g02364	-	------	------	------	------	------	------	------	------	------	CBI29974.3	unnamed protein product, partial [Vitis vinifera]	------	------	------	------	------
Vitvi18g02195	Vitvi18g02195	-	GO:0007165;;GO:0043531	biological_process;;molecular_function;;	BP:signal transduction;;MF:ADP binding;;	------	------	------	------	COG4886;;ENOG4111VMD;;ENOG41116MX	S:Function unknown;;	RVW64920.1	TMV resistance protein N [Vitis vinifera]	sp|Q40392|TMVRN_NICGU;;	TMV resistance protein N OS=Nicotiana glutinosa OX=35889 GN=N PE=1 SV=1;;	PF01582.20	TIR	TIR domain
Vitvi19g01644	Vitvi19g01644	-	GO:0008483;;GO:0030170;;GO:0043531	molecular_function;;molecular_function;;molecular_function;;	MF:transaminase activity;;MF:pyridoxal phosphate binding;;MF:ADP binding;;	K13459	RPS2	map04626	Plant-pathogen interaction	COG4886	S:Function unknown	XP_019072441.1	PREDICTED: probable disease resistance protein At1g12280 [Vitis vinifera]	sp|O64973|RPS5_ARATH;;	Disease resistance protein RPS5 OS=Arabidopsis thaliana OX=3702 GN=RPS5 PE=1 SV=2;;	PF00931.22;;PF13855.6;;PF12799.7	NB-ARC;;LRR_8;;LRR_4	NB-ARC domain;;Leucine rich repeat;;Leucine Rich repeats
Vitvi08g01436	Vitvi08g01436	-	GO:0007018;;GO:0005871;;GO:0005874;;GO:0008574;;GO:0008017;;GO:0003777;;GO:0016887;;GO:0005524	biological_process;;cellular_component;;cellular_component;;molecular_function;;molecular_function;;molecular_function;;molecular_function;;molecular_function;;	BP:microtubule-based movement;;CC:kinesin complex;;CC:microtubule;;MF:ATP-dependent microtubule motor activity, plus-end-directed;;MF:microtubule binding;;MF:microtubule motor activity;;MF:ATPase activity;;MF:ATP binding;;	K10398	KIF11, EG5	------	------	COG5059	S:Function unknown	XP_010654103.1	PREDICTED: kinesin-like protein KIN-5C [Vitis vinifera]	sp|O23826|KN5C_TOBAC;;	Kinesin-like protein KIN-5C OS=Nicotiana tabacum OX=4097 GN=KIN5C PE=1 SV=1;;	PF00225.23;;PF16796.5	Kinesin;;Microtub_bd	Kinesin motor domain;;Microtubule binding
Vitvi10g01377	Vitvi10g01377	-	------	------	------	------	------	------	------	ENOG410ZKXJ	S:Function unknown	CBI29050.3	unnamed protein product, partial [Vitis vinifera]	sp|A8MQL1|TRF1B_ARATH;;	TNF receptor-associated factor homolog 1b OS=Arabidopsis thaliana OX=3702 GN=TRAF1B PE=1 SV=1;;	------	------	------
Vitvi10g01027	Vitvi10g01027	-	GO:0015074;;GO:0000943;;GO:0008270;;GO:0003676	biological_process;;cellular_component;;molecular_function;;molecular_function;;	BP:DNA integration;;CC:retrotransposon nucleocapsid;;MF:zinc ion binding;;MF:nucleic acid binding;;	------	------	------	------	COG2801	L:Replication, recombination and repair	RVW24427.1	Retrovirus-related Pol polyprotein from transposon RE1 [Vitis vinifera]	sp|Q94HW2|POLR1_ARATH;;	Retrovirus-related Pol polyprotein from transposon RE1 OS=Arabidopsis thaliana OX=3702 GN=RE1 PE=2 SV=1;;	------	------	------
Vitvi16g01868	Vitvi16g01868	-	------	------	------	------	------	------	------	------	------	------	------	------	------	------	------	------
Vitvi12g02132	Vitvi12g02132	-	GO:0046872;;GO:0003723	molecular_function;;molecular_function;;	MF:metal ion binding;;MF:RNA binding;;	K17943	PUM	------	------	ENOG410YK81;;ENOG410YFBB	S:Function unknown;;	XP_010655277.1	PREDICTED: pumilio homolog 5 isoform X2 [Vitis vinifera]	------	------	------	------	------
Vitvi18g01986	Vitvi18g01986	-	GO:0006857;;GO:0016020;;GO:0016021;;GO:0022857	biological_process;;cellular_component;;cellular_component;;molecular_function;;	BP:oligopeptide transport;;CC:membrane;;CC:integral component of membrane;;MF:transmembrane transporter activity;;	K14638	SLC15A3_4, PHT	------	------	COG3104	S:Function unknown	CBI39332.3	unnamed protein product, partial [Vitis vinifera]	sp|Q9SK99|PTR11_ARATH;;	Protein NRT1/ PTR FAMILY 5.15 OS=Arabidopsis thaliana OX=3702 GN=NPF5.15 PE=2 SV=1;;	------	------	------
Vitvi13g00534	Vitvi13g00534	-	GO:0003824	molecular_function;;	MF:catalytic activity;;	------	------	------	------	ENOG410XWS7	S:Function unknown	XP_010658459.1	PREDICTED: uncharacterized protein LOC100256538 isoform X1 [Vitis vinifera]	------	------	PF01063.19	Aminotran_4	Amino-transferase class IV
Vitvi01g01367	Vitvi01g01367	-	------	------	------	------	------	------	------	ENOG410YV57	S:Function unknown	XP_002273770.2	PREDICTED: ras GTPase-activating protein-binding protein 1 isoform X2 [Vitis vinifera]	------	------	------	------	------
Vitvi04g00975	Vitvi04g00975	-	------	------	------	------	------	------	------	------	------	------	------	------	------	------	------	------
Vitvi12g02202	Vitvi12g02202	-	GO:0009733	biological_process;;	BP:response to auxin;;	K14488	SAUR	map04075	Plant hormone signal transduction	ENOG410Z91T	S:Function unknown	XP_003633262.1	PREDICTED: auxin-responsive protein SAUR71 [Vitis vinifera]	sp|Q9SGU2|SAU71_ARATH;;	Auxin-responsive protein SAUR71 OS=Arabidopsis thaliana OX=3702 GN=SAUR71 PE=2 SV=1;;	PF02519.14	Auxin_inducible	Auxin responsive protein
Vitvi08g02341	Vitvi08g02341	-	------	------	------	------	------	------	------	------	------	OMO55201.1	hypothetical protein COLO4_36133 [Corchorus olitorius]	------	------	------	------	------
Vitvi05g00288	Vitvi05g00288	Appear only in secondary splicing variant	GO:0016926;;GO:0005634;;GO:0008234;;GO:0008233	biological_process;;cellular_component;;molecular_function;;molecular_function;;	BP:protein desumoylation;;CC:nucleus;;MF:cysteine-type peptidase activity;;MF:peptidase activity;;	K08592	SENP1	------	------	COG5160	O:Posttranslational modification, protein turnover, chaperones	XP_019075564.1	PREDICTED: ubiquitin-like-specific protease ESD4 isoform X1 [Vitis vinifera]	sp|Q94F30|ESD4_ARATH;;	Ubiquitin-like-specific protease ESD4 OS=Arabidopsis thaliana OX=3702 GN=ESD4 PE=1 SV=1;;	------	------	------
Vitvi14g01821	Vitvi14g01821	-	GO:0006979;;GO:0042744;;GO:0005576;;GO:0020037;;GO:0046872;;GO:0004601	biological_process;;biological_process;;cellular_component;;molecular_function;;molecular_function;;molecular_function;;	BP:response to oxidative stress;;BP:hydrogen peroxide catabolic process;;CC:extracellular region;;MF:heme binding;;MF:metal ion binding;;MF:peroxidase activity;;	K00430	E1.11.1.7	map00940	Phenylpropanoid biosynthesis	ENOG4111FDS;;ENOG410YA7M	G:Carbohydrate transport and metabolism;;	XP_002280547.1	PREDICTED: peroxidase 31 [Vitis vinifera]	sp|Q9LHA7|PER31_ARATH;;	Peroxidase 31 OS=Arabidopsis thaliana OX=3702 GN=PER31 PE=2 SV=1;;	PF00141.23	peroxidase	Peroxidase
Vitvi04g01597	Vitvi04g01597	-	GO:0016021	cellular_component;;	CC:integral component of membrane;;	------	------	------	------	ENOG411298Q	S:Function unknown	XP_002279284.1	PREDICTED: uncharacterized protein LOC100266100 [Vitis vinifera]	------	------	------	------	------
Vitvi07g02907	Vitvi07g02907	-	GO:0008270	molecular_function;;	MF:zinc ion binding;;	------	------	------	------	------	------	RVW67703.1	Serine/threonine-protein phosphatase 7 long form-like [Vitis vinifera]	------	------	PF03108.15	DBD_Tnp_Mut	MuDR family transposase
Vitvi11g01041	Vitvi11g01041	-	GO:0016301;;GO:0016757	molecular_function;;molecular_function;;	MF:kinase activity;;MF:transferase activity, transferring glycosyl groups;;	------	------	------	------	ENOG410YMVF	S:Function unknown	XP_010656676.1	PREDICTED: uncharacterized protein LOC100256672 [Vitis vinifera]	------	------	------	------	------
Vitvi17g00905	Vitvi17g00905	-	GO:0006952;;GO:0002229;;GO:0042742;;GO:0016021;;GO:0005886;;GO:0004672;;GO:0030246;;GO:0004675;;GO:0004674;;GO:0005524	biological_process;;biological_process;;biological_process;;cellular_component;;cellular_component;;molecular_function;;molecular_function;;molecular_function;;molecular_function;;molecular_function;;	BP:defense response;;BP:defense response to oomycetes;;BP:defense response to bacterium;;CC:integral component of membrane;;CC:plasma membrane;;MF:protein kinase activity;;MF:carbohydrate binding;;MF:transmembrane receptor protein serine/threonine kinase activity;;MF:protein serine/threonine kinase activity;;MF:ATP binding;;	------	------	------	------	COG0515	S:Function unknown	XP_010663101.1	PREDICTED: L-type lectin-domain containing receptor kinase S.1 [Vitis vinifera]	sp|Q9M9E0|LRKS1_ARATH;;	L-type lectin-domain containing receptor kinase S.1 OS=Arabidopsis thaliana OX=3702 GN=LECRKS1 PE=1 SV=1;;	PF00139.19;;PF00069.25;;PF07714.17;;PF17667.1	Lectin_legB;;Pkinase;;Pkinase_Tyr;;Pkinase_fungal	Legume lectin domain;;Protein kinase domain;;Protein tyrosine kinase;;Fungal protein kinase
Vitvi12g00626	VviMYB138	-	GO:0030154;;GO:0005634;;GO:0043565;;GO:0044212;;GO:0003700;;GO:0003677	biological_process;;cellular_component;;molecular_function;;molecular_function;;molecular_function;;molecular_function;;	BP:cell differentiation;;CC:nucleus;;MF:sequence-specific DNA binding;;MF:transcription regulatory region DNA binding;;MF:transcription factor activity, sequence-specific DNA binding;;MF:DNA binding;;	K09422	MYBP	------	------	COG5147	S:Function unknown	XP_002276962.1	PREDICTED: transcription factor MYB114 [Vitis vinifera]	sp|Q7XBH4|MYB4_ORYSJ;;	Transcription factor MYB4 OS=Oryza sativa subsp. japonica OX=39947 GN=MYB4 PE=2 SV=2;;	PF00249.31;;PF13921.6	Myb_DNA-binding;;Myb_DNA-bind_6	Myb-like DNA-binding domain;;Myb-like DNA-binding domain
Vitvi11g01167	Vitvi11g01167	-	------	------	------	------	------	------	------	------	------	------	------	------	------	------	------	------
Vitvi09g01935	Vitvi09g01935	-	GO:0016021;;GO:0016301	cellular_component;;molecular_function;;	CC:integral component of membrane;;MF:kinase activity;;	------	------	------	------	COG4886	S:Function unknown	XP_019077905.1	PREDICTED: receptor-like protein 12 [Vitis vinifera]	sp|Q6JN47|EIX1_SOLLC;;	Receptor-like protein EIX1 OS=Solanum lycopersicum OX=4081 GN=EIX1 PE=2 SV=2;;	PF12799.7;;PF13855.6;;PF08263.12	LRR_4;;LRR_8;;LRRNT_2	Leucine Rich repeats;;Leucine rich repeat;;Leucine rich repeat N-terminal domain
Vitvi00g00717	Vitvi00g00717	-	GO:0015074;;GO:0000943;;GO:0008270;;GO:0003676	biological_process;;cellular_component;;molecular_function;;molecular_function;;	BP:DNA integration;;CC:retrotransposon nucleocapsid;;MF:zinc ion binding;;MF:nucleic acid binding;;	------	------	------	------	ENOG4111YC2	L:Replication, recombination and repair	CAN74718.1	hypothetical protein VITISV_006955 [Vitis vinifera]	sp|P10978|POLX_TOBAC;;	Retrovirus-related Pol polyprotein from transposon TNT 1-94 OS=Nicotiana tabacum OX=4097 PE=2 SV=1;;	PF00665.26;;PF13976.6;;PF13683.6	rve;;gag_pre-integrs;;rve_3	Integrase core domain;;GAG-pre-integrase domain;;Integrase core domain
Vitvi19g01139	Vitvi19g01139	-	------	------	------	------	------	------	------	------	------	RVW58023.1	ARM repeat protein interacting with ABF2 [Vitis vinifera]	------	------	------	------	------
Vitvi01g00113	Vitvi01g00113	-	GO:0006807;;GO:0016151	biological_process;;molecular_function;;	BP:nitrogen compound metabolic process;;MF:nickel cation binding;;	K03190	ureD, ureH	------	------	COG0829	O:Posttranslational modification, protein turnover, chaperones	XP_019078779.1	PREDICTED: urease accessory protein D isoform X1 [Vitis vinifera]	sp|Q7Y0S0|URED_ARATH;;	Urease accessory protein D OS=Arabidopsis thaliana OX=3702 GN=URED PE=2 SV=1;;	PF01774.17	UreD	UreD urease accessory protein
Vitvi13g00911	Vitvi13g00911	-	------	------	------	------	------	------	------	ENOG411033B	S:Function unknown	CAN78719.1	hypothetical protein VITISV_031696 [Vitis vinifera]	sp|F4KAF2|MORC4_ARATH;;	Protein MICRORCHIDIA 4 OS=Arabidopsis thaliana OX=3702 GN=MORC4 PE=1 SV=2;;	PF17942.1;;PF13589.6;;PF02518.26	Morc6_S5;;HATPase_c_3;;HATPase_c	Morc6 ribosomal protein S5 domain 2-like;;Histidine kinase-, DNA gyrase B-, and HSP90-like ATPase;;Histidine kinase-, DNA gyrase B-, and HSP90-like ATPase
Vitvi01g02309	Vitvi01g02309	-	GO:0006397;;GO:0016021;;GO:0005739	biological_process;;cellular_component;;cellular_component;;	BP:mRNA processing;;CC:integral component of membrane;;CC:mitochondrion;;	------	------	------	------	ENOG4111462;;ENOG411188B	S:Function unknown;;	KUM48026.1	hypothetical protein ABT39_MTgene5022 (mitochondrion) [Picea glauca]	------	------	------	------	------
Vitvi07g02420	Vitvi07g02420	-	GO:0032869;;GO:0006096;;GO:0005737;;GO:0009570;;GO:0030955;;GO:0016301;;GO:0000287;;GO:0004743	biological_process;;biological_process;;cellular_component;;cellular_component;;molecular_function;;molecular_function;;molecular_function;;molecular_function;;	BP:cellular response to insulin stimulus;;BP:glycolytic process;;CC:cytoplasm;;CC:chloroplast stroma;;MF:potassium ion binding;;MF:kinase activity;;MF:magnesium ion binding;;MF:pyruvate kinase activity;;	K00873	PK, pyk	map00010;;map00230;;map00620	Glycolysis / Gluconeogenesis;;Purine metabolism;;Pyruvate metabolism	COG0469	G:Carbohydrate transport and metabolism	XP_002279975.1	PREDICTED: pyruvate kinase isozyme A, chloroplastic [Vitis vinifera]	sp|Q43117|KPYA_RICCO;;	Pyruvate kinase isozyme A, chloroplastic OS=Ricinus communis OX=3988 PE=1 SV=1;;	------	------	------
Vitvi09g01178	Vitvi09g01178	-	GO:0033314;;GO:0000278;;GO:0033260;;GO:0044773;;GO:0048478;;GO:0005634;;GO:0005681;;GO:0008270;;GO:0003676	biological_process;;biological_process;;biological_process;;biological_process;;biological_process;;cellular_component;;cellular_component;;molecular_function;;molecular_function;;	BP:mitotic DNA replication checkpoint;;BP:mitotic cell cycle;;BP:nuclear DNA replication;;BP:mitotic DNA damage checkpoint;;BP:replication fork protection;;CC:nucleus;;CC:spliceosomal complex;;MF:zinc ion binding;;MF:nucleic acid binding;;	K13104	ZNF830, CCDC16	------	------	ENOG4111GTR	S:Function unknown	CBI25204.3	unnamed protein product, partial [Vitis vinifera]	------	------	------	------	------
Vitvi01g01599	Vitvi01g01599	-	------	------	------	------	------	------	------	------	------	CBI27611.3	unnamed protein product, partial [Vitis vinifera]	------	------	------	------	------
Vitvi03g00278	Vitvi03g00278	-	GO:0016021	cellular_component;;	CC:integral component of membrane;;	K15262	BCP1, BCCIP	------	------	ENOG4111GYV	U:Intracellular trafficking, secretion, and vesicular transport	CBI37700.3	unnamed protein product, partial [Vitis vinifera]	sp|O64885|BCCIP_ARATH;;	Protein BCCIP homolog OS=Arabidopsis thaliana OX=3702 GN=At2g44510 PE=1 SV=2;;	PF13862.6	BCIP	p21-C-terminal region-binding protein
Vitvi01g00375	Vitvi01g00375	-	------	------	------	------	------	------	------	ENOG411159J	S:Function unknown	CBI26936.3	unnamed protein product, partial [Vitis vinifera]	------	------	------	------	------
Vitvi07g02804	Vitvi07g02804	-	GO:0016021	cellular_component;;	CC:integral component of membrane;;	------	------	------	------	COG1696	M:Cell wall/membrane/envelope biogenesis	CBI41053.3	unnamed protein product, partial [Vitis vinifera]	sp|Q09758|YA71_SCHPO;;	Putative membrane-bound O-acyltransferase C24H6.01c OS=Schizosaccharomyces pombe;;	------	------	------
Vitvi13g02501	Vitvi13g02501	Appear only in secondary splicing variant	GO:0005634;;GO:0016021;;GO:0008234;;GO:0003677	cellular_component;;cellular_component;;molecular_function;;molecular_function;;	CC:nucleus;;CC:integral component of membrane;;MF:cysteine-type peptidase activity;;MF:DNA binding;;	------	------	------	------	ENOG410ZMAC	S:Function unknown	CAN74236.1	hypothetical protein VITISV_004916 [Vitis vinifera]	------	------	------	------	------
Vitvi18g01109	Vitvi18g01109	-	GO:0016021;;GO:0003676	cellular_component;;molecular_function;;	CC:integral component of membrane;;MF:nucleic acid binding;;	------	------	------	------	ENOG410YENA	S:Function unknown	XP_002276294.1	PREDICTED: uncharacterized protein LOC100250572 [Vitis vinifera]	------	------	------	------	------
Vitvi15g01207	VviMADS1G1f	-	GO:0045944;;GO:0005634;;GO:0003677;;GO:0000987;;GO:0046983;;GO:0000981	biological_process;;cellular_component;;molecular_function;;molecular_function;;molecular_function;;molecular_function;;	BP:positive regulation of transcription from RNA polymerase II promoter;;CC:nucleus;;MF:DNA binding;;MF:core promoter proximal region sequence-specific DNA binding;;MF:protein dimerization activity;;MF:RNA polymerase II transcription factor activity, sequence-specific DNA binding;;	K04454;K15718	MEF2C;LOX1_5	map00591	Linoleic acid metabolism	COG5068	K:Transcription	XP_019081132.1	PREDICTED: uncharacterized protein LOC109124052 [Vitis vinifera]	sp|Q9FJK3|AGL80_ARATH;;	Agamous-like MADS-box protein AGL80 OS=Arabidopsis thaliana OX=3702 GN=AGL80 PE=1 SV=1;;	PF00319.18	SRF-TF	SRF-type transcription factor
Vitvi16g01134	Vitvi16g01134	-	GO:0022904;;GO:0009507;;GO:0005747;;GO:0008137	biological_process;;cellular_component;;cellular_component;;molecular_function;;	BP:respiratory electron transport chain;;CC:chloroplast;;CC:mitochondrial respiratory chain complex I;;MF:NADH dehydrogenas;;	K03949	NDUFA5	map00190	Oxidative phosphorylation	ENOG4111V89	I:Lipid transport and metabolism	XP_002276087.1	PREDICTED: probable NADH dehydrogenase [ubiquinone] 1 alpha subcomplex subunit 5, mitochondrial [Vitis vinifera]	sp|Q9FLX7|NDUA5_ARATH;;	Probable NADH dehydrogenase [ubiquinone] 1 alpha subcomplex subunit 5, mitochondrial OS=Arabidopsis thaliana OX=3702 GN=At5g52840 PE=1 SV=1;;	PF04716.14	ETC_C1_NDUFA5	ETC complex I subunit conserved region
Vitvi04g01582	Vitvi04g01582	-	------	------	------	------	------	------	------	ENOG41118BZ	S:Function unknown	XP_010649475.1	PREDICTED: fasciclin-like arabinogalactan protein 19 [Vitis vinifera]	sp|Q5Q0H2|FLA19_ARATH;;	Fasciclin-like arabinogalactan protein 19 OS=Arabidopsis thaliana OX=3702 GN=FLA19 PE=2 SV=2;;	------	------	------
Vitvi18g02269	Vitvi18g02269	-	GO:0015074;;GO:0016021;;GO:0003676	biological_process;;cellular_component;;molecular_function;;	BP:DNA integration;;CC:integral component of membrane;;MF:nucleic acid binding;;	------	------	------	------	------	------	CAN73371.1	hypothetical protein VITISV_006498 [Vitis vinifera]	------	------	------	------	------
Vitvi06g00272	Vitvi06g00272	-	GO:0048366;;GO:0007389;;GO:0048442;;GO:0048441;;GO:0010154;;GO:0048589;;GO:0009734;;GO:0009738;;GO:0006355;;GO:0009743;;GO:0048829;;GO:0051301;;GO:0031540;;GO:0005634;;GO:0003677	biological_process;;biological_process;;biological_process;;biological_process;;biological_process;;biological_process;;biological_process;;biological_process;;biological_process;;biological_process;;biological_process;;biological_process;;biological_process;;cellular_component;;molecular_function;;	BP:leaf development;;BP:pattern specification process;;BP:sepal development;;BP:petal development;;BP:fruit development;;BP:developmental growth;;BP:auxin-activated signaling pathway;;BP:abscisic acid-activated signaling pathway;;BP:regulation of transcription, DNA-templated;;BP:response to carbohydrate;;BP:root cap development;;BP:cell division;;BP:regulation of anthocyanin biosynthetic process;…	------	------	------	------	ENOG410ZZ2C	K:Transcription	XP_002282437.1	PREDICTED: auxin response factor 18 isoform X1 [Vitis vinifera]	sp|Q653H7|ARFR_ORYSJ;;	Auxin response factor 18 OS=Oryza sativa subsp. japonica OX=39947 GN=ARF18 PE=2 SV=1;;	PF06507.13;;PF02362.21;;PF02309.16	Auxin_resp;;B3;;AUX_IAA	Auxin response factor;;B3 DNA binding domain;;AUX/IAA family
Vitvi09g01079	Vitvi09g01079	-	GO:0006355;;GO:0006281;;GO:0000124;;GO:0005634;;GO:0035267;;GO:0003712;;GO:0004674;;GO:0005524	biological_process;;biological_process;;cellular_component;;cellular_component;;cellular_component;;molecular_function;;molecular_function;;molecular_function;;	BP:regulation of transcription, DNA-templated;;BP:DNA repair;;CC:SAGA complex;;CC:nucleus;;CC:NuA4 histone acetyltransferase complex;;MF:transcription cofactor activity;;MF:protein serine/threonine kinase activity;;MF:ATP binding;;	K08874	TRRAP	------	------	COG5032;;COG5032;;COG5032;;COG5032;;COG5032	B:Chromatin structure and dynamics;;D:Cell cycle control, cell division, chromosome partitioning;;L:Replication, recombination and repair;;T:Signal transduction mechanisms;;U:Intracellular trafficking, secretion, and vesicular transport	XP_003631895.1	PREDICTED: transcription-associated protein 1 isoform X1 [Vitis vinifera]	sp|Q54T85|TRA1_DICDI;;	Probable transcription-associated protein 1 OS=Dictyostelium discoideum OX=44689 GN=tra1 PE=3 SV=2;;	------	------	------
Vitvi14g01405	Vitvi14g01405	Appear in primary splicing variant	GO:0000463;;GO:0000466;;GO:0005730;;GO:0030687;;GO:0070545;;GO:0005654;;GO:0009506;;GO:0043021	biological_process;;biological_process;;cellular_component;;cellular_component;;cellular_component;;cellular_component;;cellular_component;;molecular_function;;	BP:maturation of LSU-rRNA from tricistronic rRNA transcrip;;BP:maturation of 5.8S rRNA from tricistronic rRNA transcrip;;CC:nucleolus;;CC:preribosome, large subunit precursor;;CC:PeBoW complex;;CC:nucleoplasm;;CC:plasmodesma;;MF:ribonucleoprotein complex binding;;	K14863	WDR12, YTM1	------	------	ENOG410XPW5	J:Translation, ribosomal structure and biogenesis	XP_002279575.1	PREDICTED: ribosome biogenesis protein WDR12 homolog [Vitis vinifera]	sp|Q9LF27|WDR12_ARATH;;	Ribosome biogenesis protein WDR12 homolog OS=Arabidopsis thaliana OX=3702 GN=WDR12 PE=1 SV=1;;	PF00400.32;;PF08154.12	WD40;;NLE	WD domain, G-beta repeat;;NLE
Vitvi10g01523	Vitvi10g01523	-	------	------	------	------	------	------	------	ENOG410YH6H	S:Function unknown	RVX16387.1	GEM-like protein 4 [Vitis vinifera]	sp|Q9FTA0|GEML4_ARATH;;	GEM-like protein 4 OS=Arabidopsis thaliana OX=3702 GN=At5g08350 PE=2 SV=1;;	PF02893.20;;PF14111.6	GRAM;;DUF4283	GRAM domain;;Domain of unknown function
Vitvi08g01372	Vitvi08g01372	-	------	------	------	K14827	IPI1, TEX10	------	------	ENOG410ZK1M;;ENOG410YR7T	S:Function unknown;;	XP_002274939.1	PREDICTED: testis-expressed sequence 10 protein homolog isoform X1 [Vitis vinifera]	sp|Q3URQ0|TEX10_MOUSE;;	Testis-expressed protein 10 OS=Mus musculus OX=10090 GN=Tex10 PE=1 SV=1;;	PF12333.8	Ipi1_N	Rix1 complex component involved in 60S ribosome maturation
Vitvi06g00148	Vitvi06g00148	-	GO:0005975;;GO:0004553	biological_process;;molecular_function;;	BP:carbohydrate metabolic process;;MF:hydrolase activity, hydrolyzing O-glycosyl compounds;;	K01188	E3.2.1.21	map00460;;map00940;;map00500	Cyanoamino acid metabolism;;Phenylpropanoid biosynthesis;;Starch and sucrose metabolism	COG2723	G:Carbohydrate transport and metabolism	RVW48669.1	Beta-glucosidase 12 [Vitis vinifera]	sp|B8AVF0|BGL12_ORYSI;;	Beta-glucosidase 12 OS=Oryza sativa subsp. indica OX=39946 GN=BGLU12 PE=3 SV=1;;	PF00232.18	Glyco_hydro_1	Glycosyl hydrolase family 1
Vitvi04g02315	Vitvi04g02315	-	GO:0004674;;GO:0005524;;GO:0004672	molecular_function;;molecular_function;;molecular_function;;	MF:protein serine/threonine kinase activity;;MF:ATP binding;;MF:protein kinase activity;;	------	------	------	------	COG0515	T:Signal transduction mechanisms	RVW32904.1	putative serine/threonine-protein kinase PIX13 [Vitis vinifera]	sp|Q65XV8|RK176_ORYSJ;;	Receptor-like cytoplasmic kinase 176 OS=Oryza sativa subsp. japonica OX=39947 GN=RLCK176 PE=1 SV=1;;	------	------	------
Vitvi18g03144	Vitvi18g03144	-	GO:0007017;;GO:0016049;;GO:0090378;;GO:0000278;;GO:0000226;;GO:0009651;;GO:0005737;;GO:0005794;;GO:0016020;;GO:0005874;;GO:0045298;;GO:0003924;;GO:0005200;;GO:0005525	biological_process;;biological_process;;biological_process;;biological_process;;biological_process;;biological_process;;cellular_component;;cellular_component;;cellular_component;;cellular_component;;cellular_component;;molecular_function;;molecular_function;;molecular_function;;	BP:microtubule-based process;;BP:cell growth;;BP:seed trichome elongation;;BP:mitotic cell cycle;;BP:microtubule cytoskeleton organization;;BP:response to salt stress;;CC:cytoplasm;;CC:Golgi apparatus;;CC:membrane;;CC:microtubule;;CC:tubulin complex;;MF:GTPase activity;;MF:structural constituent of cytoskeleton;;MF:GTP binding;;	K07375	TUBB	map04145	Phagosome	COG5023	K:Transcription	CBI39270.3	unnamed protein product, partial [Vitis vinifera]	sp|P37392|TBB1_LUPAL;;	Tubulin beta-1 chain OS=Lupinus albus OX=3870 GN=TUBB1 PE=3 SV=1;;	PF03953.17	Tubulin_C	Tubulin C-terminal domain
Vitvi15g00839	Vitvi15g00839	-	GO:0006355;;GO:0005634;;GO:0043565;;GO:0008289	biological_process;;cellular_component;;molecular_function;;molecular_function;;	BP:regulation of transcription, DNA-templated;;CC:nucleus;;MF:sequence-specific DNA binding;;MF:lipid binding;;	K09338	HD-ZIP	------	------	ENOG411107H	S:Function unknown	XP_010661562.1	PREDICTED: homeobox-leucine zipper protein ANTHOCYANINLESS 2 isoform X2 [Vitis vinifera]	sp|Q0WV12|ANL2_ARATH;;	Homeobox-leucine zipper protein ANTHOCYANINLESS 2 OS=Arabidopsis thaliana OX=3702 GN=ANL2 PE=2 SV=1;;	PF01852.19;;PF00046.29	START;;Homeodomain	START domain;;Homeodomain
Vitvi09g00363	Vitvi09g00363	-	GO:0006355;;GO:0005634;;GO:0043565;;GO:0008289	biological_process;;cellular_component;;molecular_function;;molecular_function;;	BP:regulation of transcription, DNA-templated;;CC:nucleus;;MF:sequence-specific DNA binding;;MF:lipid binding;;	K09338	HD-ZIP	------	------	ENOG410XSUD	K:Transcription	CBI36129.3	unnamed protein product, partial [Vitis vinifera]	sp|P46607|HGL2_ARATH;;	Homeobox-leucine zipper protein GLABRA 2 OS=Arabidopsis thaliana OX=3702 GN=GL2 PE=2 SV=3;;	PF01852.19;;PF00046.29;;PF05920.11	START;;Homeodomain;;Homeobox_KN	START domain;;Homeodomain;;Homeobox KN domain
Vitvi07g01252	Vitvi07g01252	-	GO:0000387;;GO:0005732;;GO:0071013;;GO:0005685;;GO:0005681;;GO:0003723	biological_process;;cellular_component;;cellular_component;;cellular_component;;cellular_component;;molecular_function;;	BP:spliceosomal snRNP assembly;;CC:small nucleolar ribonucleoprotein complex;;CC:catalytic step 2 spliceosome;;CC:U1 snRNP;;CC:spliceosomal complex;;MF:RNA binding;;	K11098	SNRPF, SMF	map03040	Spliceosome	ENOG4111W47	K:Transcription	XP_002272246.1	PREDICTED: probable small nuclear ribonucleoprotein F [Vitis vinifera]	sp|Q9SUM2|RUXF_ARATH;;	Probable small nuclear ribonucleoprotein F OS=Arabidopsis thaliana OX=3702 GN=At4g30220 PE=3 SV=1;;	PF01423.22	LSM	LSM domain
Vitvi18g01424	Vitvi18g01424	-	------	------	------	------	------	------	------	ENOG410YBZK	S:Function unknown	CBI18996.3	unnamed protein product, partial [Vitis vinifera]	sp|F4I718|CSI3_ARATH;;	Protein CELLULOSE SYNTHASE INTERACTIVE 3 OS=Arabidopsis thaliana OX=3702 GN=CSI3 PE=1 SV=1;;	------	------	------
Vitvi06g00895	Vitvi06g00895	-	GO:0016021;;GO:0016020;;GO:0008375	cellular_component;;cellular_component;;molecular_function;;	CC:integral component of membrane;;CC:membrane;;MF:acetylglucosaminyltransferase activity;;	------	------	------	------	ENOG410YDIX	S:Function unknown	XP_002264354.1	PREDICTED: uncharacterized protein LOC100241929 [Vitis vinifera]	sp|Q65XS5|BC10_ORYSJ;;	Glycosyltransferase BC10 OS=Oryza sativa subsp. japonica OX=39947 GN=BC10 PE=1 SV=1;;	PF02485.21	Branch	Core-2/I-Branching enzyme
Vitvi03g00207	Vitvi03g00207	-	GO:0006355;;GO:0005634;;GO:0003677	biological_process;;cellular_component;;molecular_function;;	BP:regulation of transcription, DNA-templated;;CC:nucleus;;MF:DNA binding;;	------	------	------	------	ENOG410Y9QS	S:Function unknown	XP_002281816.1	PREDICTED: NAC domain-containing protein 35 [Vitis vinifera]	sp|Q10S65|NAC22_ORYSJ;;	NAC domain-containing protein 22 OS=Oryza sativa subsp. japonica OX=39947 GN=NAC022 PE=2 SV=1;;	PF02365.15	NAM	No apical meristem
Vitvi18g02994	Vitvi18g02994	-	GO:0019438;;GO:0005829;;GO:0008757;;GO:0046983;;GO:0008171	biological_process;;cellular_component;;molecular_function;;molecular_function;;molecular_function;;	BP:aromatic compound biosynthetic process;;CC:cytosol;;MF:S-adenosylmethionine-dependent methyltransferase activity;;MF:protein dimerization activity;;MF:O-methyltransferase activity;;	K13066	E2.1.1.68, COMT	map00940	Phenylpropanoid biosynthesis	ENOG410XS7T	J:Translation, ribosomal structure and biogenesis	XP_019071814.1	PREDICTED: caffeic acid 3-O-methyltransferase isoform X3 [Vitis vinifera]	sp|Q8W013|COMT1_CATRO;;	Caffeic acid 3-O-methyltransferase OS=Catharanthus roseus OX=4058 GN=COMT1 PE=2 SV=1;;	PF00891.18;;PF08100.11	Methyltransf_2;;Dimerisation	O-methyltransferase domain;;Dimerisation domain
Vitvi01g02027	Vitvi01g02027	The sequence of the model RefSeq protein was modified	GO:0006412;;GO:0005840;;GO:0003735	biological_process;;cellular_component;;molecular_function;;	BP:translation;;CC:ribosome;;MF:structural constituent of ribosome;;	K02970	RP-S21, MRPS21, rpsU	map03010	Ribosome	ENOG410YVTI	S:Function unknown	RVW43383.1	hypothetical protein CK203_070247 [Vitis vinifera]	------	------	------	------	------
Vitvi05g01253	Vitvi05g01253	-	GO:0006412;;GO:0015934;;GO:0005840;;GO:0009507;;GO:0019843;;GO:0003735;;GO:0016740	biological_process;;cellular_component;;cellular_component;;cellular_component;;molecular_function;;molecular_function;;molecular_function;;	BP:translation;;CC:large ribosomal subunit;;CC:ribosome;;CC:chloroplast;;MF:rRNA binding;;MF:structural constituent of ribosome;;MF:transferase activity;;	K02886;pvu	RP-L2, MRPL2, rplB;	map03010	Ribosome	ENOG410XPX5;;COG0090	S:Function unknown;;J:Translation, ribosomal structure and biogenesis	YP_009138472.1	ribosomal protein L2 (chloroplast) [Lathyrus graminifolius]	sp|Q49KT4|RK2_EUCGG;;	50S ribosomal protein L2, chloroplastic OS=Eucalyptus globulus subsp. globulus OX=71271 GN=rpl2-A PE=3 SV=1;;	PF03947.18	Ribosomal_L2_C	Ribosomal Proteins L2, C-terminal domain
Vitvi02g00260	Vitvi02g00260	-	GO:0005615;;GO:0004252	cellular_component;;molecular_function;;	CC:extracellular space;;MF:serine-type endopeptidase activity;;	------	------	------	------	COG1404	O:Posttranslational modification, protein turnover, chaperones	XP_002278450.2	PREDICTED: subtilisin-like protease SBT3.9 [Vitis vinifera]	sp|Q9MAP5|SBT33_ARATH;;	Subtilisin-like protease SBT3.3 OS=Arabidopsis thaliana OX=3702 GN=SBT3.3 PE=2 SV=1;;	PF00082.22;;PF17766.1;;PF05922.16	Peptidase_S8;;fn3_6;;Inhibitor_I9	Subtilase family;;Fibronectin type-III domain;;Peptidase inhibitor I9
Vitvi11g01269	Vitvi11g01269	-	GO:0042546;;GO:0006073;;GO:0071555;;GO:0010411;;GO:0005618;;GO:0048046;;GO:0016762;;GO:0004553	biological_process;;biological_process;;biological_process;;biological_process;;cellular_component;;cellular_component;;molecular_function;;molecular_function;;	BP:cell wall biogenesis;;BP:cellular glucan metabolic process;;BP:cell wall organization;;BP:xyloglucan metabolic process;;CC:cell wall;;CC:apoplast;;MF:xylogluca;;MF:hydrolase activity, hydrolyzing O-glycosyl compounds;;	K14504;K08235	TCH4;E2.4.1.207	map04075	Plant hormone signal transduction	COG2273	G:Carbohydrate transport and metabolism	XP_002270416.1	PREDICTED: probable xyloglucan endotransglucosylase/hydrolase protein 23 [Vitis vinifera]	sp|Q38857|XTH22_ARATH;;	Xyloglucan endotransglucosylase/hydrolase protein 22 OS=Arabidopsis thaliana OX=3702 GN=XTH22 PE=1 SV=1;;	PF06955.12	XET_C	Xyloglucan endo-transglycosylase
Vitvi07g00556	Vitvi07g00556	-	GO:0009733;;GO:0009826;;GO:0010311;;GO:0009926;;GO:0009640;;GO:0016192;;GO:0009620;;GO:0048281;;GO:0006886;;GO:0016020;;GO:0030130;;GO:0030132;;GO:0016021;;GO:0009506;;GO:0005829;;GO:0004012;;GO:0008270;;GO:0016887;;GO:0000287;;GO:0005198;;GO:0005524;;GO:0016301	biological_process;;biological_process;;biological_process;;biological_process;;biological_process;;biological_process;;biological_process;;biological_process;;biological_process;;cellular_component;;cellular_component;;cellular_component;;cellular_component;;cellular_component;;cellular_component;;molecular_function;;molecular_function;;molecular_function;;molecular_function;;molecular_function;…	BP:response to auxin;;BP:unidimensional cell growth;;BP:lateral root formation;;BP:auxin polar transport;;BP:photomorphogenesis;;BP:vesicle-mediated transport;;BP:response to fungus;;BP:inflorescence morphogenesis;;BP:intracellular protein transport;;CC:membrane;;CC:clathrin coat of trans-Golgi network vesicle;;CC:clathrin coat of coated pit;;CC:integral component of membrane;;CC:plasmodesma;;CC:…	------	------	------	------	ENOG410Z7Z7;;COG5308	S:Function unknown;;	RVW43628.1	ABC transporter C family member 3 [Vitis vinifera]	------	------	------	------	------
Vitvi13g00691	Vitvi13g00691	-	GO:0015074;;GO:0000943;;GO:0003676	biological_process;;cellular_component;;molecular_function;;	BP:DNA integration;;CC:retrotransposon nucleocapsid;;MF:nucleic acid binding;;	------	------	------	------	------	------	GAU44375.1	hypothetical protein TSUD_243070 [Trifolium subterraneum]	------	------	------	------	------
Vitvi16g01690	Vitvi16g01690	-	------	------	------	------	------	------	------	------	------	CBI38629.3	unnamed protein product, partial [Vitis vinifera]	------	------	------	------	------
Vitvi12g00507	Vitvi12g00507	-	GO:0016787	molecular_function;;	MF:hydrolase activity;;	------	------	------	------	------	------	XP_017613726.1	PREDICTED: uncharacterized protein LOC108458842 [Gossypium arboreum]	------	------	------	------	------
Vitvi09g01918	Vitvi09g01918	-	GO:0008643;;GO:0016021;;GO:0005887;;GO:0022857;;GO:0005351	biological_process;;cellular_component;;cellular_component;;molecular_function;;molecular_function;;	BP:carbohydrate transport;;CC:integral component of membrane;;CC:integral component of plasma membrane;;MF:transmembrane transporter activity;;MF:suga;;	------	------	------	------	ENOG410XNQK	G:Carbohydrate transport and metabolism	XP_010655156.1	PREDICTED: sugar transport protein 8 [Vitis vinifera]	sp|Q9SBA7|STP8_ARATH;;	Sugar transport protein 8 OS=Arabidopsis thaliana OX=3702 GN=STP8 PE=2 SV=2;;	PF00083.24;;PF07690.16;;PF06609.13	Sugar_tr;;MFS_1;;TRI12	Sugar;;Major Facilitator Superfamily;;Fungal trichothecene efflux pump
Vitvi05g02259	Vitvi05g02259	-	GO:0000028;;GO:0002181;;GO:0006412;;GO:0022627;;GO:0016021;;GO:0003735	biological_process;;biological_process;;biological_process;;cellular_component;;cellular_component;;molecular_function;;	BP:ribosomal small subunit assembly;;BP:cytoplasmic translation;;BP:translation;;CC:cytosolic small ribosomal subunit;;CC:integral component of membrane;;MF:structural constituent of ribosome;;	K02998	RP-SAe, RPSA	map03010	Ribosome	COG0052	J:Translation, ribosomal structure and biogenesis	CBI24690.3	unnamed protein product, partial [Vitis vinifera]	sp|A5BUU4|RSSA_VITVI;;	40S ribosomal protein SA OS=Vitis vinifera OX=29760 GN=GSVIVT00034021001 PE=3 SV=1;;	------	------	------
Vitvi18g01683	Vitvi18g01683	-	GO:0016021;;GO:0005783	cellular_component;;cellular_component;;	CC:integral component of membrane;;CC:endoplasmic reticulum;;	------	------	------	------	COG0398	S:Function unknown	XP_002271955.1	PREDICTED: uncharacterized membrane protein At4g09580 [Vitis vinifera]	sp|Q8L586|Y4958_ARATH;;	Uncharacterized membrane protein At4g09580 OS=Arabidopsis thaliana OX=3702 GN=At4g09580 PE=1 SV=1;;	PF09335.11	SNARE_assoc	SNARE associated Golgi protein
Vitvi12g00951	Vitvi12g00951	-	GO:0015074;;GO:0000943;;GO:0016021;;GO:0003676	biological_process;;cellular_component;;cellular_component;;molecular_function;;	BP:DNA integration;;CC:retrotransposon nucleocapsid;;CC:integral component of membrane;;MF:nucleic acid binding;;	------	------	------	------	------	------	RVW79649.1	Retrovirus-related Pol polyprotein from transposon RE1 [Vitis vinifera]	sp|P10978|POLX_TOBAC;;	Retrovirus-related Pol polyprotein from transposon TNT 1-94 OS=Nicotiana tabacum OX=4097 PE=2 SV=1;;	------	------	------
Vitvi08g00672	Vitvi08g00672	-	GO:0045454;;GO:0005783;;GO:0009570;;GO:0005623;;GO:0042578;;GO:0015038;;GO:0015035;;GO:0009055	biological_process;;cellular_component;;cellular_component;;cellular_component;;molecular_function;;molecular_function;;molecular_function;;molecular_function;;	BP:cell redox homeostasis;;CC:endoplasmic reticulum;;CC:chloroplast stroma;;CC:cell;;MF:phosphoric ester hydrolase activity;;MF:glutathione disulfide oxidoreductase activity;;MF:protein disulfide oxidoreductase activity;;MF:electron carrier activity;;	------	------	------	------	COG0278	O:Posttranslational modification, protein turnover, chaperones	XP_002263823.1	PREDICTED: bifunctional monothiol glutaredoxin-S16, chloroplastic [Vitis vinifera]	sp|Q8H7F6|GRS16_ARATH;;	Bifunctional monothiol glutaredoxin-S16, chloroplastic OS=Arabidopsis thaliana OX=3702 GN=GRXS16 PE=1 SV=2;;	PF00462.24;;PF04908.15	Glutaredoxin;;SH3BGR	Glutaredoxin;;SH3-binding, glutamic acid-rich protein
Vitvi15g01731	Vitvi15g01731	-	------	------	------	------	------	------	------	------	------	------	------	------	------	------	------	------
Vitvi17g00998	Vitvi17g00998	-	GO:0006986;;GO:0034605;;GO:0034620;;GO:0051085;;GO:0042026;;GO:0005737;;GO:0003676;;GO:0042623;;GO:0031072;;GO:0044183;;GO:0051082;;GO:0051787;;GO:0016887;;GO:0004523;;GO:0046983;;GO:0005524	biological_process;;biological_process;;biological_process;;biological_process;;biological_process;;cellular_component;;molecular_function;;molecular_function;;molecular_function;;molecular_function;;molecular_function;;molecular_function;;molecular_function;;molecular_function;;molecular_function;;molecular_function;;	BP:response to unfolded protein;;BP:cellular response to heat;;BP:cellular response to unfolded protein;;BP:chaperone mediated protein folding requiring cofactor;;BP:protein refolding;;CC:cytoplasm;;MF:nucleic acid binding;;MF:ATPase activity, coupled;;MF:heat shock protein binding;;MF:protein binding involved in protein folding;;MF:unfolded protein binding;;MF:misfolded protein binding;;MF:ATPas…	K03283	HSPA1s	map04144;;map04141;;map03040	Endocytosis;;Protein processing in endoplasmic reticulum;;Spliceosome	COG0443	S:Function unknown	RVW13354.1	hypothetical protein CK203_095766 [Vitis vinifera]	sp|P24629|HSP71_SOLLC;;	Heat shock cognate 70 kDa protein 1 OS=Solanum lycopersicum OX=4081 GN=HSC-I PE=2 SV=1;;	PF00012.20	HSP70	Hsp70 protein
Vitvi07g03055	VviMYB148	-	GO:0030154;;GO:0005634;;GO:0043565;;GO:0044212;;GO:0003700;;GO:0003677	biological_process;;cellular_component;;molecular_function;;molecular_function;;molecular_function;;molecular_function;;	BP:cell differentiation;;CC:nucleus;;MF:sequence-specific DNA binding;;MF:transcription regulatory region DNA binding;;MF:transcription factor activity, sequence-specific DNA binding;;MF:DNA binding;;	K09422	MYBP	------	------	COG5147	K:Transcription	XP_010647487.1	PREDICTED: transcription factor RAX3 [Vitis vinifera]	sp|Q9M2Y9|RAX3_ARATH;;	Transcription factor RAX3 OS=Arabidopsis thaliana OX=3702 GN=RAX3 PE=2 SV=1;;	PF00249.31;;PF13921.6	Myb_DNA-binding;;Myb_DNA-bind_6	Myb-like DNA-binding domain;;Myb-like DNA-binding domain
Vitvi07g02890	Vitvi07g02890	-	GO:0008270	molecular_function;;	MF:zinc ion binding;;	------	------	------	------	ENOG4111MDI	S:Function unknown	RVW23489.1	hypothetical protein CK203_110463 [Vitis vinifera]	------	------	------	------	------
Vitvi07g02725	Vitvi07g02725	-	------	------	------	------	------	------	------	------	------	RVW47717.1	hypothetical protein CK203_105090 [Vitis vinifera]	------	------	------	------	------
Vitvi11g01332	Vitvi11g01332	-	GO:0009737;;GO:0007186;;GO:0016021;;GO:0005886	biological_process;;biological_process;;cellular_component;;cellular_component;;	BP:response to abscisic acid;;BP:G-protein coupled receptor signaling pathway;;CC:integral component of membrane;;CC:plasma membrane;;	------	------	------	------	ENOG410YVBK	S:Function unknown	CBI27799.3	unnamed protein product, partial [Vitis vinifera]	sp|Q6AWT8|GG3_ARATH;;	Guanine nucleotide-binding protein subunit gamma 3 OS=Arabidopsis thaliana OX=3702 GN=GG3 PE=2 SV=1;;	PF00631.22	G-gamma	GGL domain
Vitvi07g02080	Vitvi07g02080	-	GO:0008270;;GO:0003676	molecular_function;;molecular_function;;	MF:zinc ion binding;;MF:nucleic acid binding;;	------	------	------	------	ENOG410YET2;;ENOG4111MDI	S:Function unknown;;	XP_010651958.1	PREDICTED: uncharacterized protein LOC104879753 [Vitis vinifera]	------	------	PF10551.9;;PF00872.18;;PF04434.17	MULE;;Transposase_mut;;SWIM	MULE transposase domain;;Transposase, Mutator family;;SWIM zinc finger
Vitvi07g02901	Vitvi07g02901	-	GO:0030026;;GO:0006880;;GO:0005783;;GO:0010168;;GO:0016021;;GO:0016020;;GO:0005381;;GO:0005384	biological_process;;biological_process;;cellular_component;;cellular_component;;cellular_component;;cellular_component;;molecular_function;;molecular_function;;	BP:cellular manganese ion homeostasis;;BP:intracellular sequestering of iron ion;;CC:endoplasmic reticulum;;CC:ER body;;CC:integral component of membrane;;CC:membrane;;MF:iron ion transmembrane transporter activity;;MF:manganese ion transmembrane transporter activity;;	------	------	------	------	ENOG41129ND	S:Function unknown	XP_010646574.1	PREDICTED: membrane protein of ER body-like protein [Vitis vinifera]	sp|Q8LPT3|MEBL_ARATH;;	Membrane protein of ER body-like protein OS=Arabidopsis thaliana OX=3702 GN=MEBL PE=2 SV=1;;	------	------	------
Vitvi19g02292	Vitvi19g02292	-	GO:0016021	cellular_component;;	CC:integral component of membrane;;	------	------	------	------	COG4886	S:Function unknown	XP_002263233.1	PREDICTED: receptor-like protein 12 [Vitis vinifera]	sp|Q9C637|RLP6_ARATH;;	Receptor-like protein 6 OS=Arabidopsis thaliana OX=3702 GN=RLP6 PE=3 SV=1;;	PF13855.6;;PF12799.7;;PF08263.12	LRR_8;;LRR_4;;LRRNT_2	Leucine rich repeat;;Leucine Rich repeats;;Leucine rich repeat N-terminal domain
Vitvi04g01287	Vitvi04g01287	-	GO:0008526	molecular_function;;	MF:phosphatidylinositol transporter activity;;	------	------	------	------	ENOG410Y3Q0	L:Replication, recombination and repair	XP_010649154.1	PREDICTED: random slug protein 5 isoform X3 [Vitis vinifera]	sp|Q9UU99|YJX4_SCHPO;;	CRAL-TRIO domain-containing protein C23B6.04c OS=Schizosaccharomyces pombe;;	PF00650.20;;PF03765.15;;PF13716.6	CRAL_TRIO;;CRAL_TRIO_N;;CRAL_TRIO_2	CRAL/TRIO domain;;CRAL/TRIO, N-terminal domain;;Divergent CRAL/TRIO domain
Vitvi16g00069	Vitvi16g00069	-	GO:0006419;;GO:0070143;;GO:0006400;;GO:0005829;;GO:0005739;;GO:0009507;;GO:0004813;;GO:0000049;;GO:0008270;;GO:0002161;;GO:0016597;;GO:0005524	biological_process;;biological_process;;biological_process;;cellular_component;;cellular_component;;cellular_component;;molecular_function;;molecular_function;;molecular_function;;molecular_function;;molecular_function;;molecular_function;;	BP:alanyl-tRNA aminoacylation;;BP:mitochondrial alanyl-tRNA aminoacylation;;BP:tRNA modification;;CC:cytosol;;CC:mitochondrion;;CC:chloroplast;;MF:alanine-tRNA ligase activity;;MF:tRNA binding;;MF:zinc ion binding;;MF:aminoacyl-tRNA editing activity;;MF:amino acid binding;;MF:ATP binding;;	K01872	AARS, alaS	map00970	Aminoacyl-tRNA biosynthesis	COG0013	J:Translation, ribosomal structure and biogenesis	XP_010662077.1	PREDICTED: alanine--tRNA ligase [Vitis vinifera]	sp|P36428|SYA_ARATH;;	Alanine--tRNA ligase OS=Arabidopsis thaliana OX=3702 GN=ALATS PE=1 SV=3;;	PF01411.19;;PF07973.14;;PF02272.19	tRNA-synt_2c;;tRNA_SAD;;DHHA1	tRNA synthetases class II;;Threonyl and Alanyl tRNA synthetase second additional domain;;DHHA1 domain
Vitvi16g01051	Vitvi16g01051	Appear in primary splicing variant	GO:0033619;;GO:0006465;;GO:0030660;;GO:0016021;;GO:0071556;;GO:0071458;;GO:0042500;;GO:0004190	biological_process;;biological_process;;cellular_component;;cellular_component;;cellular_component;;cellular_component;;molecular_function;;molecular_function;;	BP:membrane protein proteolysis;;BP:signal peptide processing;;CC:Golgi-associated vesicle membrane;;CC:integral component of membrane;;CC:integral component of lumenal side of endoplasmic reticulum membrane;;CC:integral component of cytoplasmic side of endoplasmic reticulum membrane;;MF:aspartic endopeptidase activity, intramembrane cleaving;;MF:aspartic-type endopeptidase activity;;	K09598	SPPL3	------	------	ENOG410XTES	U:Intracellular trafficking, secretion, and vesicular transport	XP_002268346.1	PREDICTED: signal peptide peptidase-like 1 [Vitis vinifera]	sp|Q93Z32|SIPL1_ARATH;;	Signal peptide peptidase-like 1 OS=Arabidopsis thaliana OX=3702 GN=SPPL1 PE=2 SV=1;;	PF04258.13	Peptidase_A22B	Signal peptide peptidase
Vitvi18g01352	Vitvi18g01352	-	------	------	------	------	------	------	------	------	------	------	------	------	------	------	------	------
Vitvi11g01559	Vitvi11g01559	-	------	------	------	------	------	------	------	------	------	------	------	------	------	------	------	------
Vitvi11g01109	Vitvi11g01109	-	GO:0016021	cellular_component;;	CC:integral component of membrane;;	------	------	------	------	ENOG410YD7E	S:Function unknown	RVW84598.1	hypothetical protein CK203_048099 [Vitis vinifera]	------	------	------	------	------
Vitvi14g01911	Vitvi14g01911	-	GO:0005975;;GO:0019318;;GO:0006006;;GO:0033499;;GO:0016021;;GO:0016853;;GO:0004034;;GO:0030246	biological_process;;biological_process;;biological_process;;biological_process;;cellular_component;;molecular_function;;molecular_function;;molecular_function;;	BP:carbohydrate metabolic process;;BP:hexose metabolic process;;BP:glucose metabolic process;;BP:galactose catabolic process via UDP-galactose;;CC:integral component of membrane;;MF:isomerase activity;;MF:aldose 1-epimerase activity;;MF:carbohydrate binding;;	K01785	galM, GALM	map00010;;map00052	Glycolysis / Gluconeogenesis;;Galactose metabolism	COG2017	S:Function unknown	RVW82633.1	Aldose 1-epimerase [Vitis vinifera]	sp|Q9GKX6|GALM_PIG;;	Aldose 1-epimerase OS=Sus scrofa OX=9823 GN=GALM PE=2 SV=1;;	PF01263.20	Aldose_epim	Aldose 1-epimerase
Vitvi12g01680	Vitvi12g01680	-	GO:0015995;;GO:0015074;;GO:0015979;;GO:0000943;;GO:0016021;;GO:0009507;;GO:0016630;;GO:0003676	biological_process;;biological_process;;biological_process;;cellular_component;;cellular_component;;cellular_component;;molecular_function;;molecular_function;;	BP:chlorophyll biosynthetic process;;BP:DNA integration;;BP:photosynthesis;;CC:retrotransposon nucleocapsid;;CC:integral component of membrane;;CC:chloroplast;;MF:protochlorophyllide reductase activity;;MF:nucleic acid binding;;	------	------	------	------	COG0154	J:Translation, ribosomal structure and biogenesis	RVW31514.1	Retrovirus-related Pol polyprotein from transposon RE1 [Vitis vinifera]	sp|P10978|POLX_TOBAC;;	Retrovirus-related Pol polyprotein from transposon TNT 1-94 OS=Nicotiana tabacum OX=4097 PE=2 SV=1;;	------	------	------
Vitvi10g01462	Vitvi10g01462	-	GO:0045017;;GO:0015074;;GO:0000943;;GO:0008270;;GO:0003676;;GO:0004144	biological_process;;biological_process;;cellular_component;;molecular_function;;molecular_function;;molecular_function;;	BP:glycerolipid biosynthetic process;;BP:DNA integration;;CC:retrotransposon nucleocapsid;;MF:zinc ion binding;;MF:nucleic acid binding;;MF:diacylglycerol O-acyltransferase activity;;	------	------	------	------	ENOG4111YC2	L:Replication, recombination and repair	CAN76317.1	hypothetical protein VITISV_012360 [Vitis vinifera]	sp|P10978|POLX_TOBAC;;	Retrovirus-related Pol polyprotein from transposon TNT 1-94 OS=Nicotiana tabacum OX=4097 PE=2 SV=1;;	PF00665.26;;PF13976.6;;PF13683.6	rve;;gag_pre-integrs;;rve_3	Integrase core domain;;GAG-pre-integrase domain;;Integrase core domain
Vitvi01g00261	Vitvi01g00261	-	GO:0016021	cellular_component;;	CC:integral component of membrane;;	------	------	------	------	ENOG410XUTP;;ENOG411162Q	K:Transcription;;S:Function unknown	XP_002278907.1	PREDICTED: protein PLANT CADMIUM RESISTANCE 9 [Vitis vinifera]	sp|Q9SX26|PCR12_ARATH;;	Protein PLANT CADMIUM RESISTANCE 12 OS=Arabidopsis thaliana OX=3702 GN=PCR12 PE=2 SV=2;;	PF04749.17	PLAC8	PLAC8 family
Vitvi05g02052	Vitvi05g02052	-	GO:0045489;;GO:0071555;;GO:0016021;;GO:0000139;;GO:0047262	biological_process;;biological_process;;cellular_component;;cellular_component;;molecular_function;;	BP:pectin biosynthetic process;;BP:cell wall organization;;CC:integral component of membrane;;CC:Golgi membrane;;MF:polygalacturonate 4-alpha-galacturonosyltransferase activity;;	K13648	GAUT	map00520	Amino sugar and nucleotide sugar metabolism	ENOG4111FC1	M:Cell wall/membrane/envelope biogenesis	CBI33801.3	unnamed protein product, partial [Vitis vinifera]	sp|Q9LE59|GAUT1_ARATH;;	Polygalacturonate 4-alpha-galacturonosyltransferase OS=Arabidopsis thaliana OX=3702 GN=GAUT1 PE=1 SV=1;;	------	------	------
Vitvi06g00383	Vitvi06g00383	Appear only in secondary splicing variant	GO:0007018;;GO:0005871;;GO:0005874;;GO:0008574;;GO:0008017;;GO:0003777;;GO:0016887;;GO:0005524	biological_process;;cellular_component;;cellular_component;;molecular_function;;molecular_function;;molecular_function;;molecular_function;;molecular_function;;	BP:microtubule-based movement;;CC:kinesin complex;;CC:microtubule;;MF:ATP-dependent microtubule motor activity, plus-end-directed;;MF:microtubule binding;;MF:microtubule motor activity;;MF:ATPase activity;;MF:ATP binding;;	K10398	KIF11, EG5	------	------	COG5059	S:Function unknown	XP_010651085.1	PREDICTED: kinesin-like protein KIN-5D [Vitis vinifera]	sp|Q9LZU5|KN5D_ARATH;;	Kinesin-like protein KIN-5D OS=Arabidopsis thaliana OX=3702 GN=KIN5D PE=3 SV=1;;	------	------	------
Vitvi12g01368	Vitvi12g01368	-	------	------	------	------	------	------	------	------	------	------	------	------	------	------	------	------
Vitvi18g00023	Vitvi18g00023	-	GO:0016301	molecular_function;;	MF:kinase activity;;	------	------	------	------	ENOG410YCZW	S:Function unknown	XP_002273882.2	PREDICTED: uncharacterized protein LOC100252968 isoform X1 [Vitis vinifera]	------	------	PF03107.16;;PF13771.6;;PF00130.22	C1_2;;zf-HC5HC2H;;C1_1	C1 domain;;PHD-like zinc-binding domain;;Phorbol esters/diacylglycerol binding domain
Vitvi19g02071	Vitvi19g02071	-	GO:0006610;;GO:0006607;;GO:0006606;;GO:0005737;;GO:0034399;;GO:0016021;;GO:0005623;;GO:0031965;;GO:0005634;;GO:0008139;;GO:0008536	biological_process;;biological_process;;biological_process;;cellular_component;;cellular_component;;cellular_component;;cellular_component;;cellular_component;;cellular_component;;molecular_function;;molecular_function;;	BP:ribosomal protein import into nucleus;;BP:NLS-bearing protein import into nucleus;;BP:protein import into nucleus;;CC:cytoplasm;;CC:nuclear periphery;;CC:integral component of membrane;;CC:cell;;CC:nuclear membrane;;CC:nucleus;;MF:nuclear localization sequence binding;;MF:Ran GTPase binding;;	K20222	IPO5, KPNB3, RANBP5	------	------	ENOG410XQAJ;;COG0481	U:Intracellular trafficking, secretion, and vesicular transport;;M:Cell wall/membrane/envelope biogenesis	XP_002285720.1	PREDICTED: importin-5 [Vitis vinifera]	sp|O00410|IPO5_HUMAN;;	Importin-5 OS=Homo sapiens OX=9606 GN=IPO5 PE=1 SV=4;;	PF18808.1	Importin_rep_4	Importin repeat
Vitvi09g01766	Vitvi09g01766	-	GO:0015074;;GO:0005634;;GO:0003676	biological_process;;cellular_component;;molecular_function;;	BP:DNA integration;;CC:nucleus;;MF:nucleic acid binding;;	K13237	DECR2	map04146	Peroxisome	COG1028	O:Posttranslational modification, protein turnover, chaperones	XP_002262755.1	PREDICTED: peroxisomal 2,4-dienoyl-CoA reductase [Vitis vinifera]	sp|Q9LTV6|DECR2_ARATH;;	Peroxisomal 2,4-dienoyl-CoA reductase OS=Arabidopsis thaliana OX=3702 GN=At3g12800 PE=2 SV=1;;	------	------	------
Vitvi04g01041	Vitvi04g01041	-	------	------	------	K13156	SNRNP48	------	------	ENOG4111MIF	S:Function unknown	XP_002268782.2	PREDICTED: U11/U12 small nuclear ribonucleoprotein 48 kDa protein [Vitis vinifera]	sp|Q9M8X2|U1148_ARATH;;	U11/U12 small nuclear ribonucleoprotein 48 kDa protein OS=Arabidopsis thaliana OX=3702 GN=SNRNP48 PE=3 SV=1;;	PF05253.12	zf-U11-48K	U11-48K-like CHHC zinc finger
Vitvi16g00576	Vitvi16g00576	-	GO:0043231;;GO:0016758;;GO:0008194;;GO:0080044;;GO:0080043	cellular_component;;molecular_function;;molecular_function;;molecular_function;;molecular_function;;	CC:intracellular membrane-bounded organelle;;MF:transferase activity, transferring hexosyl groups;;MF:UDP-glycosyltransferase activity;;MF:quercetin 7-O-glucosyltransferase activity;;MF:quercetin 3-O-glucosyltransferase activity;;	K12356	UGT72E	map00940	Phenylpropanoid biosynthesis	COG1819	U:Intracellular trafficking, secretion, and vesicular transport	XP_002264323.1	PREDICTED: anthocyanidin 3-O-glucosyltransferase 5 [Vitis vinifera]	sp|Q40287|UFOG5_MANES;;	Anthocyanidin 3-O-glucosyltransferase 5 OS=Manihot esculenta OX=3983 GN=GT5 PE=2 SV=1;;	PF00201.18	UDPGT	UDP-glucoronosyl and UDP-glucosyl transferase
Vitvi17g00533	Vitvi17g00533	-	GO:0030244;;GO:0016021;;GO:0004674;;GO:0016491;;GO:0005524	biological_process;;cellular_component;;molecular_function;;molecular_function;;molecular_function;;	BP:cellulose biosynthetic process;;CC:integral component of membrane;;MF:protein serine/threonine kinase activity;;MF:oxidoreductase activity;;MF:ATP binding;;	------	------	------	------	COG0515	E:Amino acid transport and metabolism	XP_002270994.2	PREDICTED: LRR receptor-like serine/threonine-protein kinase FEI 2 [Vitis vinifera]	sp|C0LGF4|FEI1_ARATH;;	LRR receptor-like serine/threonine-protein kinase FEI 1 OS=Arabidopsis thaliana OX=3702 GN=FEI1 PE=1 SV=1;;	PF00069.25;;PF07714.17;;PF08263.12;;PF13855.6;;PF12799.7	Pkinase;;Pkinase_Tyr;;LRRNT_2;;LRR_8;;LRR_4	Protein kinase domain;;Protein tyrosine kinase;;Leucine rich repeat N-terminal domain;;Leucine rich repeat;;Leucine Rich repeats
Vitvi04g00742	Vitvi04g00742	-	GO:0003723	molecular_function;;	MF:RNA binding;;	------	------	------	------	ENOG410YABQ	S:Function unknown	CAN81999.1	hypothetical protein VITISV_031582 [Vitis vinifera]	sp|Q9LJE5|ECT2_ARATH;;	YTH domain-containing protein ECT2 OS=Arabidopsis thaliana OX=3702 GN=ECT2 PE=1 SV=1;;	------	------	------
Vitvi05g01567	Vitvi05g01567	-	GO:0006606;;GO:0006886;;GO:0005634;;GO:0005635;;GO:0005623;;GO:0005829;;GO:0008536	biological_process;;biological_process;;cellular_component;;cellular_component;;cellular_component;;cellular_component;;molecular_function;;	BP:protein import into nucleus;;BP:intracellular protein transport;;CC:nucleus;;CC:nuclear envelope;;CC:cell;;CC:cytosol;;MF:Ran GTPase binding;;	K20224;K14505	IPO9, RANBP9;CYCD3	map04075	Plant hormone signal transduction	COG0326;;COG5657;;ENOG410XRKC	O:Posttranslational modification, protein turnover, chaperones;;D:Cell cycle control, cell division, chromosome partitioning	CBI24639.3	unnamed protein product, partial [Vitis vinifera]	sp|Q9SN11|CCD33_ARATH;;	Cyclin-D3-3 OS=Arabidopsis thaliana OX=3702 GN=CYCD3-3 PE=2 SV=1;;	PF00134.23	Cyclin_N	Cyclin, N-terminal domain
Vitvi07g01607	Vitvi07g01607	-	GO:0016811	molecular_function;;	MF:hydrolase activity, acting on carbon-nitroge;;	K01455	E3.5.1.49	map00460;;map00630;;map00910	Cyanoamino acid metabolism;;Glyoxylate and dicarboxylate metabolism;;Nitrogen metabolism	COG2421	C:Energy production and conversion	XP_002284324.3	PREDICTED: uncharacterized protein LOC100245575 [Vitis vinifera]	sp|Q50228|FMDA_METME;;	Formamidase OS=Methylophilus methylotrophus OX=17 GN=fmdA PE=1 SV=1;;	PF03069.15	FmdA_AmdA	Acetamidase/Formamidase family
Vitvi07g00106	Vitvi07g00106	-	------	------	------	------	------	------	------	ENOG410YA7A	S:Function unknown	CBI28722.3	unnamed protein product, partial [Vitis vinifera]	sp|Q9SA60|PPR6_ARATH;;	Pentatricopeptide repeat-containing protein At1g03100, mitochondrial OS=Arabidopsis thaliana OX=3702 GN=At1g03100 PE=2 SV=1;;	PF13041.6;;PF01535.20;;PF13812.6;;PF17177.4	PPR_2;;PPR;;PPR_3;;PPR_long	PPR repeat family;;PPR repeat;;Pentatricopeptide repeat domain;;Pentacotripeptide-repeat region of PRORP
Vitvi14g02469	Vitvi14g02469	-	------	------	------	------	------	------	------	------	------	XP_010659807.1	PREDICTED: uncharacterized protein LOC104881392 [Vitis vinifera]	------	------	------	------	------
Vitvi00g00777	Vitvi00g00777	-	GO:0015074;;GO:0000943;;GO:0016021;;GO:0003676	biological_process;;cellular_component;;cellular_component;;molecular_function;;	BP:DNA integration;;CC:retrotransposon nucleocapsid;;CC:integral component of membrane;;MF:nucleic acid binding;;	------	------	------	------	------	------	RVX23466.1	hypothetical protein CK203_000885 [Vitis vinifera]	------	------	------	------	------
Vitvi13g02089	Vitvi13g02089	-	------	------	------	------	------	------	------	ENOG41117ZC	S:Function unknown	XP_010658695.1	PREDICTED: uncharacterized protein LOC104881171 [Vitis vinifera]	------	------	------	------	------
Vitvi17g00144	Vitvi17g00144	-	GO:0015074;;GO:0005634;;GO:0003964;;GO:0004190;;GO:0003676	biological_process;;cellular_component;;molecular_function;;molecular_function;;molecular_function;;	BP:DNA integration;;CC:nucleus;;MF:RNA-directed DNA polymerase activity;;MF:aspartic-type endopeptidase activity;;MF:nucleic acid binding;;	------	------	------	------	------	------	RVX17742.1	hypothetical protein CK203_004118 [Vitis vinifera]	------	------	------	------	------
Vitvi06g00725	Vitvi06g00725	Appear in primary splicing variant	GO:0005777;;GO:0016787	cellular_component;;molecular_function;;	CC:peroxisome;;MF:hydrolase activity;;	------	------	------	------	ENOG4110KW0	S:Function unknown	XP_002277781.1	PREDICTED: shewanella-like protein phosphatase 1 [Vitis vinifera]	sp|Q8L774|SLP1_ARATH;;	Shewanella-like protein phosphatase 1 OS=Arabidopsis thaliana OX=3702 GN=SLP1 PE=1 SV=1;;	PF00149.28	Metallophos	Calcineurin-like phosphoesterase
Vitvi05g01481	Vitvi05g01481	-	GO:0016485;;GO:0043085;;GO:0005783;;GO:0016021;;GO:0070765;;GO:0005887;;GO:0004175	biological_process;;biological_process;;cellular_component;;cellular_component;;cellular_component;;cellular_component;;molecular_function;;	BP:protein processing;;BP:positive regulation of catalytic activity;;CC:endoplasmic reticulum;;CC:integral component of membrane;;CC:gamma-secretase complex;;CC:integral component of plasma membrane;;MF:endopeptidase activity;;	K06172	APH1A	------	------	ENOG4111FIJ	U:Intracellular trafficking, secretion, and vesicular transport	XP_002264306.1	PREDICTED: gamma-secretase subunit APH1-like [Vitis vinifera]	sp|Q8L9G7|APH1_ARATH;;	Gamma-secretase subunit APH1-like OS=Arabidopsis thaliana OX=3702 GN=At2g31440 PE=2 SV=2;;	PF06105.12	Aph-1	Aph-1 protein
Vitvi14g00625	Vitvi14g00625	-	------	------	------	------	------	------	------	------	------	------	------	------	------	------	------	------
Vitvi16g00844	Vitvi16g00844	-	GO:0005739;;GO:0005525	cellular_component;;molecular_function;;	CC:mitochondrion;;MF:GTP binding;;	------	------	------	------	COG1160	O:Posttranslational modification, protein turnover, chaperones	CBI24507.3	unnamed protein product, partial [Vitis vinifera]	sp|A7HYV8|DER_PARL1;;	GTPase Der OS=Parvibaculum lavamentivorans;;	PF01926.23;;PF14714.6;;PF02421.18;;PF00009.27;;PF04548.16	MMR_HSR1;;KH_dom-like;;FeoB_N;;GTP_EFTU;;AIG1	50S ribosome-binding GTPase;;KH-domain-like of EngA bacterial GTPase enzymes, C-terminal;;Ferrous iron transport protein B;;Elongation factor Tu GTP binding domain;;AIG1 family
Vitvi01g00942	Vitvi01g00942	-	GO:0009451	biological_process;;	BP:RNA modification;;	------	------	------	------	ENOG410Z7Z7	S:Function unknown	CAN74703.1	hypothetical protein VITISV_029224 [Vitis vinifera]	sp|Q1PFA6|PP144_ARATH;;	Pentatricopeptide repeat-containing protein At2g02750 OS=Arabidopsis thaliana OX=3702 GN=PCMP-E22 PE=2 SV=2;;	PF13041.6;;PF01535.20;;PF12854.7;;PF13812.6;;PF17177.4	PPR_2;;PPR;;PPR_1;;PPR_3;;PPR_long	PPR repeat family;;PPR repeat;;PPR repeat;;Pentatricopeptide repeat domain;;Pentacotripeptide-repeat region of PRORP
Vitvi12g01435	Vitvi12g01435	-	------	------	------	------	------	------	------	------	------	------	------	------	------	------	------	------
Vitvi05g00225	Vitvi05g00225	-	GO:0005975;;GO:0031222;;GO:0045493;;GO:0009505;;GO:0046556;;GO:0009044;;GO:0004553	biological_process;;biological_process;;biological_process;;cellular_component;;molecular_function;;molecular_function;;molecular_function;;	BP:carbohydrate metabolic process;;BP:arabinan catabolic process;;BP:xylan catabolic process;;CC:plant-type cell wall;;MF:alpha-L-arabinofuranosidase activity;;MF:xylan 1,4-beta-xylosidase activity;;MF:hydrolase activity, hydrolyzing O-glycosyl compounds;;	K15920	XYL4	map00520	Amino sugar and nucleotide sugar metabolism	COG1472	G:Carbohydrate transport and metabolism	XP_002274619.1	PREDICTED: probable beta-D-xylosidase 5 [Vitis vinifera]	sp|Q9LJN4|BXL5_ARATH;;	Probable beta-D-xylosidase 5 OS=Arabidopsis thaliana OX=3702 GN=BXL5 PE=2 SV=2;;	PF01915.22;;PF00933.21;;PF14310.6	Glyco_hydro_3_C;;Glyco_hydro_3;;Fn3-like	Glycosyl hydrolase family 3 C-terminal domain;;Glycosyl hydrolase family 3 N terminal domain;;Fibronectin type III-like domain
Vitvi11g00013	Vitvi11g00013	-	GO:0042545;;GO:0045490;;GO:0005618;;GO:0016021;;GO:0005576;;GO:0046910;;GO:0030599;;GO:0045330;;GO:0004857	biological_process;;biological_process;;cellular_component;;cellular_component;;cellular_component;;molecular_function;;molecular_function;;molecular_function;;molecular_function;;	BP:cell wall modification;;BP:pectin catabolic process;;CC:cell wall;;CC:integral component of membrane;;CC:extracellular region;;MF:pectinesterase inhibitor activity;;MF:pectinesterase activity;;MF:aspartyl esterase activity;;MF:enzyme inhibitor activity;;	K01051	E3.1.1.11	map00040	Pentose and glucuronate interconversions	COG4677	G:Carbohydrate transport and metabolism	XP_010656074.1	PREDICTED: pectinesterase [Vitis vinifera]	sp|Q43143|PMEU1_SOLLC;;	Pectinesterase/pectinesterase inhibitor U1 OS=Solanum lycopersicum OX=4081 GN=PMEU1 PE=2 SV=1;;	PF01095.19;;PF04043.15	Pectinesterase;;PMEI	Pectinesterase;;Plant invertase/pectin methylesterase inhibitor
Vitvi12g02524	Vitvi12g02524	-	GO:0007205;;GO:0004143	biological_process;;molecular_function;;	BP:protein kinase C-activating G-protein coupled receptor signaling pathway;;MF:diacylglycerol kinase activity;;	K00901	dgkA, DGK	map00564;;map04070;;map00561	Glycerophospholipid metabolism;;Phosphatidylinositol signaling system;;Glycerolipid metabolism	ENOG410XQVB	I:Lipid transport and metabolism	XP_019079134.1	PREDICTED: diacylglycerol kinase 5 [Vitis vinifera]	sp|F4JKI3|DGK6_ARATH;;	Diacylglycerol kinase 6 OS=Arabidopsis thaliana OX=3702 GN=DGK6 PE=3 SV=1;;	PF00609.19	DAGK_acc	Diacylglycerol kinase accessory domain
Vitvi01g00583	Vitvi01g00583	-	GO:0004725	molecular_function;;	MF:protein tyrosine phosphatase activity;;	K01110	PTEN	map04070;;map00562	Phosphatidylinositol signaling system;;Inositol phosphate metabolism	COG2453	S:Function unknown	XP_010651063.1	PREDICTED: phosphatidylinositol 3,4,5-trisphosphate 3-phosphatase and protein-tyrosine-phosphatase PTEN2A-like [Vitis vinifera]	sp|Q9LT75|PTN2A_ARATH;;	Phosphatidylinositol 3,4,5-trisphosphate 3-phosphatase and protein-tyrosine-phosphatase PTEN2A OS=Arabidopsis thaliana OX=3702 GN=PTEN2A PE=1 SV=1;;	PF00004.29	AAA	ATPase family associated with various cellular activities
Vitvi13g01222	Vitvi13g01222	-	GO:0032509;;GO:0043328;;GO:0000814;;GO:0031902;;GO:0032266;;GO:0043130	biological_process;;biological_process;;cellular_component;;cellular_component;;molecular_function;;molecular_function;;	BP:endosome transport via multivesicular body sorting pathway;;BP:protein targeting to vacuole involved in ubiquitin-dependent protein catabolic process via the multivesicular body sorting pathway;;CC:ESCRT II complex;;CC:late endosome membrane;;MF:phosphatidylinositol-3-phosphate binding;;MF:ubiquitin binding;;	K12190	VPS36, EAP45	map04144	Endocytosis	ENOG410XR74	U:Intracellular trafficking, secretion, and vesicular transport	XP_019080148.1	PREDICTED: vacuolar protein sorting-associated protein 36 isoform X1 [Vitis vinifera]	sp|Q9FF81|VPS36_ARATH;;	Vacuolar protein sorting-associated protein 36 OS=Arabidopsis thaliana OX=3702 GN=VPS36 PE=1 SV=1;;	PF04157.16;;PF11605.8	EAP30;;Vps36_ESCRT-II	EAP30/Vps36 family;;Vacuolar protein sorting protein 36 Vps36
Vitvi10g01132	Vitvi10g01132	-	GO:0030244;;GO:0016020;;GO:0005615;;GO:0016760;;GO:0000166	biological_process;;cellular_component;;cellular_component;;molecular_function;;molecular_function;;	BP:cellulose biosynthetic process;;CC:membrane;;CC:extracellular space;;MF:cellulose synthas;;MF:nucleotide binding;;	K14297	NUP98, ADAR2, NUP116	map03013	RNA transport	ENOG4110027;;ENOG411018S;;ENOG410XPV4	U:Intracellular trafficking, secretion, and vesicular transport;;	CAN79627.1	hypothetical protein VITISV_002582 [Vitis vinifera]	------	------	------	------	------
Vitvi14g01333	Vitvi14g01333	-	GO:0005634;;GO:0003677	cellular_component;;molecular_function;;	CC:nucleus;;MF:DNA binding;;	------	------	------	------	ENOG410YFA9	K:Transcription	XP_019080403.1	PREDICTED: uncharacterized protein LOC104881620 [Vitis vinifera]	sp|Q9ZQ85|EFM_ARATH;;	Myb family transcription factor EFM OS=Arabidopsis thaliana OX=3702 GN=EFM PE=1 SV=2;;	PF00249.31;;PF05288.11	Myb_DNA-binding;;Pox_A3L	Myb-like DNA-binding domain;;Poxvirus A3L Protein
Vitvi12g02718	Vitvi12g02718	Appear only in secondary splicing variant	GO:2000022;;GO:0009611;;GO:0031347;;GO:0005634	biological_process;;biological_process;;biological_process;;cellular_component;;	BP:regulation of jasmonic acid mediated signaling pathway;;BP:response to wounding;;BP:regulation of defense response;;CC:nucleus;;	K13464	JAZ	map04075	Plant hormone signal transduction	ENOG410YSZ1	S:Function unknown	XP_002263256.1	PREDICTED: protein TIFY 10A [Vitis vinifera]	sp|Q9C5K8|TIF3B_ARATH;;	Protein TIFY 3B OS=Arabidopsis thaliana OX=3702 GN=TIFY3B PE=1 SV=1;;	------	------	------
Vitvi02g01238	Vitvi02g01238	-	GO:0005089;;GO:0003723;;GO:0016491	molecular_function;;molecular_function;;molecular_function;;	MF:Rho guanyl-nucleotide exchange factor activity;;MF:RNA binding;;MF:oxidoreductase activity;;	------	------	------	------	------	------	CAN76404.1	hypothetical protein VITISV_021238 [Vitis vinifera]	------	------	------	------	------
Vitvi04g01689	Vitvi04g01689	-	GO:0006075;;GO:0016021;;GO:0000148;;GO:0003843	biological_process;;cellular_component;;cellular_component;;molecular_function;;	BP:;;CC:integral component of membrane;;CC:1,3-beta-D-glucan synthase complex;;MF:1,3-beta-D-glucan synthase activity;;	K11000	CALS	------	------	ENOG410XQ8V	S:Function unknown	XP_002274337.1	PREDICTED: callose synthase 5 [Vitis vinifera]	sp|Q3B724|CALS5_ARATH;;	Callose synthase 5 OS=Arabidopsis thaliana OX=3702 GN=CALS5 PE=1 SV=1;;	PF02364.15;;PF14288.6;;PF04652.16	Glucan_synthase;;FKS1_dom1;;Vta1	1,3-beta-glucan synthase component;;1,3-beta-glucan synthase subunit FKS1, domain-1;;Vta1 like
Vitvi00g00908	Vitvi00g00908	-	------	------	------	------	------	------	------	ENOG4111427	S:Function unknown	XP_010647316.1	PREDICTED: uncharacterized protein LOC104878496 [Vitis vinifera]	------	------	------	------	------
Vitvi13g00608	Vitvi13g00608	-	------	------	------	------	------	------	------	------	------	------	------	------	------	------	------	------
Vitvi13g01332	Vitvi13g01332	-	------	------	------	------	------	------	------	------	------	------	------	------	------	------	------	------
Vitvi12g01810	Vitvi12g01810	-	------	------	------	------	------	------	------	ENOG4112CRP	S:Function unknown	XP_002276143.1	PREDICTED: uncharacterized protein C227.17c [Vitis vinifera]	------	------	PF11326.8	DUF3128	Protein of unknown function
Vitvi18g01967	Vitvi18g01967	-	GO:0016021;;GO:0046872	cellular_component;;molecular_function;;	CC:integral component of membrane;;MF:metal ion binding;;	K15707	RNF170	------	------	ENOG410XTFS	S:Function unknown	XP_002264470.1	PREDICTED: E3 ubiquitin-protein ligase RNF170 isoform X1 [Vitis vinifera]	sp|Q7SZN2|RN170_DANRE;;	E3 ubiquitin-protein ligase RNF170 OS=Danio rerio OX=7955 GN=rnf170 PE=2 SV=1;;	PF06803.12;;PF13920.6;;PF00097.25;;PF13445.6;;PF15227.6	DUF1232;;zf-C3HC4_3;;zf-C3HC4;;zf-RING_UBOX;;zf-C3HC4_4	Protein of unknown function;;Zinc finger, C3HC4 type;;Zinc finger, C3HC4 type;;RING-type zinc-finger;;zinc finger of C3HC4-type, RING
Vitvi13g01036	Vitvi13g01036	-	GO:0016021;;GO:0004674;;GO:0008234	cellular_component;;molecular_function;;molecular_function;;	CC:integral component of membrane;;MF:protein serine/threonine kinase activity;;MF:cysteine-type peptidase activity;;	------	------	------	------	COG0666	U:Intracellular trafficking, secretion, and vesicular transport	XP_019079613.1	PREDICTED: LOW QUALITY PROTEIN: uncharacterized protein LOC100854266 [Vitis vinifera]	sp|Q5ZLC8|ANR52_CHICK;;	Serine/threonine-protein phosphatase 6 regulatory ankyrin repeat subunit C OS=Gallus gallus OX=9031 GN=ANKRD52 PE=2 SV=1;;	PF12796.7;;PF13637.6;;PF13962.6	Ank_2;;Ank_4;;PGG	Ankyrin repeats;;Ankyrin repeats;;Domain of unknown function
Vitvi13g01008	Vitvi13g01008	-	GO:0009832;;GO:1901703;;GO:0000919;;GO:0006887;;GO:0042814;;GO:0015031;;GO:0048354;;GO:0010102;;GO:0070062;;GO:0000145;;GO:0005829;;GO:0005886;;GO:0009504;;GO:0005634;;GO:0009506;;GO:0090404	biological_process;;biological_process;;biological_process;;biological_process;;biological_process;;biological_process;;biological_process;;biological_process;;cellular_component;;cellular_component;;cellular_component;;cellular_component;;cellular_component;;cellular_component;;cellular_component;;cellular_component;;	BP:plant-type cell wall biogenesis;;BP:protein localization involved in auxin polar transport;;BP:cell plate assembly;;BP:exocytosis;;BP:monopolar cell growth;;BP:protein transport;;BP:mucilage biosynthetic process involved in seed coat development;;BP:lateral root morphogenesis;;CC:extracellular exosome;;CC:exocyst;;CC:cytosol;;CC:plasma membrane;;CC:cell plate;;CC:nucleus;;CC:plasmodesma;;CC:po…	K07195	EXOC7, EXO70	------	------	ENOG410YIGI	S:Function unknown	XP_002268110.1	PREDICTED: exocyst complex component EXO70A1 [Vitis vinifera]	sp|Q9LZD3|E70A1_ARATH;;	Exocyst complex component EXO70A1 OS=Arabidopsis thaliana OX=3702 GN=EXO70A1 PE=1 SV=1;;	PF03081.15	Exo70	Exo70 exocyst complex subunit
Vitvi09g00962	Vitvi09g00962	-	------	------	------	------	------	------	------	------	------	------	------	------	------	------	------	------
Vitvi01g00091	Vitvi01g00091	-	GO:0016787	molecular_function;;	MF:hydrolase activity;;	------	------	------	------	COG1011	U:Intracellular trafficking, secretion, and vesicular transport	RVW15768.1	Haloacid dehalogenase-like hydrolase domain-containing protein 3 [Vitis vinifera]	sp|Q7T012|HDHD3_DANRE;;	Haloacid dehalogenase-like hydrolase domain-containing protein 3 OS=Danio rerio OX=7955 GN=hdhd3 PE=2 SV=1;;	PF00702.26;;PF13419.6;;PF13242.6;;PF12710.7	Hydrolase;;HAD_2;;Hydrolase_like;;HAD	haloacid dehalogenase-like hydrolase;;Haloacid dehalogenase-like hydrolase;;HAD-hyrolase-like;;haloacid dehalogenase-like hydrolase
Vitvi05g01701	Vitvi05g01701	-	GO:0030490;;GO:0030688;;GO:0005829;;GO:0005634;;GO:0004674;;GO:0004672;;GO:0005524	biological_process;;cellular_component;;cellular_component;;cellular_component;;molecular_function;;molecular_function;;molecular_function;;	BP:maturation of SSU-rRNA;;CC:preribosome, small subunit precursor;;CC:cytosol;;CC:nucleus;;MF:protein serine/threonine kinase activity;;MF:protein kinase activity;;MF:ATP binding;;	K07179	RIOK2	map03008	Ribosome biogenesis in eukaryotes	COG0478	T:Signal transduction mechanisms	XP_010650763.1	PREDICTED: serine/threonine-protein kinase rio2 isoform X1 [Vitis vinifera]	sp|Q54T05|RIO2_DICDI;;	Serine/threonine-protein kinase rio2 OS=Dictyostelium discoideum OX=44689 GN=rio2 PE=3 SV=1;;	PF01163.22;;PF09202.11;;PF01636.23;;PF06293.14	RIO1;;Rio2_N;;APH;;Kdo	RIO1 family;;Rio2, N-terminal;;Phosphotransferase enzyme family;;Lipopolysaccharide kinase
Vitvi17g01560	Vitvi17g01560	-	------	------	------	------	------	------	------	------	------	CBI14944.3	unnamed protein product, partial [Vitis vinifera]	------	------	------	------	------
Vitvi05g00032	Vitvi05g00032	-	GO:0005737;;GO:0005739;;GO:0016407;;GO:0016746;;GO:0031405	cellular_component;;cellular_component;;molecular_function;;molecular_function;;molecular_function;;	CC:cytoplasm;;CC:mitochondrion;;MF:acetyltransferase activity;;MF:transferase activity, transferring acyl groups;;MF:lipoic acid binding;;	K09699	DBT, bkdB	map00280;;map00640	Valine, leucine and isoleucine degradation;;Propanoate metabolism	COG0508	S:Function unknown	XP_010649580.1	PREDICTED: lipoamide acyltransferase component of branched-chain alpha-keto acid dehydrogenase complex, mitochondrial [Vitis vinifera]	sp|Q9M7Z1|ODB2_ARATH;;	Lipoamide acyltransferase component of branched-chain alpha-keto acid dehydrogenase complex, mitochondrial OS=Arabidopsis thaliana OX=3702 GN=BCE2 PE=1 SV=1;;	PF00198.23;;PF00364.22;;PF02817.17	2-oxoacid_dh;;Biotin_lipoyl;;E3_binding	2-oxoacid dehydrogenases acyltransferase;;Biotin-requiring enzyme;;e3 binding domain
Vitvi13g01903	Vitvi13g01903	-	------	------	------	------	------	------	------	ENOG410YV28;;COG0101	S:Function unknown;;	XP_002274295.1	PREDICTED: uncharacterized protein LOC100245000 [Vitis vinifera]	------	------	PF05097.12	DUF688	Protein of unknown function
Vitvi12g01667	Vitvi12g01667	-	GO:0005634;;GO:0003700	cellular_component;;molecular_function;;	CC:nucleus;;MF:transcription factor activity, sequence-specific DNA binding;;	K14432	ABF	map04075	Plant hormone signal transduction	ENOG410ZKZR	K:Transcription	XP_002266344.1	PREDICTED: ABSCISIC ACID-INSENSITIVE 5-like protein 5 [Vitis vinifera]	sp|P42777|GBF4_ARATH;;	G-box-binding factor 4 OS=Arabidopsis thaliana OX=3702 GN=GBF4 PE=1 SV=1;;	PF00170.21;;PF07716.15	bZIP_1;;bZIP_2	bZIP transcription factor;;Basic region leucine zipper
Vitvi18g01788	Vitvi18g01788	-	GO:0015031;;GO:0009660;;GO:0009959;;GO:0016021;;GO:0009705	biological_process;;biological_process;;biological_process;;cellular_component;;cellular_component;;	BP:protein transport;;BP:amyloplast organization;;BP:negative gravitropism;;CC:integral component of membrane;;CC:plant-type vacuole membrane;;	K03116	tatA	map03060	Protein export	ENOG4110003;;COG1826;;ENOG410XQE8	S:Function unknown;;U:Intracellular trafficking, secretion, and vesicular transport;;S:Function unknown	CBI18295.3	unnamed protein product, partial [Vitis vinifera]	sp|F4IP13|SHGR6_ARATH;;	Protein SHOOT GRAVITROPISM 6 OS=Arabidopsis thaliana OX=3702 GN=SGR6 PE=2 SV=1;;	PF02416.16;;PF00171.22	MttA_Hcf106;;Aldedh	mttA/Hcf106 family;;Aldehyde dehydrogenase family
Vitvi15g01355	Vitvi15g01355	-	GO:0043531	molecular_function;;	MF:ADP binding;;	K13457	RPM1, RPS3	map04626	Plant-pathogen interaction	COG4886;;ENOG41107N4	S:Function unknown;;	XP_003633887.1	PREDICTED: putative disease resistance protein At1g50180 [Vitis vinifera]	sp|Q9SX38|DRL4_ARATH;;	Putative disease resistance protein At1g50180 OS=Arabidopsis thaliana OX=3702 GN=At1g50180 PE=3 SV=2;;	PF00931.22;;PF18052.1;;PF12799.7;;PF13855.6	NB-ARC;;Rx_N;;LRR_4;;LRR_8	NB-ARC domain;;Rx N-terminal domain;;Leucine Rich repeats;;Leucine rich repeat
Vitvi07g00623	Vitvi07g00623	-	GO:0006897;;GO:0016020;;GO:0030125	biological_process;;cellular_component;;cellular_component;;	BP:endocytosis;;CC:membrane;;CC:clathrin vesicle coat;;	K20069	NECAP1_2	------	------	ENOG41113PS	S:Function unknown	XP_002276998.1	PREDICTED: uncharacterized protein At1g03900 [Vitis vinifera]	sp|Q681Q7|Y1390_ARATH;;	Uncharacterized protein At1g03900 OS=Arabidopsis thaliana OX=3702 GN=At1g03900 PE=2 SV=1;;	PF07933.14	DUF1681	Protein of unknown function
Vitvi06g00774	Vitvi06g00774	-	GO:0008270	molecular_function;;	MF:zinc ion binding;;	------	------	------	------	ENOG410Z7Z7	S:Function unknown	XP_003632122.2	PREDICTED: pentatricopeptide repeat-containing protein At1g08070, chloroplastic [Vitis vinifera]	sp|Q9FI80|PP425_ARATH;;	Pentatricopeptide repeat-containing protein At5g48910 OS=Arabidopsis thaliana OX=3702 GN=PCMP-H38 PE=2 SV=1;;	PF13041.6;;PF01535.20;;PF12854.7;;PF14432.6;;PF13812.6;;PF17177.4	PPR_2;;PPR;;PPR_1;;DYW_deaminase;;PPR_3;;PPR_long	PPR repeat family;;PPR repeat;;PPR repeat;;DYW family of nucleic acid deaminases;;Pentatricopeptide repeat domain;;Pentacotripeptide-repeat region of PRORP
Vitvi00g01325	Vitvi00g01325	-	------	------	------	------	------	------	------	------	------	------	------	------	------	------	------	------
Vitvi06g00584	Vitvi06g00584	-	GO:0009737;;GO:0042542;;GO:0009409;;GO:0009651;;GO:0004683;;GO:0004674;;GO:0005516;;GO:0005524	biological_process;;biological_process;;biological_process;;biological_process;;molecular_function;;molecular_function;;molecular_function;;molecular_function;;	BP:response to abscisic acid;;BP:response to hydrogen peroxide;;BP:response to cold;;BP:response to salt stress;;MF:calmodulin-dependent protein kinase activity;;MF:protein serine/threonine kinase activity;;MF:calmodulin binding;;MF:ATP binding;;	------	------	------	------	COG0515	G:Carbohydrate transport and metabolism	XP_002280660.2	PREDICTED: calmodulin-binding receptor-like cytoplasmic kinase 1 [Vitis vinifera]	sp|Q9FIL7|CRCK1_ARATH;;	Calmodulin-binding receptor-like cytoplasmic kinase 1 OS=Arabidopsis thaliana OX=3702 GN=CRCK1 PE=1 SV=1;;	PF00069.25;;PF07714.17	Pkinase;;Pkinase_Tyr	Protein kinase domain;;Protein tyrosine kinase
Vitvi09g02100	Vitvi09g02100	-	GO:0017004;;GO:0015886;;GO:0009535;;GO:0009536;;GO:0016021;;GO:0042651;;GO:0020037	biological_process;;biological_process;;cellular_component;;cellular_component;;cellular_component;;cellular_component;;molecular_function;;	BP:cytochrome complex assembly;;BP:heme transport;;CC:chloroplast thylakoid membrane;;CC:plastid;;CC:integral component of membrane;;CC:thylakoid membrane;;MF:heme binding;;	------	------	------	------	COG0755	J:Translation, ribosomal structure and biogenesis	YP_009019840.1	cytochrome c biogenesis protein (chloroplast) [Vitis rotundifolia]	sp|Q0ZIW9|CCSA_VITVI;;	Cytochrome c biogenesis protein CcsA OS=Vitis vinifera OX=29760 GN=ccsA PE=3 SV=1;;	PF01578.20	Cytochrom_C_asm	Cytochrome C assembly protein
Vitvi09g00343	Vitvi09g00343	Appear in primary splicing variant	GO:0006633;;GO:0090410;;GO:0005829;;GO:0016020;;GO:0005739;;GO:0005634;;GO:0090409;;GO:0016874	biological_process;;biological_process;;cellular_component;;cellular_component;;cellular_component;;cellular_component;;molecular_function;;molecular_function;;	BP:fatty acid biosynthetic process;;BP:malonate catabolic process;;CC:cytosol;;CC:membrane;;CC:mitochondrion;;CC:nucleus;;MF:malonyl-CoA synthetase activity;;MF:ligase activity;;	------	------	------	------	ENOG410YMMC	U:Intracellular trafficking, secretion, and vesicular transport	XP_002279160.3	PREDICTED: protein PLANT CADMIUM RESISTANCE 8 isoform X1 [Vitis vinifera]	sp|Q9M815|PCR8_ARATH;;	Protein PLANT CADMIUM RESISTANCE 8 OS=Arabidopsis thaliana OX=3702 GN=PCR8 PE=1 SV=2;;	PF04749.17	PLAC8	PLAC8 family
Vitvi07g03065	VviMADS1A3e	-	GO:0045944;;GO:0007275;;GO:0005634;;GO:0043565;;GO:0044212;;GO:0008134;;GO:0000977;;GO:0003677;;GO:0046983	biological_process;;biological_process;;cellular_component;;molecular_function;;molecular_function;;molecular_function;;molecular_function;;molecular_function;;molecular_function;;	BP:positive regulation of transcription from RNA polymerase II promoter;;BP:multicellular organism development;;CC:nucleus;;MF:sequence-specific DNA binding;;MF:transcription regulatory region DNA binding;;MF:transcription factor binding;;MF:RNA polymerase II regulatory region sequence-specific DNA binding;;MF:DNA binding;;MF:protein dimerization activity;;	K09260	MEF2A	------	------	COG5068	S:Function unknown	XP_019073972.1	PREDICTED: agamous-like MADS-box protein AGL29 [Vitis vinifera]	sp|Q4PSU4|AGL61_ARATH;;	Agamous-like MADS-box protein AGL61 OS=Arabidopsis thaliana OX=3702 GN=AGL61 PE=1 SV=1;;	PF00319.18	SRF-TF	SRF-type transcription factor
Vitvi15g00039	Vitvi15g00039	-	GO:0016021;;GO:0043531	cellular_component;;molecular_function;;	CC:integral component of membrane;;MF:ADP binding;;	------	------	------	------	COG4886	S:Function unknown	XP_019081003.1	PREDICTED: putative disease resistance protein RGA3 isoform X1 [Vitis vinifera]	sp|Q7XA40|RGA3_SOLBU;;	Putative disease resistance protein RGA3 OS=Solanum bulbocastanum OX=147425 GN=RGA3 PE=2 SV=2;;	PF00931.22;;PF13401.6;;PF13855.6;;PF05729.12	NB-ARC;;AAA_22;;LRR_8;;NACHT	NB-ARC domain;;AAA domain;;Leucine rich repeat;;NACHT domain
Vitvi04g01345	Vitvi04g01345	-	GO:0006164;;GO:0004639;;GO:0003676	biological_process;;molecular_function;;molecular_function;;	BP:purine nucleotide biosynthetic process;;MF:phosphoribosylaminoimidazolesuccinocarboxamide synthase activity;;MF:nucleic acid binding;;	------	------	------	------	ENOG41121TC	S:Function unknown	XP_002285115.1	PREDICTED: uncharacterized protein At2g34160 [Vitis vinifera]	sp|O22969|Y2416_ARATH;;	Uncharacterized protein At2g34160 OS=Arabidopsis thaliana OX=3702 GN=At2g34160 PE=1 SV=1;;	PF01918.21;;PF12328.8	Alba;;Rpp20	Alba;;Rpp20 subunit of nuclear RNase MRP and P
Vitvi03g00661	Vitvi03g00661	-	GO:0005975;;GO:0004553	biological_process;;molecular_function;;	BP:carbohydrate metabolic process;;MF:hydrolase activity, hydrolyzing O-glycosyl compounds;;	------	------	------	------	COG3693	G:Carbohydrate transport and metabolism	CBI22444.3	unnamed protein product, partial [Vitis vinifera]	sp|Q84WT5|XYN5L_ARATH;;	Endo-1,4-beta-xylanase 5-like OS=Arabidopsis thaliana OX=3702 GN=At4g33820 PE=2 SV=1;;	PF00331.20;;PF02018.17	Glyco_hydro_10;;CBM_4_9	Glycosyl hydrolase family 10;;Carbohydrate binding domain
Vitvi03g01259	Vitvi03g01259	-	GO:0009058;;GO:0003824;;GO:0016779;;GO:0004105	biological_process;;molecular_function;;molecular_function;;molecular_function;;	BP:biosynthetic process;;MF:catalytic activity;;MF:nucleotidyltransferase activity;;MF:choline-phosphate cytidylyltransferase activity;;	K00968	PCYT1	map00564;;map00440	Glycerophospholipid metabolism;;Phosphonate and phosphinate metabolism	COG0615	S:Function unknown	XP_010648209.1	PREDICTED: choline-phosphate cytidylyltransferase 2 [Vitis vinifera]	sp|F4JJE0|CCT2_ARATH;;	Choline-phosphate cytidylyltransferase 2 OS=Arabidopsis thaliana OX=3702 GN=CCT2 PE=1 SV=1;;	PF01467.26	CTP_transf_like	Cytidylyltransferase-like
Vitvi11g00710	Vitvi11g00710	-	GO:0006614;;GO:0045047;;GO:0006605;;GO:0005785;;GO:0016020;;GO:0005789;;GO:0005047;;GO:0003924;;GO:0005525	biological_process;;biological_process;;biological_process;;cellular_component;;cellular_component;;cellular_component;;molecular_function;;molecular_function;;molecular_function;;	BP:SRP-dependent cotranslational protein targeting to membrane;;BP:protein targeting to ER;;BP:protein targeting;;CC:signal recognition particle receptor complex;;CC:membrane;;CC:endoplasmic reticulum membrane;;MF:signal recognition particle binding;;MF:GTPase activity;;MF:GTP binding;;	K13431	SRPR	map03060	Protein export	COG0552	S:Function unknown	XP_002278056.1	PREDICTED: signal recognition particle receptor subunit alpha homolog [Vitis vinifera]	sp|Q9U5L1|SRPRA_DROME;;	Signal recognition particle receptor subunit alpha homolog OS=Drosophila melanogaster OX=7227 GN=Gtp-bp PE=1 SV=2;;	PF04086.13;;PF00448.22;;PF02881.19;;PF13401.6;;PF13207.6;;PF13604.6	SRP-alpha_N;;SRP54;;SRP54_N;;AAA_22;;AAA_17;;AAA_30	Signal recognition particle, alpha subunit, N-terminal;;SRP54-type protein, GTPase domain;;SRP54-type protein, helical bundle domain;;AAA domain;;AAA domain;;AAA domain
Vitvi18g02967	Vitvi18g02967	-	GO:0004857	molecular_function;;	MF:enzyme inhibitor activity;;	------	------	------	------	ENOG41115A4	S:Function unknown	XP_002264426.1	PREDICTED: putative invertase inhibitor [Vitis vinifera]	sp|O49603|CVIF2_ARATH;;	Cell wall / vacuolar inhibitor of fructosidase 2 OS=Arabidopsis thaliana OX=3702 GN=C/VIF2 PE=1 SV=1;;	PF04043.15	PMEI	Plant invertase/pectin methylesterase inhibitor
Vitvi10g00317	Vitvi10g00317	-	GO:0048544;;GO:0016021;;GO:0004674;;GO:0030246;;GO:0005524	biological_process;;cellular_component;;molecular_function;;molecular_function;;molecular_function;;	BP:recognition of pollen;;CC:integral component of membrane;;MF:protein serine/threonine kinase activity;;MF:carbohydrate binding;;MF:ATP binding;;	------	------	------	------	COG0515	T:Signal transduction mechanisms	XP_010646911.1	PREDICTED: G-type lectin S-receptor-like serine/threonine-protein kinase RKS1 [Vitis vinifera]	sp|Q9ZT07|RKS1_ARATH;;	G-type lectin S-receptor-like serine/threonine-protein kinase RKS1 OS=Arabidopsis thaliana OX=3702 GN=RKS1 PE=3 SV=3;;	PF07714.17;;PF00069.25;;PF00954.20;;PF08276.11;;PF11883.8;;PF12330.8	Pkinase_Tyr;;Pkinase;;S_locus_glycop;;PAN_2;;DUF3403;;Haspin_kinase	Protein tyrosine kinase;;Protein kinase domain;;S-locus glycoprotein domain;;PAN-like domain;;Domain of unknown function;;Haspin like kinase domain
Vitvi06g00176	Vitvi06g00176	-	------	------	------	------	------	------	------	------	------	------	------	------	------	------	------	------
Vitvi12g01063	Vitvi12g01063	-	------	------	------	------	------	------	------	------	------	------	------	------	------	------	------	------
Vitvi13g00954	Vitvi13g00954	-	GO:0006887;;GO:0016192;;GO:0006906;;GO:0031201;;GO:0016021;;GO:0000149;;GO:0005484	biological_process;;biological_process;;biological_process;;cellular_component;;cellular_component;;molecular_function;;molecular_function;;	BP:exocytosis;;BP:vesicle-mediated transport;;BP:vesicle fusion;;CC:SNARE complex;;CC:integral component of membrane;;MF:SNARE binding;;MF:SNAP receptor activity;;	K08511	ATVAMP72	------	------	COG5143	U:Intracellular trafficking, secretion, and vesicular transport	XP_002269134.1	PREDICTED: vesicle-associated membrane protein 727 [Vitis vinifera]	sp|Q9M376|VA727_ARATH;;	Vesicle-associated membrane protein 727 OS=Arabidopsis thaliana OX=3702 GN=VAMP727 PE=1 SV=1;;	PF00957.21;;PF13774.6	Synaptobrevin;;Longin	Synaptobrevin;;Regulated-SNARE-like domain
Vitvi15g01102	Vitvi15g01102	-	------	------	------	------	------	------	------	ENOG410ZMUJ;;ENOG410YS61	S:Function unknown;;	XP_010662000.1	PREDICTED: probable F-box protein At4g22165 [Vitis vinifera]	sp|P0CG94|FB347_ARATH;;	Probable F-box protein At4g22165 OS=Arabidopsis thaliana OX=3702 GN=At4g22165 PE=4 SV=1;;	PF03478.18	DUF295	Protein of unknown function
Vitvi12g01134	Vitvi12g01134	-	GO:0015074;;GO:0000943;;GO:0016021;;GO:0008270;;GO:0003676	biological_process;;cellular_component;;cellular_component;;molecular_function;;molecular_function;;	BP:DNA integration;;CC:retrotransposon nucleocapsid;;CC:integral component of membrane;;MF:zinc ion binding;;MF:nucleic acid binding;;	------	------	------	------	------	------	CAN75116.1	hypothetical protein VITISV_002419 [Vitis vinifera]	------	------	------	------	------
Vitvi18g02963	Vitvi18g02963	Appear only in secondary splicing variant	GO:0006355;;GO:0005634;;GO:0000785;;GO:0046975;;GO:0018024	biological_process;;cellular_component;;cellular_component;;molecular_function;;molecular_function;;	BP:regulation of transcription, DNA-templated;;CC:nucleus;;CC:chromatin;;MF:histone methyltransferase activit;;MF:histone-lysine N-methyltransferase activity;;	------	------	------	------	COG2940	S:Function unknown	XP_010665165.1	PREDICTED: histone-lysine N-methyltransferase ASHH1 isoform X1 [Vitis vinifera]	sp|Q84WW6|ASHH1_ARATH;;	Histone-lysine N-methyltransferase ASHH1 OS=Arabidopsis thaliana OX=3702 GN=ASHH1 PE=1 SV=1;;	------	------	------
Vitvi10g01300	Vitvi10g01300	-	------	------	------	------	------	------	------	------	------	------	------	------	------	------	------	------
Vitvi13g02514	Vitvi13g02514	-	GO:0006313;;GO:0004803;;GO:0008270;;GO:0003677	biological_process;;molecular_function;;molecular_function;;molecular_function;;	BP:transposition, DNA-mediated;;MF:transposase activity;;MF:zinc ion binding;;MF:DNA binding;;	------	------	------	------	------	------	RVW83361.1	hypothetical protein CK203_038903 [Vitis vinifera]	------	------	PF10551.9;;PF00872.18;;PF04434.17	MULE;;Transposase_mut;;SWIM	MULE transposase domain;;Transposase, Mutator family;;SWIM zinc finger
Vitvi13g02472	Vitvi13g02472	-	GO:0006694;;GO:0050662;;GO:0016616;;GO:0003824;;GO:0003854;;GO:0016491	biological_process;;molecular_function;;molecular_function;;molecular_function;;molecular_function;;molecular_function;;	BP:steroid biosynthetic process;;MF:coenzyme binding;;MF:oxidoreductase activity, acting on the CH-OH group of donors, NAD or NADP as acceptor;;MF:catalytic activity;;MF:3-beta-hydroxy-delta5-steroid dehydrogenase activity;;MF:oxidoreductase activity;;	------	------	------	------	COG0451;;ENOG410YNWN	M:Cell wall/membrane/envelope biogenesis;;	CBI24951.3	unnamed protein product, partial [Vitis vinifera]	------	------	------	------	------
Vitvi06g00033	Vitvi06g00033	-	GO:0003723	molecular_function;;	MF:RNA binding;;	------	------	------	------	------	------	XP_002285744.1	PREDICTED: uncharacterized protein LOC100241562 [Vitis vinifera]	sp|Q94BS2|MET1_ARATH;;	Protein MET1, chloroplastic OS=Arabidopsis thaliana OX=3702 GN=MET1 PE=1 SV=1;;	PF13432.6	TPR_16	Tetratricopeptide repeat
Vitvi08g01483	Vitvi08g01483	Appear in primary splicing variant	GO:0098869;;GO:0046686;;GO:0048046;;GO:0005782;;GO:0005886;;GO:0009507;;GO:0050660;;GO:0016656;;GO:0016491	biological_process;;biological_process;;cellular_component;;cellular_component;;cellular_component;;cellular_component;;molecular_function;;molecular_function;;molecular_function;;	BP:cellular oxidant detoxification;;BP:response to cadmium ion;;CC:apoplast;;CC:peroxisomal matrix;;CC:plasma membrane;;CC:chloroplast;;MF:flavin adenine dinucleotide binding;;MF:monodehydroascorbate reductas;;MF:oxidoreductase activity;;	K08232	E1.6.5.4	map00053	Ascorbate and aldarate metabolism	COG0446	S:Function unknown	RVX11832.1	Monodehydroascorbate reductase [Vitis vinifera]	sp|Q43497|MDAR_SOLLC;;	Monodehydroascorbate reductase OS=Solanum lycopersicum OX=4081 GN=AFRR PE=1 SV=1;;	PF07992.14;;PF00070.27;;PF04820.14	Pyr_redox_2;;Pyr_redox;;Trp_halogenase	Pyridine nucleotide-disulphide oxidoreductase;;Pyridine nucleotide-disulphide oxidoreductase;;Tryptophan halogenase
Vitvi03g01386	Vitvi03g01386	-	GO:0016747;;GO:0043531	molecular_function;;molecular_function;;	MF:transferase activity, transferring acyl groups other than amino-acyl groups;;MF:ADP binding;;	------	------	------	------	COG4886	S:Function unknown	CBI37925.3	unnamed protein product, partial [Vitis vinifera]	sp|Q9STE7|R13L3_ARATH;;	Putative disease resistance RPP13-like protein 3 OS=Arabidopsis thaliana OX=3702 GN=RPP13L3 PE=3 SV=1;;	------	------	------
Vitvi05g01927	Vitvi05g01927	-	GO:0046872;;GO:0051213;;GO:0016491	molecular_function;;molecular_function;;molecular_function;;	MF:metal ion binding;;MF:dioxygenase activity;;MF:oxidoreductase activity;;	------	------	------	------	COG3491	S:Function unknown	XP_019075339.1	PREDICTED: 1-aminocyclopropane-1-carboxylate oxidase homolog 1-like [Vitis vinifera]	sp|Q84MB3|ACCH1_ARATH;;	1-aminocyclopropane-1-carboxylate oxidase homolog 1 OS=Arabidopsis thaliana OX=3702 GN=At1g06620 PE=2 SV=1;;	PF03171.20;;PF14226.6	2OG-FeII_Oxy;;DIOX_N	2OG-F;;non-haem dioxygenase in morphine synthesis N-terminal
Vitvi19g01879	Vitvi19g01879	-	GO:0005975;;GO:0004553	biological_process;;molecular_function;;	BP:carbohydrate metabolic process;;MF:hydrolase activity, hydrolyzing O-glycosyl compounds;;	------	------	------	------	ENOG410ZYM0	G:Carbohydrate transport and metabolism	XP_002284881.1	PREDICTED: uncharacterized protein LOC100264047 [Vitis vinifera]	sp|C0HLA0|GH5FP_CHAOB;;	Glycosyl hydrolase 5 family protein OS=Chamaecyparis obtusa OX=13415 PE=1 SV=1;;	PF00150.18	Cellulase	Cellulase
Vitvi14g02932	Vitvi14g02932	-	GO:0015074;;GO:0004190;;GO:0003676	biological_process;;molecular_function;;molecular_function;;	BP:DNA integration;;MF:aspartic-type endopeptidase activity;;MF:nucleic acid binding;;	------	------	------	------	ENOG41115A7	S:Function unknown	XP_003633760.2	PREDICTED: uncharacterized protein LOC100854073 [Vitis vinifera]	------	------	------	------	------
Vitvi14g03092	Vitvi14g03092	-	GO:0016021;;GO:0033897;;GO:0003723	cellular_component;;molecular_function;;molecular_function;;	CC:integral component of membrane;;MF:ribonuclease T2 activity;;MF:RNA binding;;	K01166	RNASET2	------	------	ENOG4111M7G	S:Function unknown	XP_010661083.1	PREDICTED: ribonuclease 1-like [Vitis vinifera]	sp|P42813|RNS1_ARATH;;	Ribonuclease 1 OS=Arabidopsis thaliana OX=3702 GN=RNS1 PE=1 SV=1;;	PF00445.18	Ribonuclease_T2	Ribonuclease T2 family
Vitvi13g02287	Vitvi13g02287	-	GO:0016021	cellular_component;;	CC:integral component of membrane;;	------	------	------	------	ENOG410Y2BD	S:Function unknown	XP_002272522.1	PREDICTED: uncharacterized protein LOC100250564 isoform X1 [Vitis vinifera]	------	------	------	------	------
Vitvi08g01553	Vitvi08g01553	-	GO:0016788	molecular_function;;	MF:hydrolase activity, acting on ester bonds;;	------	------	------	------	COG3240	G:Carbohydrate transport and metabolism	CBI30208.3	unnamed protein product, partial [Vitis vinifera]	sp|Q9LZC5|GDL73_ARATH;;	GDSL esterase/lipase At5g03820 OS=Arabidopsis thaliana OX=3702 GN=At5g03820 PE=3 SV=1;;	PF00657.22	Lipase_GDSL	GDSL-like Lipase/Acylhydrolase
Vitvi18g01497	Vitvi18g01497	-	------	------	------	------	------	------	------	------	------	------	------	------	------	------	------	------
Vitvi06g00989	Vitvi06g00989	-	------	------	------	------	------	------	------	------	------	------	------	------	------	------	------	------
Vitvi16g00112	Vitvi16g00112	-	GO:0009507;;GO:0005524;;GO:0004672	cellular_component;;molecular_function;;molecular_function;;	CC:chloroplast;;MF:ATP binding;;MF:protein kinase activity;;	------	------	------	------	ENOG41106FQ	S:Function unknown	XP_002273880.1	PREDICTED: uncharacterized protein LOC100264883 isoform X1 [Vitis vinifera]	------	------	------	------	------
Vitvi06g01091	Vitvi06g01091	-	GO:0043562;;GO:0031588;;GO:0009507;;GO:0019887;;GO:0016301;;GO:1901982	biological_process;;cellular_component;;cellular_component;;molecular_function;;molecular_function;;molecular_function;;	BP:cellular response to nitrogen levels;;CC:nucleotide-activated protein kinase complex;;CC:chloroplast;;MF:protein kinase regulator activity;;MF:kinase activity;;MF:maltose binding;;	K07199	PRKAB	------	------	ENOG410XRB3	K:Transcription	XP_002270683.1	PREDICTED: SNF1-related protein kinase regulatory subunit beta-1 [Vitis vinifera]	sp|Q84VQ1|KINB1_ARATH;;	SNF1-related protein kinase regulatory subunit beta-1 OS=Arabidopsis thaliana OX=3702 GN=KINB1 PE=1 SV=1;;	PF16561.5;;PF04739.15	AMPK1_CBM;;AMPKBI	Glycogen recognition site of AMP-activated protein kinase;;5'-AMP-activated protein kinase beta subunit, interaction domain
Vitvi11g00332	Vitvi11g00332	-	GO:0006468;;GO:0016021;;GO:0005886;;GO:0005199;;GO:0004675;;GO:0004674;;GO:0004672;;GO:0005524	biological_process;;cellular_component;;cellular_component;;molecular_function;;molecular_function;;molecular_function;;molecular_function;;molecular_function;;	BP:protein phosphorylation;;CC:integral component of membrane;;CC:plasma membrane;;MF:structural constituent of cell wall;;MF:transmembrane receptor protein serine/threonine kinase activity;;MF:protein serine/threonine kinase activity;;MF:protein kinase activity;;MF:ATP binding;;	------	------	------	------	COG0515	D:Cell cycle control, cell division, chromosome partitioning	XP_002284430.2	PREDICTED: proline-rich receptor-like protein kinase PERK1 [Vitis vinifera]	sp|Q9LV48|PERK1_ARATH;;	Proline-rich receptor-like protein kinase PERK1 OS=Arabidopsis thaliana OX=3702 GN=PERK1 PE=1 SV=1;;	PF07714.17;;PF00069.25;;PF02439.15	Pkinase_Tyr;;Pkinase;;Adeno_E3_CR2	Protein tyrosine kinase;;Protein kinase domain;;Adenovirus E3 region protein CR2
Vitvi14g02661	Vitvi14g02661	-	------	------	------	------	------	------	------	------	------	------	------	------	------	------	------	------
Vitvi15g01403	Vitvi15g01403	-	GO:0015979;;GO:0009658;;GO:0000373;;GO:0010468;;GO:0009507;;GO:0003723;;GO:0008270	biological_process;;biological_process;;biological_process;;biological_process;;cellular_component;;molecular_function;;molecular_function;;	BP:photosynthesis;;BP:chloroplast organization;;BP:Group II intron splicing;;BP:regulation of gene expression;;CC:chloroplast;;MF:RNA binding;;MF:zinc ion binding;;	------	------	------	------	ENOG410XP6U	S:Function unknown	XP_002264685.1	PREDICTED: APO protein 1, chloroplastic isoform X2 [Vitis vinifera]	sp|Q9XIR4|APO1_ARATH;;	APO protein 1, chloroplastic OS=Arabidopsis thaliana OX=3702 GN=APO1 PE=2 SV=1;;	PF05634.11	APO_RNA-bind	APO RNA-binding
Vitvi09g00392	Vitvi09g00392	Appear only in secondary splicing variant	GO:0005829;;GO:0005634;;GO:0005524;;GO:0032440	cellular_component;;cellular_component;;molecular_function;;molecular_function;;	CC:cytosol;;CC:nucleus;;MF:ATP binding;;MF:2-alkenal reductase [NA;;	K09489	HSPA4	------	------	COG0443	O:Posttranslational modification, protein turnover, chaperones	XP_002279789.2	PREDICTED: heat shock 70 kDa protein 14 [Vitis vinifera]	sp|Q9S7C0|HSP7O_ARATH;;	Heat shock 70 kDa protein 14 OS=Arabidopsis thaliana OX=3702 GN=HSP70-14 PE=1 SV=1;;	------	------	------
Vitvi13g02495	Vitvi13g02495	-	GO:0007020;;GO:0005737;;GO:0005815;;GO:0000922;;GO:0005874;;GO:0043015;;GO:0046983	biological_process;;cellular_component;;cellular_component;;cellular_component;;cellular_component;;molecular_function;;molecular_function;;	BP:microtubule nucleation;;CC:cytoplasm;;CC:microtubule organizing center;;CC:spindle pole;;CC:microtubule;;MF:gamma-tubulin binding;;MF:protein dimerization activity;;	------	------	------	------	------	------	CBI24901.3	unnamed protein product, partial [Vitis vinifera]	------	------	------	------	------
Vitvi05g02104	Vitvi05g02104	-	GO:0015074;;GO:0016021;;GO:0008234;;GO:0003676	biological_process;;cellular_component;;molecular_function;;molecular_function;;	BP:DNA integration;;CC:integral component of membrane;;MF:cysteine-type peptidase activity;;MF:nucleic acid binding;;	------	------	------	------	ENOG4111VEE	S:Function unknown	CBI39393.3	unnamed protein product, partial [Vitis vinifera]	------	------	------	------	------
Vitvi18g01081	Vitvi18g01081	-	GO:0005634;;GO:0046872	cellular_component;;molecular_function;;	CC:nucleus;;MF:metal ion binding;;	------	------	------	------	ENOG4111W68	S:Function unknown	XP_002277913.1	PREDICTED: zinc finger CCCH domain-containing protein 6 [Vitis vinifera]	sp|Q56XU4|C3H6_ARATH;;	Zinc finger CCCH domain-containing protein 6 OS=Arabidopsis thaliana OX=3702 GN=At1g19860 PE=1 SV=1;;	------	------	------
Vitvi09g01526	Vitvi09g01526	-	GO:0015074;;GO:0016021;;GO:0004523;;GO:0003676	biological_process;;cellular_component;;molecular_function;;molecular_function;;	BP:DNA integration;;CC:integral component of membrane;;MF:RNA-DNA hybrid ribonuclease activity;;MF:nucleic acid binding;;	------	------	------	------	------	------	RVW45427.1	hypothetical protein CK203_079723 [Vitis vinifera]	------	------	------	------	------
Vitvi00g02353	Vitvi00g02353	Non coding	------	------	------	------	------	------	------	------	------	------	------	------	------	------	------	------
Vitvi01g00892	Vitvi01g00892	-	GO:0006749;;GO:0005737;;GO:0016740;;GO:0004364	biological_process;;cellular_component;;molecular_function;;molecular_function;;	BP:glutathione metabolic process;;CC:cytoplasm;;MF:transferase activity;;MF:glutathione transferase activity;;	K00799	GST, gst	map00480	Glutathione metabolism	ENOG410XSIX	S:Function unknown	RVW31310.1	hypothetical protein CK203_112144 [Vitis vinifera]	sp|Q9FUS9|GSTUI_ARATH;;	Glutathione S-transferase U18 OS=Arabidopsis thaliana OX=3702 GN=GSTU18 PE=2 SV=1;;	PF13410.6;;PF00043.25	GST_C_2;;GST_C	Glutathione S-transferase, C-terminal domain;;Glutathione S-transferase, C-terminal domain
Vitvi14g01245	Vitvi14g01245	-	------	------	------	------	------	------	------	ENOG41123IV	S:Function unknown	XP_002283268.2	PREDICTED: uncharacterized protein LOC100253163 isoform X1 [Vitis vinifera]	------	------	------	------	------
Vitvi11g01146	Vitvi11g01146	-	------	------	------	K07253	MIF	map00360;;map00350	Phenylalanine metabolism;;Tyrosine metabolism	ENOG41122MF	S:Function unknown	XP_002264373.1	PREDICTED: macrophage migration inhibitory factor homolog [Vitis vinifera]	sp|P81748|MIFH_TRITR;;	Macrophage migration inhibitory factor homolog OS=Trichuris trichiura OX=36087 PE=1 SV=2;;	PF01187.18	MIF	Macrophage migration inhibitory factor
Vitvi04g02308	Vitvi04g02308	-	GO:0016021;;GO:0008519	cellular_component;;molecular_function;;	CC:integral component of membrane;;MF:ammonium transmembrane transporter activity;;	K03320	amt, AMT, MEP	------	------	COG0004	P:Inorganic ion transport and metabolism	XP_002270506.4	PREDICTED: ammonium transporter 3 member 2, partial [Vitis vinifera]	sp|Q851M9|AMT32_ORYSJ;;	Ammonium transporter 3 member 2 OS=Oryza sativa subsp. japonica OX=39947 GN=AMT3-2 PE=2 SV=1;;	PF00909.21	Ammonium_transp	Ammonium Transporter Family
Vitvi05g00931	Vitvi05g00931	-	------	------	------	------	------	------	------	------	------	------	------	------	------	------	------	------
Vitvi18g01229	Vitvi18g01229	-	GO:0000943;;GO:0016021	cellular_component;;cellular_component;;	CC:retrotransposon nucleocapsid;;CC:integral component of membrane;;	------	------	------	------	------	------	RVW65816.1	hypothetical protein CK203_007410 [Vitis vinifera]	------	------	------	------	------
Vitvi12g01346	Vitvi12g01346	-	GO:0032527;;GO:0006888;;GO:0036297;;GO:0005737;;GO:0005634;;GO:0016021;;GO:0016787;;GO:0004528;;GO:0004523;;GO:0003676;;GO:0046872	biological_process;;biological_process;;biological_process;;cellular_component;;cellular_component;;cellular_component;;molecular_function;;molecular_function;;molecular_function;;molecular_function;;molecular_function;;	BP:protein exit from endoplasmic reticulum;;BP:ER to Golgi vesicle-mediated transport;;BP:interstrand cross-link repair;;CC:cytoplasm;;CC:nucleus;;CC:integral component of membrane;;MF:hydrolase activity;;MF:phosphodiesterase I activity;;MF:RNA-DNA hybrid ribonuclease activity;;MF:nucleic acid binding;;MF:metal ion binding;;	K15363	FAN1, MTMR15	------	------	COG0123;;COG0123;;ENOG410XRN3	B:Chromatin structure and dynamics;;Q:Secondary metabolites biosynthesis, transport and catabolism;;S:Function unknown	CBI39437.3	unnamed protein product, partial [Vitis vinifera]	sp|Q5SNL7|FAN1_ORYSJ;;	Fanconi-associated nuclease 1 homolog OS=Oryza sativa subsp. japonica OX=39947 GN=Os06g0171800 PE=3 SV=1;;	------	------	------
Vitvi15g01405	Vitvi15g01405	-	GO:0006606;;GO:0006607;;GO:0005737;;GO:0005643;;GO:0005634;;GO:0005654;;GO:0005829;;GO:0008139;;GO:0061608	biological_process;;biological_process;;cellular_component;;cellular_component;;cellular_component;;cellular_component;;cellular_component;;molecular_function;;molecular_function;;	BP:protein import into nucleus;;BP:NLS-bearing protein import into nucleus;;CC:cytoplasm;;CC:nuclear pore;;CC:nucleus;;CC:nucleoplasm;;CC:cytosol;;MF:nuclear localization sequence binding;;MF:nuclear import signal receptor activity;;	K15042	KPNA5_6	------	------	COG5064	S:Function unknown	CBI16739.3	unnamed protein product, partial [Vitis vinifera]	sp|Q96321|IMPA1_ARATH;;	Importin subunit alpha-1 OS=Arabidopsis thaliana OX=3702 GN=IMPA1 PE=1 SV=2;;	PF00514.23	Arm	Armadillo/beta-catenin-like repeat
Vitvi12g02190	Vitvi12g02190	-	GO:0008270	molecular_function;;	MF:zinc ion binding;;	------	------	------	------	------	------	XP_010657165.1	PREDICTED: uncharacterized protein LOC104880857 [Vitis vinifera]	------	------	PF10551.9;;PF00872.18;;PF03108.15;;PF04434.17;;PF16588.5	MULE;;Transposase_mut;;DBD_Tnp_Mut;;SWIM;;zf-C2H2_10	MULE transposase domain;;Transposase, Mutator family;;MuDR family transposase;;SWIM zinc finger;;C2H2 zinc-finger
Vitvi19g01741	Vitvi19g01741	-	GO:0009450;;GO:0006081;;GO:0005739;;GO:0004777;;GO:0009013	biological_process;;biological_process;;cellular_component;;molecular_function;;molecular_function;;	BP:gamma-aminobutyric acid catabolic process;;BP:cellular aldehyde metabolic process;;CC:mitochondrion;;MF:succinate-semialdehyde dehydrogenas;;MF:succinate-semialdehyde dehydrogenase [NA;;	K17761	SSADH	map00250;;map00650	Alanine, aspartate and glutamate metabolism;;Butanoate metabolism	COG1012	C:Energy production and conversion	XP_002265514.1	PREDICTED: succinate-semialdehyde dehydrogenase, mitochondrial [Vitis vinifera]	sp|Q9SAK4|SSDH_ARATH;;	Succinate-semialdehyde dehydrogenase, mitochondrial OS=Arabidopsis thaliana OX=3702 GN=ALDH5F1 PE=1 SV=2;;	PF00171.22	Aldedh	Aldehyde dehydrogenase family
Vitvi07g01387	Vitvi07g01387	-	GO:0006952;;GO:0042742;;GO:0002229;;GO:0016021;;GO:0005886;;GO:0030246;;GO:0004675;;GO:0004714;;GO:0004672;;GO:0005524	biological_process;;biological_process;;biological_process;;cellular_component;;cellular_component;;molecular_function;;molecular_function;;molecular_function;;molecular_function;;molecular_function;;	BP:defense response;;BP:defense response to bacterium;;BP:defense response to oomycetes;;CC:integral component of membrane;;CC:plasma membrane;;MF:carbohydrate binding;;MF:transmembrane receptor protein serine/threonine kinase activity;;MF:transmembrane receptor protein tyrosine kinase activity;;MF:protein kinase activity;;MF:ATP binding;;	------	------	------	------	COG0515	T:Signal transduction mechanisms	XP_019073929.1	PREDICTED: L-type lectin-domain containing receptor kinase IX.1-like [Vitis vinifera]	sp|Q9LXA5|LRK91_ARATH;;	L-type lectin-domain containing receptor kinase IX.1 OS=Arabidopsis thaliana OX=3702 GN=LECRK91 PE=1 SV=1;;	PF00069.25;;PF07714.17	Pkinase;;Pkinase_Tyr	Protein kinase domain;;Protein tyrosine kinase
Vitvi14g01190	Vitvi14g01190	-	GO:0005975;;GO:0015074;;GO:0000943;;GO:0003676;;GO:0004553;;GO:0003964	biological_process;;biological_process;;cellular_component;;molecular_function;;molecular_function;;molecular_function;;	BP:carbohydrate metabolic process;;BP:DNA integration;;CC:retrotransposon nucleocapsid;;MF:nucleic acid binding;;MF:hydrolase activity, hydrolyzing O-glycosyl compounds;;MF:RNA-directed DNA polymerase activity;;	K03453	TC.BASS	------	------	COG2801	P:Inorganic ion transport and metabolism	RVW32231.1	Retrovirus-related Pol polyprotein from transposon RE1 [Vitis vinifera]	------	------	------	------	------
Vitvi04g01869	Vitvi04g01869	-	------	------	------	------	------	------	------	ENOG410Y112;;ENOG410YDUK	S:Function unknown;;	XP_010648542.1	PREDICTED: BURP domain protein RD22-like [Vitis vinifera]	sp|Q08298|RD22_ARATH;;	BURP domain protein RD22 OS=Arabidopsis thaliana OX=3702 GN=RD22 PE=2 SV=1;;	PF03181.15	BURP	BURP domain
Vitvi17g00425	Vitvi17g00425	-	GO:0031118;;GO:0031120;;GO:0000470;;GO:0000469;;GO:0031429;;GO:0005730;;GO:0003723;;GO:0034513	biological_process;;biological_process;;biological_process;;biological_process;;cellular_component;;cellular_component;;molecular_function;;molecular_function;;	BP:rRNA pseudouridine synthesis;;BP:snRNA pseudouridine synthesis;;BP:maturation of LSU-rRNA;;BP:cleavage involved in rRNA processing;;CC:box H/ACA snoRNP complex;;CC:nucleolus;;MF:RNA binding;;MF:box H/ACA snoRNA binding;;	K11129	NHP2, NOLA2	map03008	Ribosome biogenesis in eukaryotes	COG1358	K:Transcription	XP_002269703.1	PREDICTED: H/ACA ribonucleoprotein complex subunit 2-like protein [Vitis vinifera]	sp|Q9LEY9|NHP2_ARATH;;	H/ACA ribonucleoprotein complex subunit 2-like protein OS=Arabidopsis thaliana OX=3702 GN=At5g08180 PE=1 SV=1;;	PF01248.26	Ribosomal_L7Ae	Ribosomal protein L7Ae/L30e/S12e/Gadd45 family
Vitvi04g00999	Vitvi04g00999	-	------	------	------	------	------	------	------	------	------	XP_002267590.1	PREDICTED: uncharacterized protein LOC100243390 [Vitis vinifera]	------	------	PF04032.16	Rpr2	RNAse P Rpr2/Rpp21/SNM1 subunit domain
Vitvi04g00302	Vitvi04g00302	Appear in primary splicing variant	GO:0034475;;GO:0071028;;GO:0016075;;GO:0034427;;GO:0071051;;GO:0005730;;GO:0000176;;GO:0000177;;GO:0004536;;GO:0004527;;GO:0004540;;GO:0003727;;GO:0003690;;GO:0042802	biological_process;;biological_process;;biological_process;;biological_process;;biological_process;;cellular_component;;cellular_component;;cellular_component;;molecular_function;;molecular_function;;molecular_function;;molecular_function;;molecular_function;;molecular_function;;	BP:U4 snRNA 3'-end processing;;BP:nuclear mRNA surveillance;;BP:rRNA catabolic process;;BP:nuclear-transcribed mRNA catabolic process, exonucleolytic, 3'-5';;BP:polyadenylation-dependent snoRNA 3'-end processing;;CC:nucleolus;;CC:nuclear exosom;;CC:cytoplasmic exosom;;MF:deoxyribonuclease activity;;MF:exonuclease activity;;MF:ribonuclease activity;;MF:single-stranded RNA binding;;MF:double-strand…	K12590	RRP46, EXOSC5	map03018	RNA degradation	COG0689	S:Function unknown	XP_010648497.1	PREDICTED: exosome complex exonuclease RRP46 homolog [Vitis vinifera]	sp|Q9LX74|EXOS5_ARATH;;	Exosome complex exonuclease RRP46 homolog OS=Arabidopsis thaliana OX=3702 GN=RRP46 PE=2 SV=1;;	PF01138.21	RNase_PH	3' exoribonuclease family, domain 1
Vitvi18g00720	Vitvi18g00720	-	GO:0009740;;GO:0010162;;GO:0031146;;GO:0009845;;GO:0005737;;GO:0005634;;GO:0019005	biological_process;;biological_process;;biological_process;;biological_process;;cellular_component;;cellular_component;;cellular_component;;	BP:gibberellic acid mediated signaling pathway;;BP:seed dormancy process;;BP:SCF-dependent proteasomal ubiquitin-dependent protein catabolic process;;BP:seed germination;;CC:cytoplasm;;CC:nucleus;;CC:SCF ubiquitin ligase complex;;	K14495	GID2, SLY1	map04075	Plant hormone signal transduction	ENOG410YPR2	S:Function unknown	XP_002285053.2	PREDICTED: F-box protein GID2 [Vitis vinifera]	sp|Q9STX3|GID2_ARATH;;	F-box protein GID2 OS=Arabidopsis thaliana OX=3702 GN=GID2 PE=1 SV=1;;	PF00646.33;;PF12937.7	F-box;;F-box-like	F-box domain;;F-box-like
Vitvi14g02028	Vitvi14g02028	Appear only in secondary splicing variant	GO:0045489;;GO:0071555;;GO:0016021;;GO:0000139;;GO:0047262	biological_process;;biological_process;;cellular_component;;cellular_component;;molecular_function;;	BP:pectin biosynthetic process;;BP:cell wall organization;;CC:integral component of membrane;;CC:Golgi membrane;;MF:polygalacturonate 4-alpha-galacturonosyltransferase activity;;	K20867	GAUT12S	------	------	ENOG410ZY1J	G:Carbohydrate transport and metabolism	XP_002284273.1	PREDICTED: probable galacturonosyltransferase 13 isoform X1 [Vitis vinifera]	sp|Q0WV13|GAUTD_ARATH;;	Probable galacturonosyltransferase 13 OS=Arabidopsis thaliana OX=3702 GN=GAUT13 PE=2 SV=1;;	------	------	------
Vitvi07g01959	Vitvi07g01959	-	GO:0015693;;GO:0016021;;GO:0046873;;GO:0015095	biological_process;;cellular_component;;molecular_function;;molecular_function;;	BP:magnesium ion transport;;CC:integral component of membrane;;MF:metal ion transmembrane transporter activity;;MF:magnesium ion transmembrane transporter activity;;	K16075	MRS2, MFM1	------	------	ENOG410XNNZ	S:Function unknown	XP_010652955.1	PREDICTED: magnesium transporter MRS2-F [Vitis vinifera]	sp|A2WY50|MRS2F_ORYSI;;	Magnesium transporter MRS2-F OS=Oryza sativa subsp. indica OX=39946 GN=MRS2-F PE=3 SV=1;;	------	------	------
Vitvi16g00149	Vitvi16g00149	-	GO:0005975;;GO:0009507;;GO:0008974;;GO:0005524	biological_process;;cellular_component;;molecular_function;;molecular_function;;	BP:carbohydrate metabolic process;;CC:chloroplast;;MF:phosphoribulokinase activity;;MF:ATP binding;;	K00855	PRK, prkB	map00710	Carbon fixation in photosynthetic organisms	COG0572	F:Nucleotide transport and metabolism	XP_002274133.3	PREDICTED: phosphoribulokinase, chloroplastic [Vitis vinifera]	sp|P25697|KPPR_ARATH;;	Phosphoribulokinase, chloroplastic OS=Arabidopsis thaliana OX=3702 GN=At1g32060 PE=1 SV=1;;	PF00485.18	PRK	Phosphoribulokinase / Uridine kinase family
Vitvi13g02564	Vitvi13g02564	-	------	------	------	------	------	------	------	------	------	CAN75878.1	hypothetical protein VITISV_024451 [Vitis vinifera]	------	------	------	------	------
Vitvi09g00055	Vitvi09g00055	-	------	------	------	------	------	------	------	ENOG4111EXG	S:Function unknown	XP_002272087.2	PREDICTED: uncharacterized protein LOC100241213 isoform X1 [Vitis vinifera]	------	------	PF06075.12	DUF936	Plant protein of unknown function
Vitvi17g00882	Vitvi17g00882	-	GO:0008380;;GO:0005634	biological_process;;cellular_component;;	BP:RNA splicing;;CC:nucleus;;	K13111	SMU1	------	------	ENOG410XP39	S:Function unknown	XP_002281533.1	PREDICTED: suppressor of mec-8 and unc-52 protein homolog 1 isoform X1 [Vitis vinifera]	sp|Q8W117|SMU1_ARATH;;	Suppressor of mec-8 and unc-52 protein homolog 1 OS=Arabidopsis thaliana OX=3702 GN=SMU1 PE=1 SV=1;;	PF00400.32;;PF17814.1;;PF12894.7;;PF16529.5;;PF11715.8	WD40;;LisH_TPL;;ANAPC4_WD40;;Ge1_WD40;;Nup160	WD domain, G-beta repeat;;LisH-like dimerisation domain;;Anaphase-promoting complex subunit 4 WD40 domain;;WD40 region of Ge1, enhancer of mRNA-decapping protein;;Nucleoporin Nup120/160
Vitvi01g02004	Vitvi01g02004	-	GO:0055114;;GO:0016021;;GO:0005765;;GO:0031902;;GO:0046872;;GO:0016491	biological_process;;cellular_component;;cellular_component;;cellular_component;;molecular_function;;molecular_function;;	BP:oxidation-reduction process;;CC:integral component of membrane;;CC:lysosomal membrane;;CC:late endosome membrane;;MF:metal ion binding;;MF:oxidoreductase activity;;	K08360	CYB561	------	------	ENOG4111FKI	S:Function unknown	CBI26790.3	unnamed protein product, partial [Vitis vinifera]	sp|Q7XMK3|ACET2_ORYSJ;;	Probable ascorbate-specific transmembrane electron transporter 2 OS=Oryza sativa subsp. japonica OX=39947 GN=Os04g0533500 PE=2 SV=2;;	PF03188.16	Cytochrom_B561	Eukaryotic cytochrome b561
Vitvi04g02103	Vitvi04g02103	-	GO:0016021	cellular_component;;	CC:integral component of membrane;;	------	------	------	------	ENOG41121N2	S:Function unknown	XP_010649294.1	PREDICTED: RING-H2 finger protein ATL14-like [Vitis vinifera]	sp|Q9M0C3|ATL14_ARATH;;	RING-H2 finger protein ATL14 OS=Arabidopsis thaliana OX=3702 GN=ATL14 PE=2 SV=1;;	PF13639.6;;PF17123.5;;PF14634.6;;PF12678.7;;PF13923.6;;PF00097.25	zf-RING_2;;zf-RING_11;;zf-RING_5;;zf-rbx1;;zf-C3HC4_2;;zf-C3HC4	Ring finger domain;;RING-like zinc finger;;zinc-RING finger domain;;RING-H2 zinc finger domain;;Zinc finger, C3HC4 type;;Zinc finger, C3HC4 type
Vitvi06g00955	Vitvi06g00955	-	GO:0009116;;GO:0016021;;GO:0016301	biological_process;;cellular_component;;molecular_function;;	BP:nucleoside metabolic process;;CC:integral component of membrane;;MF:kinase activity;;	------	------	------	------	COG4886;;COG0035	S:Function unknown;;F:Nucleotide transport and metabolism	RVW80360.1	Receptor like protein 30 [Vitis vinifera]	sp|Q6JN47|EIX1_SOLLC;;	Receptor-like protein EIX1 OS=Solanum lycopersicum OX=4081 GN=EIX1 PE=2 SV=2;;	PF08263.12;;PF13855.6	LRRNT_2;;LRR_8	Leucine rich repeat N-terminal domain;;Leucine rich repeat
Vitvi03g01282	Vitvi03g01282	-	GO:0016758;;GO:0016740	molecular_function;;molecular_function;;	MF:transferase activity, transferring hexosyl groups;;MF:transferase activity;;	------	------	------	------	COG1819	S:Function unknown	XP_002265067.1	PREDICTED: anthocyanidin 3-O-glucosyltransferase 6-like [Vitis vinifera]	sp|Q66PF3|UFOG3_FRAAN;;	Putative UDP-glucose flavonoid 3-O-glucosyltransferase 3 OS=Fragaria ananassa OX=3747 GN=GT3 PE=2 SV=1;;	PF00201.18	UDPGT	UDP-glucoronosyl and UDP-glucosyl transferase
Vitvi12g02372	Vitvi12g02372	The sequence of the model RefSeq protein was modified	GO:0009833;;GO:0030244;;GO:0071555;;GO:0005794;;GO:0016021;;GO:0005802;;GO:0005886;;GO:0016760;;GO:0016759	biological_process;;biological_process;;biological_process;;cellular_component;;cellular_component;;cellular_component;;cellular_component;;molecular_function;;molecular_function;;	BP:plant-type primary cell wall biogenesis;;BP:cellulose biosynthetic process;;BP:cell wall organization;;CC:Golgi apparatus;;CC:integral component of membrane;;CC:trans-Golgi network;;CC:plasma membrane;;MF:cellulose synthas;;MF:cellulose synthase activity;;	------	------	------	------	COG1215	M:Cell wall/membrane/envelope biogenesis	CBI28831.3	unnamed protein product, partial [Vitis vinifera]	sp|O80891|CSLB4_ARATH;;	Cellulose synthase-like protein B4 OS=Arabidopsis thaliana OX=3702 GN=CSLB4 PE=3 SV=1;;	PF03552.14	Cellulose_synt	Cellulose synthase
Vitvi19g00208	Vitvi19g00208	-	GO:0019509;;GO:0019284;;GO:0005737;;GO:0016021;;GO:0046570;;GO:0043716;;GO:0043715;;GO:0043874;;GO:0000287;;GO:0008270	biological_process;;biological_process;;cellular_component;;cellular_component;;molecular_function;;molecular_function;;molecular_function;;molecular_function;;molecular_function;;molecular_function;;	BP:L-methionine biosynthetic process from methylthioadenosine;;BP:L-methionine biosynthetic process from S-adenosylmethionine;;CC:cytoplasm;;CC:integral component of membrane;;MF:methylthioribulose 1-phosphate dehydratase activity;;MF:2-hydroxy-3-keto-5-methylthiopentenyl-1-phosphate phosphatase activity;;MF:2,3-diketo-5-methylthiopentyl-1-phosphate enolase activity;;MF:acireductone synthase acti…	K16054	DEP1	map00270	Cysteine and methionine metabolism	COG4229	C:Energy production and conversion	XP_002285049.1	PREDICTED: probable bifunctional methylthioribulose-1-phosphate dehydratase/enolase-phosphatase E1 1 [Vitis vinifera]	sp|E0CSI1|MTBC1_VITVI;;	Probable bifunctional methylthioribulose-1-phosphate dehydratase/enolase-phosphatase E1 1 OS=Vitis vinifera OX=29760 GN=VIT_19s0014g02480 PE=3 SV=2;;	PF00596.21;;PF00702.26;;PF13419.6	Aldolase_II;;Hydrolase;;HAD_2	Class II Aldolase and Adducin N-terminal domain;;haloacid dehalogenase-like hydrolase;;Haloacid dehalogenase-like hydrolase
Vitvi16g01517	Vitvi16g01517	-	GO:0016021	cellular_component;;	CC:integral component of membrane;;	------	------	------	------	------	------	RVW71229.1	hypothetical protein CK203_058820 [Vitis vinifera]	------	------	PF13960.6	DUF4218	Domain of unknown function
Vitvi08g01652	Vitvi08g01652	-	GO:0000462;;GO:0032040;;GO:0005730;;GO:0005634;;GO:0003924;;GO:0005525	biological_process;;cellular_component;;cellular_component;;cellular_component;;molecular_function;;molecular_function;;	BP:maturation of SSU-rRNA from tricistronic rRNA transcrip;;CC:small-subunit processome;;CC:nucleolus;;CC:nucleus;;MF:GTPase activity;;MF:GTP binding;;	K14788	NOL10, ENP2	------	------	ENOG410XQ2D	S:Function unknown	XP_002267245.1	PREDICTED: nucleolar protein 10 [Vitis vinifera]	sp|Q7T0Q5|NOL10_XENLA;;	Nucleolar protein 10 OS=Xenopus laevis OX=8355 GN=nol10 PE=2 SV=1;;	PF08159.12	NUC153	NUC153 domain
Vitvi13g02258	Vitvi13g02258	-	GO:0006313;;GO:0004803;;GO:0008270;;GO:0003677	biological_process;;molecular_function;;molecular_function;;molecular_function;;	BP:transposition, DNA-mediated;;MF:transposase activity;;MF:zinc ion binding;;MF:DNA binding;;	------	------	------	------	------	------	XP_010645582.1	PREDICTED: uncharacterized protein LOC104877893 [Vitis vinifera]	------	------	PF04434.17	SWIM	SWIM zinc finger
Vitvi10g00731	Vitvi10g00731	-	GO:0016021;;GO:0005267	cellular_component;;molecular_function;;	CC:integral component of membrane;;MF:potassium channel activity;;	K05389	KCNKF	------	------	------	------	XP_010655635.1	PREDICTED: two-pore potassium channel 3 [Vitis vinifera]	sp|Q9SVV6|KCO6_ARATH;;	Two-pore potassium channel 3 OS=Arabidopsis thaliana OX=3702 GN=TPK3 PE=2 SV=1;;	PF07885.16;;PF13499.6	Ion_trans_2;;EF-hand_7	Ion channel;;EF-hand domain pair
Vitvi13g00300	Vitvi13g00300	-	GO:0006986;;GO:0034605;;GO:0034620;;GO:0051085;;GO:0042026;;GO:0005737;;GO:0042623;;GO:0031072;;GO:0044183;;GO:0051082;;GO:0051787;;GO:0016887;;GO:0005524	biological_process;;biological_process;;biological_process;;biological_process;;biological_process;;cellular_component;;molecular_function;;molecular_function;;molecular_function;;molecular_function;;molecular_function;;molecular_function;;molecular_function;;	BP:response to unfolded protein;;BP:cellular response to heat;;BP:cellular response to unfolded protein;;BP:chaperone mediated protein folding requiring cofactor;;BP:protein refolding;;CC:cytoplasm;;MF:ATPase activity, coupled;;MF:heat shock protein binding;;MF:protein binding involved in protein folding;;MF:unfolded protein binding;;MF:misfolded protein binding;;MF:ATPase activity;;MF:ATP bindin…	K03283	HSPA1s	map04144;;map04141;;map03040	Endocytosis;;Protein processing in endoplasmic reticulum;;Spliceosome	COG0443	O:Posttranslational modification, protein turnover, chaperones	XP_002283532.2	PREDICTED: heat shock cognate 70 kDa protein 2 [Vitis vinifera]	sp|P09189|HSP7C_PETHY;;	Heat shock cognate 70 kDa protein OS=Petunia hybrida OX=4102 GN=HSP70 PE=2 SV=1;;	PF00012.20;;PF06723.13	HSP70;;MreB_Mbl	Hsp70 protein;;MreB/Mbl protein
Vitvi03g00351	Vitvi03g00351	-	GO:0016021	cellular_component;;	CC:integral component of membrane;;	------	------	------	------	ENOG4111DKA	S:Function unknown	XP_010647865.1	PREDICTED: organ-specific protein S2-like [Vitis vinifera]	sp|P17772|OSS2_PEA;;	Organ-specific protein S2 OS=Pisum sativum OX=3888 PE=2 SV=1;;	PF10950.8	Organ_specific	Organ specific protein
Vitvi01g02139	Vitvi01g02139	-	GO:0006511;;GO:0043248;;GO:0000502;;GO:0008541;;GO:0005198	biological_process;;biological_process;;cellular_component;;cellular_component;;molecular_function;;	BP:ubiquitin-dependent protein catabolic process;;BP:proteasome assembly;;CC:proteasome complex;;CC:proteasome regulatory particle, lid subcomplex;;MF:structural molecule activity;;	K03036	PSMD11, RPN6	map03050	Proteasome	COG5159	O:Posttranslational modification, protein turnover, chaperones	XP_002265609.1	PREDICTED: 26S proteasome non-ATPase regulatory subunit 11 homolog [Vitis vinifera]	sp|Q9LP45|PSD11_ARATH;;	26S proteasome non-ATPase regulatory subunit 11 homolog OS=Arabidopsis thaliana OX=3702 GN=RPN6 PE=1 SV=1;;	PF18055.1;;PF01399.27;;PF18503.1	RPN6_N;;PCI;;RPN6_C_helix	26S proteasome regulatory subunit RPN6 N-terminal domain;;PCI domain;;26S proteasome subunit RPN6 C-terminal helix domain
Vitvi12g02257	Vitvi12g02257	-	GO:0051603;;GO:0005764;;GO:0005615;;GO:0004197;;GO:0008234	biological_process;;cellular_component;;cellular_component;;molecular_function;;molecular_function;;	BP:proteolysis involved in cellular protein catabolic process;;CC:lysosome;;CC:extracellular space;;MF:cysteine-type endopeptidase activity;;MF:cysteine-type peptidase activity;;	K16292	CEP, CYSEP	------	------	COG4870	O:Posttranslational modification, protein turnover, chaperones	XP_002280204.1	PREDICTED: senescence-specific cysteine protease SAG39 [Vitis vinifera]	sp|A2XQE8|SAG39_ORYSI;;	Senescence-specific cysteine protease SAG39 OS=Oryza sativa subsp. indica OX=39946 GN=OsI_14861 PE=3 SV=1;;	PF00112.23;;PF08246.12;;PF03051.15	Peptidase_C1;;Inhibitor_I29;;Peptidase_C1_2	Papain family cysteine protease;;Cathepsin propeptide inhibitor domain;;Peptidase C1-like family
Vitvi06g00352	Vitvi06g00352	-	GO:0006857;;GO:0016021;;GO:0005886;;GO:0015333;;GO:0022857;;GO:1904680;;GO:0035673	biological_process;;cellular_component;;cellular_component;;molecular_function;;molecular_function;;molecular_function;;molecular_function;;	BP:oligopeptide transport;;CC:integral component of membrane;;CC:plasma membrane;;MF:peptid;;MF:transmembrane transporter activity;;MF:peptide transmembrane transporter activity;;MF:oligopeptide transmembrane transporter activity;;	K14638	SLC15A3_4, PHT	------	------	COG3104	L:Replication, recombination and repair	RVW56815.1	Protein NRT1/ PTR family 2.6 [Vitis vinifera]	sp|Q9M1E1|PTR38_ARATH;;	Protein NRT1/ PTR FAMILY 2.6 OS=Arabidopsis thaliana OX=3702 GN=NPF2.6 PE=2 SV=1;;	PF00854.21	PTR2	POT family
Vitvi14g00318	Vitvi14g00318	-	GO:0009736;;GO:0016310;;GO:0000160;;GO:0005737;;GO:0005634;;GO:0009927;;GO:0043424	biological_process;;biological_process;;biological_process;;cellular_component;;cellular_component;;molecular_function;;molecular_function;;	BP:cytokinin-activated signaling pathway;;BP:phosphorylation;;BP:phosphorelay signal transduction system;;CC:cytoplasm;;CC:nucleus;;MF:histidine phosphotransfer kinase activity;;MF:protein histidine kinase binding;;	K14490	AHP	map04075	Plant hormone signal transduction	COG2198	S:Function unknown	XP_002265307.1	PREDICTED: histidine-containing phosphotransfer protein 1 [Vitis vinifera]	sp|Q9ZNV9|AHP1_ARATH;;	Histidine-containing phosphotransfer protein 1 OS=Arabidopsis thaliana OX=3702 GN=AHP1 PE=1 SV=1;;	PF01627.23	Hpt	Hpt domain
Vitvi02g00009	Vitvi02g00009	-	GO:0006468;;GO:0006366;;GO:0033683;;GO:0006289;;GO:0009411;;GO:0006367;;GO:0005675;;GO:0000112;;GO:0097550;;GO:0004003;;GO:0008134;;GO:0003677;;GO:0043138;;GO:0005524	biological_process;;biological_process;;biological_process;;biological_process;;biological_process;;biological_process;;cellular_component;;cellular_component;;cellular_component;;molecular_function;;molecular_function;;molecular_function;;molecular_function;;molecular_function;;	BP:protein phosphorylation;;BP:transcription from RNA polymerase II promoter;;BP:nucleotide-excision repair, DNA incision;;BP:nucleotide-excision repair;;BP:response to UV;;BP:transcription initiation from RNA polymerase II promoter;;CC:holo TFIIH complex;;CC:nucleotide-excision repair factor 3 complex;;CC:transcriptional preinitiation complex;;MF:ATP-dependent DNA helicase activity;;MF:transcrip…	K10843	ERCC3, XPB	map03022;;map03420	Basal transcription factors;;Nucleotide excision repair	COG1061	L:Replication, recombination and repair	XP_002273444.1	PREDICTED: DNA repair helicase XPB1 [Vitis vinifera]	sp|Q38861|XPB1_ARATH;;	General transcription and DNA repair factor IIH helicase subunit XPB1 OS=Arabidopsis thaliana OX=3702 GN=XPB1 PE=2 SV=3;;	PF16203.5;;PF13625.6;;PF04851.15;;PF00271.31;;PF00176.23	ERCC3_RAD25_C;;Helicase_C_3;;ResIII;;Helicase_C;;SNF2_N	ERCC3/RAD25/XPB C-terminal helicase;;Helicase conserved C-terminal domain;;Type III restriction enzyme, res subunit;;Helicase conserved C-terminal domain;;SNF2 family N-terminal domain
Vitvi12g02436	Vitvi12g02436	-	GO:0006468;;GO:0048544;;GO:0016021;;GO:0005886;;GO:0004672;;GO:0030247;;GO:0030246;;GO:0004674;;GO:0005524	biological_process;;biological_process;;cellular_component;;cellular_component;;molecular_function;;molecular_function;;molecular_function;;molecular_function;;molecular_function;;	BP:protein phosphorylation;;BP:recognition of pollen;;CC:integral component of membrane;;CC:plasma membrane;;MF:protein kinase activity;;MF:polysaccharide binding;;MF:carbohydrate binding;;MF:protein serine/threonine kinase activity;;MF:ATP binding;;	------	------	------	------	COG0515	T:Signal transduction mechanisms	XP_019078920.1	PREDICTED: G-type lectin S-receptor-like serine/threonine-protein kinase At4g03230 [Vitis vinifera]	sp|Q9ZR08|Y4230_ARATH;;	G-type lectin S-receptor-like serine/threonine-protein kinase At4g03230 OS=Arabidopsis thaliana OX=3702 GN=At4g03230 PE=3 SV=3;;	PF07714.17;;PF11883.8;;PF00069.25	Pkinase_Tyr;;DUF3403;;Pkinase	Protein tyrosine kinase;;Domain of unknown function;;Protein kinase domain
Vitvi07g00892	Vitvi07g00892	-	GO:0043531	molecular_function;;	MF:ADP binding;;	K13457	RPM1, RPS3	map04626	Plant-pathogen interaction	COG4886	S:Function unknown	XP_002265617.2	PREDICTED: disease resistance protein RPM1 [Vitis vinifera]	sp|Q39214|RPM1_ARATH;;	Disease resistance protein RPM1 OS=Arabidopsis thaliana OX=3702 GN=RPM1 PE=1 SV=1;;	PF00931.22;;PF18052.1;;PF13855.6	NB-ARC;;Rx_N;;LRR_8	NB-ARC domain;;Rx N-terminal domain;;Leucine rich repeat
Vitvi04g02250	Vitvi04g02250	-	GO:0070765;;GO:0016021;;GO:0005798	cellular_component;;cellular_component;;cellular_component;;	CC:gamma-secretase complex;;CC:integral component of membrane;;CC:Golgi-associated vesicle;;	K06170	PSENEN, PEN2	------	------	ENOG4111W09	S:Function unknown	XP_010649371.1	PREDICTED: probable gamma-secretase subunit PEN-2 [Vitis vinifera]	sp|Q9FY84|PEN2_ARATH;;	Probable gamma-secretase subunit PEN-2 OS=Arabidopsis thaliana OX=3702 GN=At5g09310 PE=2 SV=1;;	PF10251.9	PEN-2	Presenilin enhancer-2 subunit of gamma secretase
Vitvi07g03125	Vitvi07g03125	-	GO:0006817;;GO:0016036;;GO:0005794;;GO:0016021;;GO:0005802;;GO:0005886;;GO:0000822;;GO:0015114	biological_process;;biological_process;;cellular_component;;cellular_component;;cellular_component;;cellular_component;;molecular_function;;molecular_function;;	BP:phosphate ion transport;;BP:cellular response to phosphate starvation;;CC:Golgi apparatus;;CC:integral component of membrane;;CC:trans-Golgi network;;CC:plasma membrane;;MF:inositol hexakisphosphate binding;;MF:phosphate ion transmembrane transporter activity;;	------	------	------	------	COG5409	T:Signal transduction mechanisms	XP_003635556.1	PREDICTED: phosphate transporter PHO1 homolog 3 [Vitis vinifera]	sp|Q6R8G7|PHO13_ARATH;;	Phosphate transporter PHO1 homolog 3 OS=Arabidopsis thaliana OX=3702 GN=PHO1;H3 PE=2 SV=2;;	PF03124.14;;PF03105.19	EXS;;SPX	EXS family;;SPX domain
Vitvi07g00807	Vitvi07g00807	-	------	------	------	------	------	------	------	ENOG410YFAS	S:Function unknown	XP_002265748.1	PREDICTED: protein SULFUR DEFICIENCY-INDUCED 1 [Vitis vinifera]	sp|Q8GXU5|SDI1_ARATH;;	Protein SULFUR DEFICIENCY-INDUCED 1 OS=Arabidopsis thaliana OX=3702 GN=SDI1 PE=2 SV=1;;	PF00515.28;;PF13181.6;;PF07719.17;;PF14559.6	TPR_1;;TPR_8;;TPR_2;;TPR_19	Tetratricopeptide repeat;;Tetratricopeptide repeat;;Tetratricopeptide repeat;;Tetratricopeptide repeat
Vitvi01g00595	Vitvi01g00595	Appear only in secondary splicing variant	GO:0003723	molecular_function;;	MF:RNA binding;;	K14398	CPSF6_7	map03015	mRNA surveillance pathway	COG0724	S:Function unknown	XP_002282072.3	PREDICTED: cleavage and polyadenylation specificity factor subunit 6 isoform X1 [Vitis vinifera]	sp|Q9VSH4|CPSF6_DROME;;	Cleavage and polyadenylation specificity factor subunit CG7185 OS=Drosophila melanogaster OX=7227 GN=CG7185 PE=1 SV=2;;	------	------	------
Vitvi16g00507	Vitvi16g00507	-	------	------	------	------	------	------	------	------	------	------	------	------	------	------	------	------
Vitvi13g00926	Vitvi13g00926	-	GO:0006075;;GO:0016021;;GO:0000148;;GO:0003843	biological_process;;cellular_component;;cellular_component;;molecular_function;;	BP:;;CC:integral component of membrane;;CC:1,3-beta-D-glucan synthase complex;;MF:1,3-beta-D-glucan synthase activity;;	K11000	CALS	------	------	ENOG410XQ8V	S:Function unknown	CAN75845.1	hypothetical protein VITISV_005151 [Vitis vinifera]	------	------	------	------	------
Vitvi14g01746	Vitvi14g01746	Appear in primary splicing variant	GO:0043686;;GO:0018206;;GO:0031365;;GO:0006412;;GO:0005739;;GO:0009507;;GO:0042586;;GO:0046872	biological_process;;biological_process;;biological_process;;biological_process;;cellular_component;;cellular_component;;molecular_function;;molecular_function;;	BP:co-translational protein modification;;BP:peptidyl-methionine modification;;BP:N-terminal protein amino acid modification;;BP:translation;;CC:mitochondrion;;CC:chloroplast;;MF:peptide deformylase activity;;MF:metal ion binding;;	K01462	PDF, def	------	------	COG0242	J:Translation, ribosomal structure and biogenesis	XP_002276964.1	PREDICTED: peptide deformylase 1B, chloroplastic [Vitis vinifera]	sp|Q9FV54|DEF1B_SOLLC;;	Peptide deformylase 1B, chloroplastic OS=Solanum lycopersicum OX=4081 GN=PDF1B PE=2 SV=1;;	PF01327.21	Pep_deformylase	Polypeptide deformylase
Vitvi15g01502	Vitvi15g01502	-	GO:0006694;;GO:0050662;;GO:0016616;;GO:0003824;;GO:0003854;;GO:0016491	biological_process;;molecular_function;;molecular_function;;molecular_function;;molecular_function;;molecular_function;;	BP:steroid biosynthetic process;;MF:coenzyme binding;;MF:oxidoreductase activity, acting on the CH-OH group of donors, NAD or NADP as acceptor;;MF:catalytic activity;;MF:3-beta-hydroxy-delta5-steroid dehydrogenase activity;;MF:oxidoreductase activity;;	------	------	------	------	COG0451	M:Cell wall/membrane/envelope biogenesis	XP_002278887.1	PREDICTED: vestitone reductase-like [Vitis vinifera]	sp|Q40316|VESTR_MEDSA;;	Vestitone reductase OS=Medicago sativa OX=3879 PE=1 SV=1;;	PF01370.21;;PF01073.19;;PF07993.12;;PF16363.5;;PF13460.6;;PF05368.13;;PF08659.10;;PF02719.15	Epimerase;;3Beta_HSD;;NAD_binding_4;;GDP_Man_Dehyd;;NAD_binding_10;;NmrA;;KR;;Polysacc_synt_2	NAD dependent epimerase/dehydratase family;;3-beta hydroxysteroid dehydrogenase/isomerase family;;Male sterility protein;;GDP-mannose 4,6 dehydratase;;NA;;NmrA-like family;;KR domain;;Polysaccharide biosynthesis protein
Vitvi03g01658	Vitvi03g01658	Non coding	GO:0046983;;GO:0003677	molecular_function;;molecular_function;;	MF:protein dimerization activity;;MF:DNA binding;;	------	------	------	------	ENOG410YRJ6	S:Function unknown	RVW12042.1	hypothetical protein CK203_087296 [Vitis vinifera]	------	------	------	------	------
Vitvi06g01340	Vitvi06g01340	-	GO:0016301	molecular_function;;	MF:kinase activity;;	------	------	------	------	ENOG410YWC0	S:Function unknown	XP_002272731.2	PREDICTED: uncharacterized protein LOC100251777 [Vitis vinifera]	------	------	PF07795.11	DUF1635	Protein of unknown function
Vitvi13g01808	Vitvi13g01808	-	GO:0043531	molecular_function;;	MF:ADP binding;;	------	------	------	------	COG4886	S:Function unknown	RVW93670.1	putative disease resistance protein RGA3 [Vitis vinifera]	sp|Q9LRR4|R13L1_ARATH;;	Putative disease resistance RPP13-like protein 1 OS=Arabidopsis thaliana OX=3702 GN=RPPL1 PE=3 SV=1;;	PF00931.22;;PF18052.1	NB-ARC;;Rx_N	NB-ARC domain;;Rx N-terminal domain
Vitvi09g00476	Vitvi09g00476	-	GO:0055085;;GO:0016021;;GO:0005886;;GO:0042626;;GO:0016887;;GO:0005524	biological_process;;cellular_component;;cellular_component;;molecular_function;;molecular_function;;molecular_function;;	BP:transmembrane transport;;CC:integral component of membrane;;CC:plasma membrane;;MF:ATPase activity, coupled to transmembrane movement of substances;;MF:ATPase activity;;MF:ATP binding;;	------	------	------	------	COG0842	V:Defense mechanisms	XP_010654717.1	PREDICTED: pleiotropic drug resistance protein 1 [Vitis vinifera]	sp|Q76CU2|PDR1_TOBAC;;	Pleiotropic drug resistance protein 1 OS=Nicotiana tabacum OX=4097 GN=PDR1 PE=2 SV=1;;	PF01061.24;;PF00005.27;;PF08370.11;;PF14510.6	ABC2_membrane;;ABC_tran;;PDR_assoc;;ABC_trans_N	ABC-2 type transporter;;ABC transporter;;Plant PDR ABC transporter associated;;ABC-transporter N-terminal
Vitvi06g00227	Vitvi06g00227	-	GO:0018105;;GO:0009738;;GO:0035556;;GO:0046777;;GO:0005737;;GO:0005634;;GO:0005886;;GO:0004683;;GO:0009931;;GO:0005509;;GO:0004672;;GO:0005524;;GO:0005516	biological_process;;biological_process;;biological_process;;biological_process;;cellular_component;;cellular_component;;cellular_component;;molecular_function;;molecular_function;;molecular_function;;molecular_function;;molecular_function;;molecular_function;;	BP:peptidyl-serine phosphorylation;;BP:abscisic acid-activated signaling pathway;;BP:intracellular signal transduction;;BP:protein autophosphorylation;;CC:cytoplasm;;CC:nucleus;;CC:plasma membrane;;MF:calmodulin-dependent protein kinase activity;;MF:calcium-dependent protein serine/threonine kinase activity;;MF:calcium ion binding;;MF:protein kinase activity;;MF:ATP binding;;MF:calmodulin binding…	K13412	CPK	map04626	Plant-pathogen interaction	ENOG410XRMJ	S:Function unknown	CBI16361.3	unnamed protein product, partial [Vitis vinifera]	sp|Q42438|CDPK8_ARATH;;	Calcium-dependent protein kinase 8 OS=Arabidopsis thaliana OX=3702 GN=CPK8 PE=1 SV=1;;	PF00069.25;;PF13499.6;;PF07714.17;;PF00036.32;;PF13405.6;;PF13833.6;;PF13202.6;;PF14531.6;;PF10591.9;;PF06293.14	Pkinase;;EF-hand_7;;Pkinase_Tyr;;EF-hand_1;;EF-hand_6;;EF-hand_8;;EF-hand_5;;Kinase-like;;SPARC_Ca_bdg;;Kdo	Protein kinase domain;;EF-hand domain pair;;Protein tyrosine kinase;;EF hand;;EF-hand domain;;EF-hand domain pair;;EF hand;;Kinase-like;;Secreted protein acidic and rich in cysteine Ca binding region;;Lipopolysaccharide kinase
Vitvi18g00918	Vitvi18g00918	Appear in primary splicing variant	GO:0007155;;GO:0005737;;GO:0016021;;GO:0016020;;GO:0004222;;GO:0008233	biological_process;;cellular_component;;cellular_component;;cellular_component;;molecular_function;;molecular_function;;	BP:cell adhesion;;CC:cytoplasm;;CC:integral component of membrane;;CC:membrane;;MF:metalloendopeptidase activity;;MF:peptidase activity;;	K01404	GP63	------	------	ENOG410XSAG	O:Posttranslational modification, protein turnover, chaperones	XP_002281815.1	PREDICTED: uncharacterized protein LOC100257368 isoform X1 [Vitis vinifera]	sp|Q8BMN4|LMLN_MOUSE;;	Leishmanolysin-like peptidase OS=Mus musculus OX=10090 GN=Lmln PE=2 SV=1;;	PF01457.16;;PF07974.13	Peptidase_M8;;EGF_2	Leishmanolysin;;EGF-like domain
Vitvi17g01152	Vitvi17g01152	-	------	------	------	------	------	------	------	------	------	------	------	------	------	------	------	------
Vitvi18g01204	Vitvi18g01204	-	------	------	------	------	------	------	------	------	------	------	------	------	------	------	------	------
Vitvi03g01698	Vitvi03g01698	-	GO:0046872;;GO:0004842;;GO:0004523;;GO:0003676	molecular_function;;molecular_function;;molecular_function;;molecular_function;;	MF:metal ion binding;;MF:ubiquitin-protein transferase activity;;MF:RNA-DNA hybrid ribonuclease activity;;MF:nucleic acid binding;;	------	------	------	------	ENOG4111H21;;ENOG4111RK3	S:Function unknown;;	CBI35428.3	unnamed protein product, partial [Vitis vinifera]	------	------	------	------	------
Vitvi05g00124	Vitvi05g00124	-	GO:0006417;;GO:0006396;;GO:0006397;;GO:0009507;;GO:0003727	biological_process;;biological_process;;biological_process;;cellular_component;;molecular_function;;	BP:regulation of translation;;BP:RNA processing;;BP:mRNA processing;;CC:chloroplast;;MF:single-stranded RNA binding;;	------	------	------	------	COG0457	S:Function unknown	XP_002272572.1	PREDICTED: protein high chlorophyll fluorescent 107 isoform X1 [Vitis vinifera]	sp|Q8RWG2|CF107_ARATH;;	Protein high chlorophyll fluorescent 107 OS=Arabidopsis thaliana OX=3702 GN=HCF107 PE=1 SV=1;;	PF13428.6;;PF13424.6;;PF14559.6;;PF13429.6	TPR_14;;TPR_12;;TPR_19;;TPR_15	Tetratricopeptide repeat;;Tetratricopeptide repeat;;Tetratricopeptide repeat;;Tetratricopeptide repeat
Vitvi00g02158	Vitvi00g02158	-	GO:0015074;;GO:0004523;;GO:0003676	biological_process;;molecular_function;;molecular_function;;	BP:DNA integration;;MF:RNA-DNA hybrid ribonuclease activity;;MF:nucleic acid binding;;	------	------	------	------	------	------	RVW30081.1	Retrovirus-related Pol polyprotein from transposon 17.6 [Vitis vinifera]	sp|P04323|POL3_DROME;;	Retrovirus-related Pol polyprotein from transposon 17.6 OS=Drosophila melanogaster OX=7227 GN=pol PE=4 SV=1;;	PF17919.1;;PF17917.1;;PF00078.27;;PF13456.6;;PF17921.1	RT_RNaseH_2;;RT_RNaseH;;RVT_1;;RVT_3;;Integrase_H2C2	RNase H-like domain found in reverse transcriptase;;RNase H-like domain found in reverse transcriptase;;Reverse transcriptase;;Reverse transcriptase-like;;Integrase zinc binding domain
Vitvi14g00230	Vitvi14g00230	-	GO:0006351;;GO:0017053;;GO:0003677	biological_process;;cellular_component;;molecular_function;;	BP:transcription, DNA-templated;;CC:transcriptional repressor complex;;MF:DNA binding;;	------	------	------	------	ENOG410YA1T	S:Function unknown	XP_019080574.1	PREDICTED: protein ALWAYS EARLY 2 isoform X1 [Vitis vinifera]	sp|Q6A333|ALY2_ARATH;;	Protein ALWAYS EARLY 2 OS=Arabidopsis thaliana OX=3702 GN=ALY2 PE=1 SV=1;;	PF06584.13;;PF00249.31;;PF15963.5	DIRP;;Myb_DNA-binding;;Myb_DNA-bind_7	DIRP;;Myb-like DNA-binding domain;;Myb DNA-binding like
Vitvi12g01707	Vitvi12g01707	-	------	------	------	------	------	------	------	------	------	------	------	------	------	------	------	------
Vitvi09g00815	Vitvi09g00815	Appear only in secondary splicing variant	GO:0045116;;GO:0051443;;GO:0000151;;GO:0031624;;GO:0097602;;GO:0032182	biological_process;;biological_process;;cellular_component;;molecular_function;;molecular_function;;molecular_function;;	BP:protein neddylation;;BP:positive regulation of ubiquitin-protein transferase activity;;CC:ubiquitin ligase complex;;MF:ubiquitin conjugating enzyme binding;;MF:cullin family protein binding;;MF:ubiquitin-like protein binding;;	K17824	DCUN1D4_5	------	------	ENOG410XTIJ	S:Function unknown	XP_002273365.1	PREDICTED: DCN1-like protein 4 isoform X1 [Vitis vinifera]	sp|Q8CCA0|DCNL4_MOUSE;;	DCN1-like protein 4 OS=Mus musculus OX=10090 GN=Dcun1d4 PE=2 SV=1;;	------	------	------
Vitvi11g01016	Vitvi11g01016	-	GO:0015074;;GO:0000943;;GO:0008270;;GO:0003676	biological_process;;cellular_component;;molecular_function;;molecular_function;;	BP:DNA integration;;CC:retrotransposon nucleocapsid;;MF:zinc ion binding;;MF:nucleic acid binding;;	------	------	------	------	ENOG4111YC2	L:Replication, recombination and repair	RVW71911.1	Retrovirus-related Pol polyprotein from transposon TNT 1-94 [Vitis vinifera]	sp|P10978|POLX_TOBAC;;	Retrovirus-related Pol polyprotein from transposon TNT 1-94 OS=Nicotiana tabacum OX=4097 PE=2 SV=1;;	PF13976.6;;PF00665.26	gag_pre-integrs;;rve	GAG-pre-integrase domain;;Integrase core domain
Vitvi15g01079	Vitvi15g01079	-	GO:0071586;;GO:0030176;;GO:0046872;;GO:0004222	biological_process;;cellular_component;;molecular_function;;molecular_function;;	BP:CAAX-box protein processing;;CC:integral component of endoplasmic reticulum membrane;;MF:metal ion binding;;MF:metalloendopeptidase activity;;	K06013	STE24	map00900	Terpenoid backbone biosynthesis	COG0501	O:Posttranslational modification, protein turnover, chaperones	XP_002277525.1	PREDICTED: CAAX prenyl protease 1 homolog [Vitis vinifera]	sp|Q8RX88|FACE1_ARATH;;	CAAX prenyl protease 1 homolog OS=Arabidopsis thaliana OX=3702 GN=FACE1 PE=1 SV=1;;	PF16491.5;;PF01435.18	Peptidase_M48_N;;Peptidase_M48	CAAX prenyl protease N-terminal, five membrane helices;;Peptidase family M48
Vitvi12g00108	Vitvi12g00108	Appear in primary splicing variant	GO:1990918;;GO:0007129;;GO:0006281;;GO:0009507	biological_process;;biological_process;;biological_process;;cellular_component;;	BP:double-strand break repair involved in meiotic recombination;;BP:synapsis;;BP:DNA repair;;CC:chloroplast;;	K10891	FANCD2	------	------	ENOG410XT6B	S:Function unknown	XP_010657085.1	PREDICTED: Fanconi anemia group D2 protein homolog isoform X1 [Vitis vinifera]	sp|Q9BXW9|FACD2_HUMAN;;	Fanconi anemia group D2 protein OS=Homo sapiens OX=9606 GN=FANCD2 PE=1 SV=2;;	PF14631.6;;PF14676.6	FancD2;;FANCI_S2	Fanconi anaemia protein FancD2 nuclease;;FANCI solenoid 2
Vitvi18g00880	Vitvi18g00880	-	------	------	------	------	------	------	------	------	------	CAN61236.1	hypothetical protein VITISV_003187 [Vitis vinifera]	------	------	------	------	------
Vitvi07g02441	Vitvi07g02441	-	GO:0050777;;GO:0045892;;GO:0071219;;GO:0005634;;GO:0003677;;GO:0042803	biological_process;;biological_process;;biological_process;;cellular_component;;molecular_function;;molecular_function;;	BP:negative regulation of immune response;;BP:negative regulation of transcription, DNA-templated;;BP:cellular response to molecule of bacterial origin;;CC:nucleus;;MF:DNA binding;;MF:protein homodimerization activity;;	------	------	------	------	ENOG410YBJK	S:Function unknown	CBI25669.3	unnamed protein product, partial [Vitis vinifera]	------	------	------	------	------
Vitvi10g00450	Vitvi10g00450	-	------	------	------	K20310	TRAPPC13	------	------	ENOG410XSJK	S:Function unknown	XP_002269604.1	PREDICTED: trafficking protein particle complex subunit 13 isoform X1 [Vitis vinifera]	sp|Q6PBY7|TPC13_DANRE;;	Trafficking protein particle complex subunit 13 OS=Danio rerio OX=7955 GN=trappc13 PE=2 SV=2;;	PF06159.13	DUF974	Protein of unknown function
Vitvi13g01173	Vitvi13g01173	-	GO:0006265;;GO:0005694;;GO:0003918;;GO:0005524;;GO:0003677	biological_process;;cellular_component;;molecular_function;;molecular_function;;molecular_function;;	BP:DNA topological change;;CC:chromosome;;MF:DNA topoisomerase type I;;MF:ATP binding;;MF:DNA binding;;	K02469	gyrA	------	------	COG0188	I:Lipid transport and metabolism	XP_002271674.2	PREDICTED: DNA gyrase subunit A, chloroplastic/mitochondrial isoform X1 [Vitis vinifera]	sp|Q5YLB5|GYRA_NICBE;;	DNA gyrase subunit A, chloroplastic/mitochondrial OS=Nicotiana benthamiana OX=4100 GN=GYRA PE=2 SV=1;;	PF00521.20;;PF03989.13	DNA_topoisoIV;;DNA_gyraseA_C	DNA gyrase/topoisomerase IV, subunit A;;DNA gyrase C-terminal domain, beta-propeller
Vitvi07g00606	Vitvi07g00606	-	GO:0007064;;GO:0008278;;GO:0003682;;GO:0005524;;GO:0046982	biological_process;;cellular_component;;molecular_function;;molecular_function;;molecular_function;;	BP:mitotic sister chromatid cohesion;;CC:cohesin complex;;MF:chromatin binding;;MF:ATP binding;;MF:protein heterodimerization activity;;	K19996	SFH5	------	------	ENOG410XRSQ	S:Function unknown	XP_002273072.1	PREDICTED: patellin-4 [Vitis vinifera]	sp|Q94C59|PATL4_ARATH;;	Patellin-4 OS=Arabidopsis thaliana OX=3702 GN=PATL4 PE=1 SV=2;;	PF00650.20;;PF03765.15	CRAL_TRIO;;CRAL_TRIO_N	CRAL/TRIO domain;;CRAL/TRIO, N-terminal domain
Vitvi11g01230	Vitvi11g01230	Appear in primary splicing variant	------	------	------	------	------	------	------	ENOG410YG10	S:Function unknown	XP_002270335.1	PREDICTED: VIN3-like protein 2 isoform X1 [Vitis vinifera]	sp|Q9SUM4|VIL2_ARATH;;	VIN3-like protein 2 OS=Arabidopsis thaliana OX=3702 GN=VIL2 PE=1 SV=1;;	PF07227.11;;PF00041.21	PHD_Oberon;;fn3	PHD - plant homeodomain finger protein;;Fibronectin type III domain
Vitvi14g02014	Vitvi14g02014	Appear only in secondary splicing variant	------	------	------	------	------	------	------	ENOG410YECT	S:Function unknown	XP_010661105.1	PREDICTED: uncharacterized protein LOC104881703 [Vitis vinifera]	------	------	------	------	------
Vitvi08g01270	Vitvi08g01270	-	GO:0016021	cellular_component;;	CC:integral component of membrane;;	------	------	------	------	ENOG410YE28	S:Function unknown	XP_002272506.1	PREDICTED: protein RETICULATA, chloroplastic [Vitis vinifera]	sp|B9DFK5|RETIC_ARATH;;	Protein RETICULATA, chloroplastic OS=Arabidopsis thaliana OX=3702 GN=RE PE=1 SV=1;;	PF11891.8	RETICULATA-like	Protein RETICULATA-related
Vitvi17g01033	Vitvi17g01033	-	GO:0015074;;GO:0000943;;GO:0008270;;GO:0003676	biological_process;;cellular_component;;molecular_function;;molecular_function;;	BP:DNA integration;;CC:retrotransposon nucleocapsid;;MF:zinc ion binding;;MF:nucleic acid binding;;	------	------	------	------	------	------	CAN64676.1	hypothetical protein VITISV_016862 [Vitis vinifera]	------	------	PF13976.6	gag_pre-integrs	GAG-pre-integrase domain
Vitvi00g01245	Vitvi00g01245	-	GO:0015074;;GO:0000943;;GO:0003676;;GO:0016787	biological_process;;cellular_component;;molecular_function;;molecular_function;;	BP:DNA integration;;CC:retrotransposon nucleocapsid;;MF:nucleic acid binding;;MF:hydrolase activity;;	K23288	VPS50	------	------	------	------	RVW28424.1	Retrovirus-related Pol polyprotein from transposon RE1 [Vitis vinifera]	sp|Q94HW2|POLR1_ARATH;;	Retrovirus-related Pol polyprotein from transposon RE1 OS=Arabidopsis thaliana OX=3702 GN=RE1 PE=2 SV=1;;	PF07727.14	RVT_2	Reverse transcriptase
Vitvi11g01095	Vitvi11g01095	-	GO:0015074;;GO:0000943;;GO:0003676	biological_process;;cellular_component;;molecular_function;;	BP:DNA integration;;CC:retrotransposon nucleocapsid;;MF:nucleic acid binding;;	------	------	------	------	------	------	RVX04828.1	Retrovirus-related Pol polyprotein from transposon 17.6 [Vitis vinifera]	------	------	------	------	------
Vitvi07g02723	Vitvi07g02723	-	------	------	------	------	------	------	------	ENOG411154T	S:Function unknown	RVX21158.1	VQ motif-containing protein 31 [Vitis vinifera]	sp|Q9FNP0|VQ31_ARATH;;	VQ motif-containing protein 31 OS=Arabidopsis thaliana OX=3702 GN=VQ31 PE=1 SV=1;;	PF05678.14	VQ	VQ motif
Vitvi01g00326	Vitvi01g00326	-	GO:0035352;;GO:0016021;;GO:0022857;;GO:0051724	biological_process;;cellular_component;;molecular_function;;molecular_function;;	BP:NAD transmembrane transport;;CC:integral component of membrane;;MF:transmembrane transporter activity;;MF:NAD transporter activity;;	K15115	SLC25A32, MFT	------	------	ENOG410XS20	T:Signal transduction mechanisms	XP_010644204.1	PREDICTED: nicotinamide adenine dinucleotide transporter 1, chloroplastic [Vitis vinifera]	sp|Q8RWA5|NDT2_ARATH;;	Nicotinamide adenine dinucleotide transporter 2, mitochondrial OS=Arabidopsis thaliana OX=3702 GN=NDT2 PE=1 SV=1;;	PF00153.27	Mito_carr	Mitochondrial carrier protein
Vitvi08g01374	Vitvi08g01374	-	------	------	------	------	------	------	------	ENOG4112BY6	S:Function unknown	CBI30383.3	unnamed protein product, partial [Vitis vinifera]	------	------	------	------	------
Vitvi19g02212	Vitvi19g02212	-	GO:0016021;;GO:0005506;;GO:0016705;;GO:0004497;;GO:0020037	cellular_component;;molecular_function;;molecular_function;;molecular_function;;molecular_function;;	CC:integral component of membrane;;MF:iron ion binding;;MF:oxidoreductase activity, acting on paired donors, with incorporation or reduction of molecular oxygen;;MF:monooxygenase activity;;MF:heme binding;;	------	------	------	------	COG2124	Q:Secondary metabolites biosynthesis, transport and catabolism	XP_003634773.1	PREDICTED: cytochrome P450 CYP72A219 [Vitis vinifera]	sp|H2DH21|C7A29_PANGI;;	Cytochrome P450 CYP72A219 OS=Panax ginseng OX=4054 PE=2 SV=1;;	PF00067.22	p450	Cytochrome P450
Vitvi19g00030	Vitvi19g00030	-	GO:0016021	cellular_component;;	CC:integral component of membrane;;	K10639	CCNB1IP1, HEI10	------	------	ENOG4111C6K	S:Function unknown	XP_019072478.1	PREDICTED: E3 ubiquitin-protein ligase CCNB1IP1 homolog isoform X3 [Vitis vinifera]	sp|F4HRI2|HEI10_ARATH;;	E3 ubiquitin-protein ligase CCNB1IP1 homolog OS=Arabidopsis thaliana OX=3702 GN=HEI10 PE=2 SV=1;;	PF10158.9;;PF00769.19	LOH1CR12;;ERM	Tumour suppressor protein;;Ezrin/radixin/moesin family
Vitvi18g00528	Vitvi18g00528	-	GO:0005829;;GO:0005789;;GO:0016021;;GO:0050661;;GO:0050660;;GO:0003677;;GO:0003958;;GO:0010181;;GO:0016491	cellular_component;;cellular_component;;cellular_component;;molecular_function;;molecular_function;;molecular_function;;molecular_function;;molecular_function;;molecular_function;;	CC:cytosol;;CC:endoplasmic reticulum membrane;;CC:integral component of membrane;;MF:NADP binding;;MF:flavin adenine dinucleotide binding;;MF:DNA binding;;MF:NADPH-hemoprotein reductase activity;;MF:FMN binding;;MF:oxidoreductase activity;;	K00327	POR	------	------	COG0369	S:Function unknown	XP_002265859.2	PREDICTED: NADPH--cytochrome P450 reductase [Vitis vinifera]	sp|P37116|NCPR_VIGRR;;	NADPH--cytochrome P450 reductase OS=Vigna radiata var. radiata OX=3916 PE=1 SV=1;;	PF00667.20;;PF00258.25;;PF00175.21	FAD_binding_1;;Flavodoxin_1;;NAD_binding_1	FAD binding domain;;Flavodoxin;;Oxidoreductase NAD-binding domain
Vitvi10g01642	Vitvi10g01642	-	------	------	------	------	------	------	------	ENOG410YUXP	S:Function unknown	XP_003632945.1	PREDICTED: uncharacterized protein LOC100855186 [Vitis vinifera]	------	------	PF04520.13	Senescence_reg	Senescence regulator
Vitvi19g01000	Vitvi19g01000	-	------	------	------	K17592	SACS	------	------	ENOG410XQZM	S:Function unknown	RVW65139.1	Sacsin [Vitis vinifera]	sp|Q9NZJ4|SACS_HUMAN;;	Sacsin OS=Homo sapiens OX=9606 GN=SACS PE=1 SV=2;;	------	------	------
Vitvi05g01471	Vitvi05g01471	-	GO:0016021;;GO:0009705;;GO:0022857;;GO:0005366	cellular_component;;cellular_component;;molecular_function;;molecular_function;;	CC:integral component of membrane;;CC:plant-type vacuole membrane;;MF:transmembrane transporter activity;;MF:myo-inosito;;	K08150	SLC2A13, ITR	------	------	ENOG410XNQK	S:Function unknown	XP_002263742.1	PREDICTED: inositol transporter 1 isoform X1 [Vitis vinifera]	sp|Q8VZR6|INT1_ARATH;;	Inositol transporter 1 OS=Arabidopsis thaliana OX=3702 GN=INT1 PE=1 SV=1;;	PF00083.24;;PF07690.16;;PF06609.13	Sugar_tr;;MFS_1;;TRI12	Sugar;;Major Facilitator Superfamily;;Fungal trichothecene efflux pump
Vitvi03g01345	Vitvi03g01345	-	GO:0030574;;GO:0030198;;GO:0031012;;GO:0004222;;GO:0008270;;GO:0008237	biological_process;;biological_process;;cellular_component;;molecular_function;;molecular_function;;molecular_function;;	BP:collagen catabolic process;;BP:extracellular matrix organization;;CC:extracellular matrix;;MF:metalloendopeptidase activity;;MF:zinc ion binding;;MF:metallopeptidase activity;;	------	------	------	------	ENOG410XQ5D	O:Posttranslational modification, protein turnover, chaperones	CBI37966.3	unnamed protein product, partial [Vitis vinifera]	sp|Q5XF51|3MMP_ARATH;;	Metalloendoproteinase 3-MMP OS=Arabidopsis thaliana OX=3702 GN=3MMP PE=1 SV=1;;	------	------	------
Vitvi11g01326	Vitvi11g01326	Appear only in secondary splicing variant	GO:0016021	cellular_component;;	CC:integral component of membrane;;	------	------	------	------	ENOG410YE4A	S:Function unknown	XP_002277580.2	PREDICTED: uncharacterized protein LOC100256095 [Vitis vinifera]	------	------	------	------	------
Vitvi13g02373	Vitvi13g02373	-	GO:0016021;;GO:0009055	cellular_component;;molecular_function;;	CC:integral component of membrane;;MF:electron carrier activity;;	------	------	------	------	ENOG410YTCF	S:Function unknown	XP_010659204.1	PREDICTED: stellacyanin-like [Vitis vinifera]	sp|O82081|UCC1_ARATH;;	Uclacyanin 1 OS=Arabidopsis thaliana OX=3702 GN=UCC1 PE=1 SV=1;;	PF02298.17	Cu_bind_like	Plastocyanin-like domain
Vitvi04g00142	Vitvi04g00142	-	GO:0005886	cellular_component;;	CC:plasma membrane;;	------	------	------	------	ENOG410Z7Z7;;ENOG410YFGW	S:Function unknown;;	XP_010648796.1	PREDICTED: uncharacterized protein LOC104879043 [Vitis vinifera]	------	------	------	------	------
Vitvi18g00082	Vitvi18g00082	Appear only in secondary splicing variant	GO:0006139;;GO:0004003;;GO:0005524;;GO:0003677	biological_process;;molecular_function;;molecular_function;;molecular_function;;	BP:nucleobase-containing compound metabolic process;;MF:ATP-dependent DNA helicase activity;;MF:ATP binding;;MF:DNA binding;;	K15362	BRIP1, BACH1, FANCJ	map03440	Homologous recombination	COG1199	L:Replication, recombination and repair	XP_010663985.1	PREDICTED: Fanconi anemia group J protein homolog isoform X1 [Vitis vinifera]	sp|Q9BX63|FANCJ_HUMAN;;	Fanconi anemia group J protein OS=Homo sapiens OX=9606 GN=BRIP1 PE=1 SV=2;;	------	------	------
Vitvi08g00440	Vitvi08g00440	-	GO:0015074;;GO:0003676	biological_process;;molecular_function;;	BP:DNA integration;;MF:nucleic acid binding;;	------	------	------	------	------	------	CAN81328.1	hypothetical protein VITISV_026276 [Vitis vinifera]	------	------	PF03732.17	Retrotrans_gag	Retrotransposon gag protein
Vitvi16g00992	Vitvi16g00992	-	------	------	------	------	------	------	------	------	------	------	------	------	------	------	------	------
Vitvi01g01386	Vitvi01g01386	-	------	------	------	------	------	------	------	ENOG410YD7E	S:Function unknown	RVW66978.1	hypothetical protein CK203_064081 [Vitis vinifera]	------	------	------	------	------
Vitvi05g01124	Vitvi05g01124	-	GO:0006621;;GO:0016021;;GO:0005783;;GO:0046923	biological_process;;cellular_component;;cellular_component;;molecular_function;;	BP:protein retention in ER lumen;;CC:integral component of membrane;;CC:endoplasmic reticulum;;MF:ER retention sequence binding;;	K10949	KDELR	------	------	COG5196	S:Function unknown	XP_002263781.1	PREDICTED: putative ER lumen protein-retaining receptor C28H8.4 [Vitis vinifera]	sp|Q09473|ERD22_CAEEL;;	ER lumen protein-retaining receptor erd-2.2 OS=Caenorhabditis elegans OX=6239 GN=erd-2.2 PE=3 SV=1;;	PF00810.18	ER_lumen_recept	ER lumen protein retaining receptor
Vitvi10g00135	Vitvi10g00135	-	GO:0070469;;GO:0016021;;GO:0046872;;GO:0009916;;GO:0102721	cellular_component;;cellular_component;;molecular_function;;molecular_function;;molecular_function;;	CC:respiratory chain;;CC:integral component of membrane;;MF:metal ion binding;;MF:alternative oxidase activity;;MF:ubiquino;;	K17893	AOX1, AOX2	------	------	ENOG410YEK7	S:Function unknown	CBI41057.3	unnamed protein product, partial [Vitis vinifera]	sp|Q56X52|AOX4_ARATH;;	Ubiquinol oxidase 4, chloroplastic/chromoplastic OS=Arabidopsis thaliana OX=3702 GN=AOX4 PE=1 SV=2;;	PF01786.17	AOX	Alternative oxidase
Vitvi13g00427	Vitvi13g00427	-	------	------	------	------	------	------	------	------	------	------	------	------	------	------	------	------
Vitvi03g01668	Vitvi03g01668	-	GO:0008270	molecular_function;;	MF:zinc ion binding;;	------	------	------	------	ENOG4111MDI	S:Function unknown	XP_010647986.1	PREDICTED: uncharacterized protein LOC104878838 [Vitis vinifera]	------	------	PF04434.17;;PF16588.5	SWIM;;zf-C2H2_10	SWIM zinc finger;;C2H2 zinc-finger
Vitvi10g02074	Vitvi10g02074	-	------	------	------	------	------	------	------	ENOG410YH6H	S:Function unknown	CBI35377.3	unnamed protein product, partial [Vitis vinifera]	------	------	------	------	------
Vitvi05g01976	Vitvi05g01976	-	GO:0008234	molecular_function;;	MF:cysteine-type peptidase activity;;	------	------	------	------	ENOG410Z2X5	S:Function unknown	CAN82870.1	hypothetical protein VITISV_019902 [Vitis vinifera]	------	------	PF02992.14;;PF13960.6;;PF13952.6	Transposase_21;;DUF4218;;DUF4216	Transposase family tnp2;;Domain of unknown function;;Domain of unknown function
Vitvi08g00805	Vitvi08g00805	-	GO:0046872;;GO:0008716;;GO:0005524	molecular_function;;molecular_function;;molecular_function;;	MF:metal ion binding;;MF:D-alanine-D-alanine ligase activity;;MF:ATP binding;;	------	------	------	------	COG1181	M:Cell wall/membrane/envelope biogenesis	RVW63811.1	Retrovirus-related Pol polyprotein from transposon RE2 [Vitis vinifera]	sp|P10978|POLX_TOBAC;;	Retrovirus-related Pol polyprotein from transposon TNT 1-94 OS=Nicotiana tabacum OX=4097 PE=2 SV=1;;	PF01820.21;;PF07727.14;;PF07478.13;;PF00665.26	Dala_Dala_lig_N;;RVT_2;;Dala_Dala_lig_C;;rve	D-ala D-ala ligase N-terminus;;Reverse transcriptase;;D-ala D-ala ligase C-terminus;;Integrase core domain
Vitvi01g00239	Vitvi01g00239	-	GO:0006813;;GO:0016021;;GO:0016020;;GO:0015079	biological_process;;cellular_component;;cellular_component;;molecular_function;;	BP:potassium ion transport;;CC:integral component of membrane;;CC:membrane;;MF:potassium ion transmembrane transporter activity;;	K03549	kup	------	------	COG3158	S:Function unknown	XP_010647935.1	PREDICTED: potassium transporter 5 [Vitis vinifera]	sp|Q9M7K4|POT5_ARATH;;	Potassium transporter 5 OS=Arabidopsis thaliana OX=3702 GN=POT5 PE=1 SV=1;;	PF02705.16	K_trans	K+ potassium transporter
Vitvi07g01350	Vitvi07g01350	-	GO:0009925	cellular_component;;	CC:basal plasma membrane;;	------	------	------	------	ENOG410YC81	S:Function unknown	XP_002266219.3	PREDICTED: protein UPSTREAM OF FLC [Vitis vinifera]	sp|Q9LX14|UFC_ARATH;;	Protein UPSTREAM OF FLC OS=Arabidopsis thaliana OX=3702 GN=UFC PE=2 SV=1;;	PF06136.13	DUF966	Domain of unknown function
Vitvi16g01065	Vitvi16g01065	-	------	------	------	------	------	------	------	ENOG410YCWK	S:Function unknown	XP_002272050.1	PREDICTED: uncharacterized protein At3g49055 [Vitis vinifera]	sp|Q5XVA8|Y3905_ARATH;;	Uncharacterized protein At3g49055 OS=Arabidopsis thaliana OX=3702 GN=At3g49055 PE=2 SV=1;;	------	------	------
Vitvi16g00894	VviAGL6b	-	GO:0045944;;GO:0048481;;GO:0007275;;GO:0005634;;GO:0043565;;GO:0044212;;GO:0003700;;GO:0008134;;GO:0000977;;GO:0046983	biological_process;;biological_process;;biological_process;;cellular_component;;molecular_function;;molecular_function;;molecular_function;;molecular_function;;molecular_function;;molecular_function;;	BP:positive regulation of transcription from RNA polymerase II promoter;;BP:plant ovule development;;BP:multicellular organism development;;CC:nucleus;;MF:sequence-specific DNA binding;;MF:transcription regulatory region DNA binding;;MF:transcription factor activity, sequence-specific DNA binding;;MF:transcription factor binding;;MF:RNA polymerase II regulatory region sequence-specific DNA bindin…	K09264	K09264	------	------	COG5068	S:Function unknown	XP_002263143.1	PREDICTED: MADS-box transcription factor 6 isoform X1 [Vitis vinifera]	sp|Q8LLR1|MADS3_VITVI;;	Agamous-like MADS-box protein MADS3 OS=Vitis vinifera OX=29760 GN=MADS3 PE=2 SV=1;;	PF00319.18;;PF01486.17	SRF-TF;;K-box	SRF-type transcription factor;;K-box region
Vitvi15g01452	Vitvi15g01452	-	------	------	------	------	------	------	------	------	------	RVW62387.1	hypothetical protein CK203_062132 [Vitis vinifera]	------	------	------	------	------
Vitvi00g02236	Vitvi00g02236	-	GO:0016021;;GO:0005802;;GO:0005768;;GO:0009507	cellular_component;;cellular_component;;cellular_component;;cellular_component;;	CC:integral component of membrane;;CC:trans-Golgi network;;CC:endosome;;CC:chloroplast;;	------	------	------	------	ENOG410XQIH	S:Function unknown	RVW37915.1	hypothetical protein CK203_094191 [Vitis vinifera]	------	------	PF11145.8	DUF2921	Protein of unknown function
Vitvi02g01216	Vitvi02g01216	-	------	------	------	------	------	------	------	------	------	------	------	------	------	------	------	------
Vitvi05g02285	Vitvi05g02285	-	------	------	------	------	------	------	------	ENOG410Y65V	S:Function unknown	XP_010647455.1	PREDICTED: uncharacterized protein LOC104878584 [Vitis vinifera]	------	------	------	------	------
Vitvi07g00283	Vitvi07g00283	-	GO:0006749;;GO:0005737;;GO:0016740;;GO:0004364;;GO:0043295	biological_process;;cellular_component;;molecular_function;;molecular_function;;molecular_function;;	BP:glutathione metabolic process;;CC:cytoplasm;;MF:transferase activity;;MF:glutathione transferase activity;;MF:glutathione binding;;	K00799	GST, gst	map00480	Glutathione metabolism	COG0625	O:Posttranslational modification, protein turnover, chaperones	CBI32221.3	unnamed protein product, partial [Vitis vinifera]	sp|P46440|GSTF2_TOBAC;;	Glutathione S-transferase APIC OS=Nicotiana tabacum OX=4097 GN=APIC PE=2 SV=1;;	PF00043.25;;PF02798.20;;PF13410.6;;PF13417.6;;PF14497.6	GST_C;;GST_N;;GST_C_2;;GST_N_3;;GST_C_3	Glutathione S-transferase, C-terminal domain;;Glutathione S-transferase, N-terminal domain;;Glutathione S-transferase, C-terminal domain;;Glutathione S-transferase, N-terminal domain;;Glutathione S-transferase, C-terminal domain
Vitvi08g00859	Vitvi08g00859	Appear only in secondary splicing variant	GO:0005634;;GO:0008270;;GO:0003677	cellular_component;;molecular_function;;molecular_function;;	CC:nucleus;;MF:zinc ion binding;;MF:DNA binding;;	------	------	------	------	ENOG410Z235	K:Transcription	XP_002267484.1	PREDICTED: B3 domain-containing transcription repressor VAL2 isoform X1 [Vitis vinifera]	sp|Q6Z3U3|Y7797_ORYSJ;;	B3 domain-containing protein Os07g0679700 OS=Oryza sativa subsp. japonica OX=39947 GN=Os07g0679700 PE=2 SV=1;;	------	------	------
Vitvi18g01107	Vitvi18g01107	-	GO:0030488;;GO:0005634;;GO:0031515;;GO:0008168	biological_process;;cellular_component;;cellular_component;;molecular_function;;	BP:tRNA methylation;;CC:nucleus;;CC:tRN;;MF:methyltransferase activity;;	K03256	TRM6, GCD10	------	------	ENOG410XSXD	S:Function unknown	XP_002280127.1	PREDICTED: tRNA (adenine(58)-N(1))-methyltransferase non-catalytic subunit trm6 [Vitis vinifera]	sp|Q54UB1|TRM6_DICDI;;	tRNA;;	PF04189.13	Gcd10p	Gcd10p family
Vitvi19g01483	Vitvi19g01483	-	GO:0032502;;GO:0010224;;GO:0009941;;GO:0016021;;GO:0005739	biological_process;;biological_process;;cellular_component;;cellular_component;;cellular_component;;	BP:developmental process;;BP:response to UV-B;;CC:chloroplast envelope;;CC:integral component of membrane;;CC:mitochondrion;;	------	------	------	------	ENOG410XU74	S:Function unknown	XP_010645036.1	PREDICTED: protein root UVB sensitive 1, chloroplastic [Vitis vinifera]	sp|Q7X6P3|RUS1_ARATH;;	Protein root UVB sensitive 1, chloroplastic OS=Arabidopsis thaliana OX=3702 GN=RUS1 PE=1 SV=1;;	PF04884.14	DUF647	Vitamin B6 photo-protection and homoeostasis
Vitvi19g00096	Vitvi19g00096	-	GO:0016021	cellular_component;;	CC:integral component of membrane;;	------	------	------	------	ENOG41114IW;;ENOG41115UD	S:Function unknown;;	CBI20182.3	unnamed protein product, partial [Vitis vinifera]	------	------	------	------	------
Vitvi18g02812	Vitvi18g02812	-	------	------	------	------	------	------	------	ENOG41116KI	S:Function unknown	RVW42506.1	hypothetical protein CK203_087820 [Vitis vinifera]	------	------	PF15365.6	PNRC	Proline-rich nuclear receptor coactivator motif
Vitvi12g01647	Vitvi12g01647	-	------	------	------	------	------	------	------	------	------	------	------	------	------	------	------	------
Vitvi07g02774	Vitvi07g02774	-	GO:0006744;;GO:0031314;;GO:0008689;;GO:0004395;;GO:0008425;;GO:1990886	biological_process;;cellular_component;;molecular_function;;molecular_function;;molecular_function;;molecular_function;;	BP:ubiquinone biosynthetic process;;CC:extrinsic component of mitochondrial inner membrane;;MF:3-demethylubiquinone-9 3-O-methyltransferase activity;;MF:hexaprenyldihydroxybenzoate methyltransferase activity;;MF:2-polyprenyl-6-methoxy-1,4-benzoquinone methyltransferase activity;;MF:3,4-dihydroxy-5-polyprenylbenzoic acid O-methyltransferase activity;;	K00591	COQ3	map00130	Ubiquinone and other terpenoid-quinone biosynthesis	COG2227	S:Function unknown	CBI40812.3	unnamed protein product, partial [Vitis vinifera]	sp|O49354|COQ3_ARATH;;	Ubiquinone biosynthesis O-methyltransferase, mitochondrial OS=Arabidopsis thaliana OX=3702 GN=COQ3 PE=1 SV=2;;	PF13489.6;;PF13847.6;;PF08241.12	Methyltransf_23;;Methyltransf_31;;Methyltransf_11	Methyltransferase domain;;Methyltransferase domain;;Methyltransferase domain
Vitvi05g00362	Vitvi05g00362	-	GO:0006633;;GO:0031177	biological_process;;molecular_function;;	BP:fatty acid biosynthetic process;;MF:phosphopantetheine binding;;	------	------	------	------	COG0236	U:Intracellular trafficking, secretion, and vesicular transport	XP_003631979.1	PREDICTED: acyl carrier protein 1, chloroplastic [Vitis vinifera]	sp|P93092|ACP1_CASGL;;	Acyl carrier protein 1, chloroplastic OS=Casuarina glauca OX=3522 GN=ACP1 PE=2 SV=1;;	PF00550.25;;PF14573.6	PP-binding;;PP-binding_2	Phosphopantetheine attachment site;;Acyl-carrier
Vitvi11g00701	Vitvi11g00701	Appear only in secondary splicing variant	GO:0016021;;GO:0005216;;GO:0005249	cellular_component;;molecular_function;;molecular_function;;	CC:integral component of membrane;;MF:ion channel activity;;MF:voltage-gated potassium channel activity;;	K05391	CNGC	map04626	Plant-pathogen interaction	ENOG410XPSE	U:Intracellular trafficking, secretion, and vesicular transport	XP_002278464.1	PREDICTED: probable cyclic nucleotide-gated ion channel 5 isoform X1 [Vitis vinifera]	sp|Q8RWS9|CNGC5_ARATH;;	Probable cyclic nucleotide-gated ion channel 5 OS=Arabidopsis thaliana OX=3702 GN=CNGC5 PE=2 SV=1;;	------	------	------
Vitvi18g00824	Vitvi18g00824	-	------	------	------	------	------	------	------	------	------	------	------	------	------	------	------	------
Vitvi13g00476	Vitvi13g00476	-	------	------	------	------	------	------	------	------	------	------	------	------	------	------	------	------
Vitvi01g01017	Vitvi01g01017	-	------	------	------	------	------	------	------	ENOG4112442	S:Function unknown	XP_002275043.1	PREDICTED: calvin cycle protein CP12-1, chloroplastic [Vitis vinifera]	sp|O22914|CP121_ARATH;;	Calvin cycle protein CP12-1, chloroplastic OS=Arabidopsis thaliana OX=3702 GN=CP12-1 PE=1 SV=1;;	PF02672.15	CP12	CP12 domain
Vitvi09g00773	Vitvi09g00773	-	GO:0016021	cellular_component;;	CC:integral component of membrane;;	------	------	------	------	ENOG410Y00J	S:Function unknown	XP_010654857.1	PREDICTED: uncharacterized protein LOC100255938 [Vitis vinifera]	------	------	------	------	------
Vitvi12g01355	Vitvi12g01355	-	GO:0015074;;GO:0016021;;GO:0004523;;GO:0003676	biological_process;;cellular_component;;molecular_function;;molecular_function;;	BP:DNA integration;;CC:integral component of membrane;;MF:RNA-DNA hybrid ribonuclease activity;;MF:nucleic acid binding;;	------	------	------	------	COG2801	L:Replication, recombination and repair	RVW19255.1	Retrovirus-related Pol polyprotein from transposon 17.6 [Vitis vinifera]	------	------	------	------	------
Vitvi16g01501	Vitvi16g01501	-	GO:0006749;;GO:0005737;;GO:0016740;;GO:0004364	biological_process;;cellular_component;;molecular_function;;molecular_function;;	BP:glutathione metabolic process;;CC:cytoplasm;;MF:transferase activity;;MF:glutathione transferase activity;;	K00799	GST, gst	map00480	Glutathione metabolism	ENOG410XSIX	O:Posttranslational modification, protein turnover, chaperones	XP_002268774.2	PREDICTED: probable glutathione S-transferase [Vitis vinifera]	sp|Q03662|GSTX1_TOBAC;;	Probable glutathione S-transferase OS=Nicotiana tabacum OX=4097 PE=2 SV=1;;	PF02798.20;;PF13417.6;;PF13409.6;;PF00043.25;;PF17172.4;;PF13410.6	GST_N;;GST_N_3;;GST_N_2;;GST_C;;GST_N_4;;GST_C_2	Glutathione S-transferase, N-terminal domain;;Glutathione S-transferase, N-terminal domain;;Glutathione S-transferase, N-terminal domain;;Glutathione S-transferase, C-terminal domain;;Glutathione S-transferase N-terminal domain;;Glutathione S-transferase, C-terminal domain
Vitvi10g01469	Vitvi10g01469	-	------	------	------	------	------	------	------	------	------	------	------	------	------	------	------	------
Vitvi14g00404	Vitvi14g00404	-	GO:0006535;;GO:0004124	biological_process;;molecular_function;;	BP:cysteine biosynthetic process from serine;;MF:cysteine synthase activity;;	K01738	cysK	map00270;;map00920	Cysteine and methionine metabolism;;Sulfur metabolism	COG0031	S:Function unknown	CBI34221.3	unnamed protein product, partial [Vitis vinifera]	sp|Q43317|CYSK_CITLA;;	Cysteine synthase OS=Citrullus lanatus OX=3654 PE=1 SV=1;;	PF00291.25	PALP	Pyridoxal-phosphate dependent enzyme
Vitvi08g01578	Vitvi08g01578	-	GO:0016021	cellular_component;;	CC:integral component of membrane;;	------	------	------	------	------	------	XP_010654003.1	PREDICTED: RING-H2 finger protein ATL52-like [Vitis vinifera]	sp|P93823|ATL1_ARATH;;	RING-H2 finger protein ATL1 OS=Arabidopsis thaliana OX=3702 GN=ATL1 PE=2 SV=1;;	PF13639.6;;PF17123.5;;PF12678.7;;PF13923.6;;PF00097.25;;PF13920.6;;PF14634.6;;PF12861.7;;PF13445.6	zf-RING_2;;zf-RING_11;;zf-rbx1;;zf-C3HC4_2;;zf-C3HC4;;zf-C3HC4_3;;zf-RING_5;;zf-ANAPC11;;zf-RING_UBOX	Ring finger domain;;RING-like zinc finger;;RING-H2 zinc finger domain;;Zinc finger, C3HC4 type;;Zinc finger, C3HC4 type;;Zinc finger, C3HC4 type;;zinc-RING finger domain;;Anaphase-promoting complex subunit 11 RING-H2 finger;;RING-type zinc-finger
Vitvi09g01627	Vitvi09g01627	-	------	------	------	------	------	------	------	------	------	------	------	------	------	------	------	------
Vitvi18g03257	Vitvi18g03257	-	GO:0006511;;GO:0016021;;GO:0061630	biological_process;;cellular_component;;molecular_function;;	BP:ubiquitin-dependent protein catabolic process;;CC:integral component of membrane;;MF:ubiquitin protein ligase activity;;	K19039	ATL7_58_59	------	------	ENOG41121N2	S:Function unknown	XP_002266319.2	PREDICTED: RING-H2 finger protein ATL7 [Vitis vinifera]	sp|Q9SN28|ATL7_ARATH;;	RING-H2 finger protein ATL7 OS=Arabidopsis thaliana OX=3702 GN=ATL7 PE=2 SV=1;;	PF13639.6;;PF12678.7;;PF17123.5;;PF13923.6;;PF13445.6;;PF00097.25;;PF14634.6;;PF12861.7;;PF13920.6;;PF14447.6;;PF17120.5	zf-RING_2;;zf-rbx1;;zf-RING_11;;zf-C3HC4_2;;zf-RING_UBOX;;zf-C3HC4;;zf-RING_5;;zf-ANAPC11;;zf-C3HC4_3;;Prok-RING_4;;Zn_ribbon_17	Ring finger domain;;RING-H2 zinc finger domain;;RING-like zinc finger;;Zinc finger, C3HC4 type;;RING-type zinc-finger;;Zinc finger, C3HC4 type;;zinc-RING finger domain;;Anaphase-promoting complex subunit 11 RING-H2 finger;;Zinc finger, C3HC4 type;;Prokaryotic RING finger family 4;;Zinc-ribbon, C4HC2 type
Vitvi08g00234	Vitvi08g00234	-	GO:0019941;;GO:0016567;;GO:0006412;;GO:0005737;;GO:0005840;;GO:0005634;;GO:0031625;;GO:0003735;;GO:0031386	biological_process;;biological_process;;biological_process;;cellular_component;;cellular_component;;cellular_component;;molecular_function;;molecular_function;;molecular_function;;	BP:modification-dependent protein catabolic process;;BP:protein ubiquitination;;BP:translation;;CC:cytoplasm;;CC:ribosome;;CC:nucleus;;MF:ubiquitin protein ligase binding;;MF:structural constituent of ribosome;;MF:protein tag;;	K08770;K02977	UBC;RP-S27Ae, RPS27A	map03010	Ribosome	COG1998;;COG5272	J:Translation, ribosomal structure and biogenesis;;	RVW71362.1	Ubiquitin-40S ribosomal protein S27a [Vitis vinifera]	sp|P62980|RS27A_SOLLC;;	Ubiquitin-40S ribosomal protein S27a OS=Solanum lycopersicum OX=4081 GN=UBI3 PE=1 SV=2;;	PF00240.23;;PF01599.19;;PF11976.8;;PF14560.6	ubiquitin;;Ribosomal_S27;;Rad60-SLD;;Ubiquitin_2	Ubiquitin family;;Ribosomal protein S27a;;Ubiquitin-2 like Rad60 SUMO-like;;Ubiquitin-like domain
Vitvi11g00567	Vitvi11g00567	-	GO:0055085;;GO:0016021;;GO:0009536;;GO:0005315	biological_process;;cellular_component;;cellular_component;;molecular_function;;	BP:transmembrane transport;;CC:integral component of membrane;;CC:plastid;;MF:inorganic phosphate transmembrane transporter activity;;	K08193	SLC17A	------	------	ENOG410XPWC	G:Carbohydrate transport and metabolism	XP_002263200.2	PREDICTED: probable anion transporter 6, chloroplastic [Vitis vinifera]	sp|Q3E9A0|ANTR6_ARATH;;	Probable anion transporter 6, chloroplastic OS=Arabidopsis thaliana OX=3702 GN=ANTR6 PE=2 SV=1;;	PF07690.16	MFS_1	Major Facilitator Superfamily
Vitvi18g00484	Vitvi18g00484	-	------	------	------	------	------	------	------	ENOG410Z7Z7	S:Function unknown	RVW42132.1	Pentatricopeptide repeat-containing protein, mitochondrial [Vitis vinifera]	sp|Q9FZD1|PPR58_ARATH;;	Pentatricopeptide repeat-containing protein At1g26460, mitochondrial OS=Arabidopsis thaliana OX=3702 GN=At1g26460 PE=1 SV=1;;	------	------	------
Vitvi07g02843	Vitvi07g02843	Non coding	GO:0008234	molecular_function;;	MF:cysteine-type peptidase activity;;	------	------	------	------	------	------	RVW60029.1	hypothetical protein CK203_089499 [Vitis vinifera]	------	------	------	------	------
Vitvi15g01072	Vitvi15g01072	-	GO:0055085;;GO:0016021	biological_process;;cellular_component;;	BP:transmembrane transport;;CC:integral component of membrane;;	K22047	MSL1_2_3	------	------	COG0668	M:Cell wall/membrane/envelope biogenesis	XP_010661831.1	PREDICTED: mechanosensitive ion channel protein 1, mitochondrial [Vitis vinifera]	sp|Q8VZL4|MSL1_ARATH;;	Mechanosensitive ion channel protein 1, mitochondrial OS=Arabidopsis thaliana OX=3702 GN=MSL1 PE=2 SV=1;;	PF00924.18	MS_channel	Mechanosensitive ion channel
Vitvi19g00351	Vitvi19g00351	-	GO:0048544;;GO:0016021;;GO:0030246;;GO:0004674;;GO:0004672;;GO:0005524	biological_process;;cellular_component;;molecular_function;;molecular_function;;molecular_function;;molecular_function;;	BP:recognition of pollen;;CC:integral component of membrane;;MF:carbohydrate binding;;MF:protein serine/threonine kinase activity;;MF:protein kinase activity;;MF:ATP binding;;	------	------	------	------	COG0515	T:Signal transduction mechanisms	RVW12931.1	G-type lectin S-receptor-like serine/threonine-protein kinase [Vitis vinifera]	sp|Q9LPZ3|Y1141_ARATH;;	G-type lectin S-receptor-like serine/threonine-protein kinase At1g11410 OS=Arabidopsis thaliana OX=3702 GN=At1g11410 PE=3 SV=3;;	PF07714.17;;PF00069.25	Pkinase_Tyr;;Pkinase	Protein tyrosine kinase;;Protein kinase domain
Vitvi17g00535	Vitvi17g00535	-	GO:0030244;;GO:0016021;;GO:0004674;;GO:0005524;;GO:0016491	biological_process;;cellular_component;;molecular_function;;molecular_function;;molecular_function;;	BP:cellulose biosynthetic process;;CC:integral component of membrane;;MF:protein serine/threonine kinase activity;;MF:ATP binding;;MF:oxidoreductase activity;;	------	------	------	------	COG1028	S:Function unknown	XP_002266902.2	PREDICTED: (-)-isopiperitenol/(-)-carveol dehydrogenase, mitochondrial-like [Vitis vinifera]	sp|Q5C9I9|ISPD_MENPI;;	;;	PF13561.6;;PF00106.25;;PF08659.10;;PF01370.21;;PF03435.18	adh_short_C2;;adh_short;;KR;;Epimerase;;Sacchrp_dh_NADP	Enoyl;;short chain dehydrogenase;;KR domain;;NAD dependent epimerase/dehydratase family;;Saccharopine dehydrogenase NADP binding domain
Vitvi06g00853	Vitvi06g00853	-	------	------	------	------	------	------	------	------	------	------	------	------	------	------	------	------
Vitvi03g01617	Vitvi03g01617	-	GO:0031087;;GO:0000932	biological_process;;cellular_component;;	BP:deadenylation-independent decapping of nuclear-transcribed mRNA;;CC:cytoplasmic mRNA processing body;;	K12616	EDC4	map03018	RNA degradation	ENOG410XP6V	S:Function unknown	RVW19931.1	Enhancer of mRNA-decapping protein 4 [Vitis vinifera]	sp|Q9LTT8|VCS_ARATH;;	Enhancer of mRNA-decapping protein 4 OS=Arabidopsis thaliana OX=3702 GN=VCS PE=1 SV=1;;	------	------	------
Vitvi00g02270	Vitvi00g02270	-	GO:0003676;;GO:0005524;;GO:0004386	molecular_function;;molecular_function;;molecular_function;;	MF:nucleic acid binding;;MF:ATP binding;;MF:helicase activity;;	K18655	DDX19, DBP5	------	------	ENOG410XRGX	L:Replication, recombination and repair	XP_003635631.2	PREDICTED: DEAD-box ATP-dependent RNA helicase 38 [Vitis vinifera]	sp|Q10RI7|RH38_ORYSJ;;	DEAD-box ATP-dependent RNA helicase 38 OS=Oryza sativa subsp. japonica OX=39947 GN=Os03g0158200 PE=3 SV=1;;	PF00271.31	Helicase_C	Helicase conserved C-terminal domain
Vitvi14g02777	Vitvi14g02777	-	GO:0048573;;GO:0043966;;GO:0043967;;GO:0006355;;GO:0010223;;GO:0005634;;GO:0009506;;GO:0042393;;GO:0004402;;GO:0003677;;GO:0046872	biological_process;;biological_process;;biological_process;;biological_process;;biological_process;;cellular_component;;cellular_component;;molecular_function;;molecular_function;;molecular_function;;molecular_function;;	BP:photoperiodism, flowering;;BP:histone H3 acetylation;;BP:histone H4 acetylation;;BP:regulation of transcription, DNA-templated;;BP:secondary shoot formation;;CC:nucleus;;CC:plasmodesma;;MF:histone binding;;MF:histone acetyltransferase activity;;MF:DNA binding;;MF:metal ion binding;;	K22768	MBD9	------	------	ENOG41128EW	S:Function unknown	CBI33464.3	unnamed protein product, partial [Vitis vinifera]	sp|Q9SGH2|MBD9_ARATH;;	Methyl-CpG-binding domain-containing protein 9 OS=Arabidopsis thaliana OX=3702 GN=MBD9 PE=2 SV=1;;	------	------	------
Vitvi16g00584	Vitvi16g00584	-	GO:0009086;;GO:0010155;;GO:0051315;;GO:0006826;;GO:0005783;;GO:0016021;;GO:0016459;;GO:0031262;;GO:0005886;;GO:0008234;;GO:0003779;;GO:0008270;;GO:0005381;;GO:0003871;;GO:0003774;;GO:0005524	biological_process;;biological_process;;biological_process;;biological_process;;cellular_component;;cellular_component;;cellular_component;;cellular_component;;cellular_component;;molecular_function;;molecular_function;;molecular_function;;molecular_function;;molecular_function;;molecular_function;;molecular_function;;	BP:methionine biosynthetic process;;BP:regulation of proton transport;;BP:attachment of mitotic spindle microtubules to kinetochore;;BP:iron ion transport;;CC:endoplasmic reticulum;;CC:integral component of membrane;;CC:myosin complex;;CC:Ndc80 complex;;CC:plasma membrane;;MF:cysteine-type peptidase activity;;MF:actin binding;;MF:zinc ion binding;;MF:iron ion transmembrane transporter activity;;M…	K14685	SLC40A1, FPN1	------	------	ENOG4111QP9;;ENOG410XS3F	Z:Cytoskeleton;;U:Intracellular trafficking, secretion, and vesicular transport	CAN82661.1	hypothetical protein VITISV_028828 [Vitis vinifera]	sp|O80905|S40A1_ARATH;;	Solute carrier family 40 member 1 OS=Arabidopsis thaliana OX=3702 GN=IREG1 PE=3 SV=1;;	PF06963.12;;PF00063.21	FPN1;;Myosin_head	Ferroportin1;;Myosin head
Vitvi09g01430	Vitvi09g01430	-	------	------	------	------	------	------	------	------	------	------	------	------	------	------	------	------
Vitvi07g02101	Vitvi07g02101	-	------	------	------	------	------	------	------	------	------	------	------	------	------	------	------	------
Vitvi18g02118	Vitvi18g02118	-	GO:0006629;;GO:0016021;;GO:0004190	biological_process;;cellular_component;;molecular_function;;	BP:lipid metabolic process;;CC:integral component of membrane;;MF:aspartic-type endopeptidase activity;;	K08245	E3.4.23.40	------	------	ENOG410XNV7	O:Posttranslational modification, protein turnover, chaperones	XP_003633616.1	PREDICTED: cyprosin isoform X3 [Vitis vinifera]	sp|O65390|APA1_ARATH;;	Aspartic proteinase A1 OS=Arabidopsis thaliana OX=3702 GN=APA1 PE=1 SV=1;;	PF00026.23;;PF03489.17	Asp;;SapB_2	Eukaryotic aspartyl protease;;Saposin-like type B, region 2
Vitvi14g00586	Vitvi14g00586	-	GO:0016021;;GO:0016020;;GO:0004497;;GO:0016705;;GO:0020037;;GO:0016709;;GO:0005506	cellular_component;;cellular_component;;molecular_function;;molecular_function;;molecular_function;;molecular_function;;molecular_function;;	CC:integral component of membrane;;CC:membrane;;MF:monooxygenase activity;;MF:oxidoreductase activity, acting on paired donors, with incorporation or reduction of molecular oxygen;;MF:heme binding;;MF:oxidoreductase activity, acting on paired donors, with incorporation or reduction of molecular oxygen, NA;;MF:iron ion binding;;	K07408	CYP1A1	map00380	Tryptophan metabolism	COG2124	Q:Secondary metabolites biosynthesis, transport and catabolism	CBI22406.3	unnamed protein product, partial [Vitis vinifera]	sp|Q9SRQ1|C89A9_ARATH;;	Cytochrome P450 89A9 OS=Arabidopsis thaliana OX=3702 GN=CYP89A9 PE=2 SV=1;;	------	------	------
Vitvi04g01006	Vitvi04g01006	-	GO:1990074;;GO:0034427;;GO:0000178;;GO:0000932;;GO:0000175;;GO:0003723;;GO:0046872	biological_process;;biological_process;;cellular_component;;cellular_component;;molecular_function;;molecular_function;;molecular_function;;	BP:polyuridylation-dependent mRNA catabolic process;;BP:nuclear-transcribed mRNA catabolic process, exonucleolytic, 3'-5';;CC:exosom;;CC:cytoplasmic mRNA processing body;;MF:3'-5'-exoribonuclease activity;;MF:RNA binding;;MF:metal ion binding;;	K18758	DIS3L2	------	------	COG0557	K:Transcription	XP_002284419.2	PREDICTED: DIS3-like exonuclease 2 isoform X1 [Vitis vinifera]	------	------	------	------	------
Vitvi08g01780	Vitvi08g01780	-	------	------	------	------	------	------	------	ENOG410YP31	S:Function unknown	XP_002281080.1	PREDICTED: uncharacterized protein LOC100260585 [Vitis vinifera]	------	------	PF04398.12	DUF538	Protein of unknown function, DUF538
Vitvi10g00823	Vitvi10g00823	-	------	------	------	------	------	------	------	------	------	------	------	------	------	------	------	------
Vitvi11g00257	Vitvi11g00257	Appear in primary splicing variant	------	------	------	------	------	------	------	ENOG410YC0Z	S:Function unknown	XP_010656256.1	PREDICTED: protein IQ-DOMAIN 14 [Vitis vinifera]	------	------	PF13178.6;;PF00612.27	DUF4005;;IQ	Protein of unknown function;;IQ calmodulin-binding motif
Vitvi12g00847	Vitvi12g00847	-	GO:0005524	molecular_function;;	MF:ATP binding;;	K11269	CTF18, CHL12	------	------	ENOG410XP8M	O:Posttranslational modification, protein turnover, chaperones	XP_002265379.2	PREDICTED: chromosome transmission fidelity protein 18 homolog [Vitis vinifera]	------	------	------	------	------
Vitvi16g00976	Vitvi16g00976	-	GO:0004842	molecular_function;;	MF:ubiquitin-protein transferase activity;;	K19044	XBAT32_33	------	------	COG0666	S:Function unknown	XP_002278915.1	PREDICTED: E3 ubiquitin-protein ligase XBAT33 isoform X1 [Vitis vinifera]	sp|Q4FE45|XB33_ARATH;;	E3 ubiquitin-protein ligase XBAT33 OS=Arabidopsis thaliana OX=3702 GN=XBAT33 PE=2 SV=1;;	PF12796.7;;PF00023.30;;PF13857.6;;PF13637.6;;PF13606.6;;PF13920.6	Ank_2;;Ank;;Ank_5;;Ank_4;;Ank_3;;zf-C3HC4_3	Ankyrin repeats;;Ankyrin repeat;;Ankyrin repeats;;Ankyrin repeats;;Ankyrin repeat;;Zinc finger, C3HC4 type
Vitvi12g01170	Vitvi12g01170	-	GO:0006281;;GO:0016021;;GO:0004519;;GO:0008270;;GO:0003676;;GO:0003677	biological_process;;cellular_component;;molecular_function;;molecular_function;;molecular_function;;molecular_function;;	BP:DNA repair;;CC:integral component of membrane;;MF:endonuclease activity;;MF:zinc ion binding;;MF:nucleic acid binding;;MF:DNA binding;;	------	------	------	------	ENOG410YS2X;;COG0417;;ENOG410YZ0H;;ENOG410XWAR	S:Function unknown;;	CAN72727.1	hypothetical protein VITISV_015094 [Vitis vinifera]	------	------	------	------	------
Vitvi19g01506	Vitvi19g01506	-	------	------	------	------	------	------	------	------	------	------	------	------	------	------	------	------
Vitvi14g00505	Vitvi14g00505	-	------	------	------	------	------	------	------	------	------	------	------	------	------	------	------	------
Vitvi16g00999	Vitvi16g00999	-	GO:0015074;;GO:0000943;;GO:0005643;;GO:0017056;;GO:0008270;;GO:0003676;;GO:0003964	biological_process;;cellular_component;;cellular_component;;molecular_function;;molecular_function;;molecular_function;;molecular_function;;	BP:DNA integration;;CC:retrotransposon nucleocapsid;;CC:nuclear pore;;MF:structural constituent of nuclear pore;;MF:zinc ion binding;;MF:nucleic acid binding;;MF:RNA-directed DNA polymerase activity;;	------	------	------	------	COG2801	L:Replication, recombination and repair	RVX03315.1	Retrovirus-related Pol polyprotein from transposon RE1 [Vitis vinifera]	sp|Q94HW2|POLR1_ARATH;;	Retrovirus-related Pol polyprotein from transposon RE1 OS=Arabidopsis thaliana OX=3702 GN=RE1 PE=2 SV=1;;	PF07727.14	RVT_2	Reverse transcriptase
Vitvi13g02033	Vitvi13g02033	-	GO:0016021	cellular_component;;	CC:integral component of membrane;;	------	------	------	------	ENOG411181T	S:Function unknown	RVW60803.1	Uncharacterized protein CK203_033557 [Vitis vinifera]	sp|O04195|Y2992_ARATH;;	Uncharacterized protein At2g39920 OS=Arabidopsis thaliana OX=3702 GN=At2g39920 PE=2 SV=2;;	PF03767.14	Acid_phosphat_B	HAD superfamily, subfamily IIIB
Vitvi09g00108	Vitvi09g00108	-	GO:0005634;;GO:0003700;;GO:0003677	cellular_component;;molecular_function;;molecular_function;;	CC:nucleus;;MF:transcription factor activity, sequence-specific DNA binding;;MF:DNA binding;;	K09285	OVM, ANT	------	------	ENOG410YEPX	K:Transcription	XP_010654442.1	PREDICTED: AP2-like ethylene-responsive transcription factor AIL1 [Vitis vinifera]	sp|Q1PFE1|AIL1_ARATH;;	AP2-like ethylene-responsive transcription factor AIL1 OS=Arabidopsis thaliana OX=3702 GN=AIL1 PE=2 SV=1;;	PF00847.20	AP2	AP2 domain
Vitvi00g00960	Vitvi00g00960	-	GO:0015990;;GO:0009060;;GO:0042773;;GO:0016021;;GO:0005739;;GO:0031966;;GO:0005747;;GO:0070469;;GO:0008137;;GO:0048039	biological_process;;biological_process;;biological_process;;cellular_component;;cellular_component;;cellular_component;;cellular_component;;cellular_component;;molecular_function;;molecular_function;;	BP:electron transport coupled proton transport;;BP:aerobic respiration;;BP:ATP synthesis coupled electron transport;;CC:integral component of membrane;;CC:mitochondrion;;CC:mitochondrial membrane;;CC:mitochondrial respiratory chain complex I;;CC:respiratory chain;;MF:NADH dehydrogenas;;MF:ubiquinone binding;;	K03881	ND4	map00190	Oxidative phosphorylation	COG1008	C:Energy production and conversion	RWR97820.1	NADH dehydrogenase subunit 4 mitochondrion [Cinnamomum micranthum f. kanehirae]	sp|Q04050|NU4M_BRACM;;	NADH-ubiquinone oxidoreductase chain 4 OS=Brassica campestris OX=3711 GN=ND4 PE=3 SV=1;;	PF00361.20	Proton_antipo_M	Proton-conducting membrane transporter
Vitvi05g00439	Vitvi05g00439	-	GO:0042744;;GO:0034599;;GO:0045454;;GO:0005737;;GO:0005623;;GO:0005739;;GO:0004601;;GO:0008379;;GO:0051920	biological_process;;biological_process;;biological_process;;cellular_component;;cellular_component;;cellular_component;;molecular_function;;molecular_function;;molecular_function;;	BP:hydrogen peroxide catabolic process;;BP:cellular response to oxidative stress;;BP:cell redox homeostasis;;CC:cytoplasm;;CC:cell;;CC:mitochondrion;;MF:peroxidase activity;;MF:thioredoxin peroxidase activity;;MF:peroxiredoxin activity;;	------	------	------	------	COG0678	S:Function unknown	NP_001268077.1	type II peroxiredoxin F [Vitis vinifera]	sp|Q9SDD6|PRX2F_ORYSJ;;	Peroxiredoxin-2F, mitochondrial OS=Oryza sativa subsp. japonica OX=39947 GN=PRXIIF PE=2 SV=1;;	PF08534.10;;PF00578.21	Redoxin;;AhpC-TSA	Redoxin;;AhpC/TSA family
Vitvi08g01102	Vitvi08g01102	-	GO:0045490;;GO:0030570;;GO:0046872;;GO:0016829	biological_process;;molecular_function;;molecular_function;;molecular_function;;	BP:pectin catabolic process;;MF:pectate lyase activity;;MF:metal ion binding;;MF:lyase activity;;	K01728	pel	map00040	Pentose and glucuronate interconversions	COG3866	G:Carbohydrate transport and metabolism	XP_002277576.1	PREDICTED: probable pectate lyase 4 [Vitis vinifera]	sp|Q9C8G4|PLY4_ARATH;;	Probable pectate lyase 4 OS=Arabidopsis thaliana OX=3702 GN=At1g30350 PE=2 SV=1;;	PF00544.19;;PF13229.6	Pec_lyase_C;;Beta_helix	Pectate lyase;;Right handed beta helix region
Vitvi04g00697	Vitvi04g00697	-	------	------	------	------	------	------	------	------	------	------	------	------	------	------	------	------
Vitvi10g01491	Vitvi10g01491	-	------	------	------	------	------	------	------	------	------	------	------	------	------	------	------	------
Vitvi01g01613	Vitvi01g01613	-	GO:0009734;;GO:0000045;;GO:0010506;;GO:0046777;;GO:0016021;;GO:0000407;;GO:0005829;;GO:0016020;;GO:0005634;;GO:0004674;;GO:0016301;;GO:0004672;;GO:0005524	biological_process;;biological_process;;biological_process;;biological_process;;cellular_component;;cellular_component;;cellular_component;;cellular_component;;cellular_component;;molecular_function;;molecular_function;;molecular_function;;molecular_function;;	BP:auxin-activated signaling pathway;;BP:autophagosome assembly;;BP:regulation of autophagy;;BP:protein autophosphorylation;;CC:integral component of membrane;;CC:pre-autophagosomal structure;;CC:cytosol;;CC:membrane;;CC:nucleus;;MF:protein serine/threonine kinase activity;;MF:kinase activity;;MF:protein kinase activity;;MF:ATP binding;;	K08269	ULK2, ATG1	map04136	Autophagy - other	ENOG410XR01	T:Signal transduction mechanisms	CBI27620.3	unnamed protein product, partial [Vitis vinifera]	sp|F4IRW0|ATG1C_ARATH;;	Serine/threonine-protein kinase ATG1c OS=Arabidopsis thaliana OX=3702 GN=ATG1C PE=2 SV=1;;	PF00069.25;;PF07714.17	Pkinase;;Pkinase_Tyr	Protein kinase domain;;Protein tyrosine kinase
Vitvi09g00594	Vitvi09g00594	-	------	------	------	------	------	------	------	------	------	------	------	------	------	------	------	------
Vitvi04g00729	Vitvi04g00729	-	------	------	------	------	------	------	------	------	------	------	------	------	------	------	------	------
Vitvi14g01991	Vitvi14g01991	-	GO:0070417;;GO:0016036	biological_process;;biological_process;;	BP:cellular response to cold;;BP:cellular response to phosphate starvation;;	------	------	------	------	ENOG410ZJDR;;COG5036;;ENOG410XU76	T:Signal transduction mechanisms;;	RVW30471.1	SPX domain-containing protein 4 [Vitis vinifera]	sp|Q94A21|SPX4_ARATH;;	SPX domain-containing protein 4 OS=Arabidopsis thaliana OX=3702 GN=SPX4 PE=2 SV=1;;	PF03105.19	SPX	SPX domain
Vitvi10g00631	Vitvi10g00631	-	------	------	------	------	------	------	------	ENOG410YD8R	S:Function unknown	CBI30727.3	unnamed protein product, partial [Vitis vinifera]	------	------	------	------	------
Vitvi01g01500	Vitvi01g01500	-	GO:0016021;;GO:0008233	cellular_component;;molecular_function;;	CC:integral component of membrane;;MF:peptidase activity;;	K07052	K07052	------	------	COG1266	U:Intracellular trafficking, secretion, and vesicular transport	XP_002273043.2	PREDICTED: uncharacterized protein LOC100252714 isoform X1 [Vitis vinifera]	------	------	PF02517.16	CPBP	CPBP intramembrane metalloprotease
Vitvi19g00302	Vitvi19g00302	-	GO:0007017;;GO:2000582;;GO:0005737;;GO:0016021;;GO:0005868;;GO:0030286;;GO:0005874;;GO:0045505;;GO:0051959;;GO:0003774	biological_process;;biological_process;;cellular_component;;cellular_component;;cellular_component;;cellular_component;;cellular_component;;molecular_function;;molecular_function;;molecular_function;;	BP:microtubule-based process;;BP:positive regulation of ATP-dependent microtubule motor activity, plus-end-directed;;CC:cytoplasm;;CC:integral component of membrane;;CC:cytoplasmic dynein complex;;CC:dynein complex;;CC:microtubule;;MF:dynein intermediate chain binding;;MF:dynein light intermediate chain binding;;MF:motor activity;;	K10418	DYNLL	------	------	ENOG4111NK2	L:Replication, recombination and repair	XP_002281713.1	PREDICTED: dynein light chain 2, cytoplasmic [Vitis vinifera]	sp|O02414|DYL1_HELCR;;	Dynein light chain LC6, flagellar outer arm OS=Heliocidaris crassispina OX=1043166 PE=3 SV=1;;	PF01221.18	Dynein_light	Dynein light chain type 1
Vitvi06g00217	Vitvi06g00217	Appear only in secondary splicing variant	GO:0008270	molecular_function;;	MF:zinc ion binding;;	------	------	------	------	ENOG410Z7Z7	S:Function unknown	XP_010651228.1	PREDICTED: pentatricopeptide repeat-containing protein At2g33680-like [Vitis vinifera]	sp|Q9M1V3|PP296_ARATH;;	Pentatricopeptide repeat-containing protein At3g63370, chloroplastic OS=Arabidopsis thaliana OX=3702 GN=PCMP-H83 PE=2 SV=2;;	------	------	------
Vitvi18g02409	Vitvi18g02409	-	GO:0018298;;GO:0009765;;GO:0009535;;GO:0009522;;GO:0009523;;GO:0016021;;GO:0016168	biological_process;;biological_process;;cellular_component;;cellular_component;;cellular_component;;cellular_component;;molecular_function;;	BP:protein-chromophore linkage;;BP:photosynthesis, light harvesting;;CC:chloroplast thylakoid membrane;;CC:photosystem I;;CC:photosystem II;;CC:integral component of membrane;;MF:chlorophyll binding;;	------	------	------	------	ENOG4112ANT	S:Function unknown	XP_002264424.1	PREDICTED: protein TRIGALACTOSYLDIACYLGLYCEROL 5, chloroplastic [Vitis vinifera]	------	------	------	------	------
Vitvi02g01121	Vitvi02g01121	-	GO:0016747	molecular_function;;	MF:transferase activity, transferring acyl groups other than amino-acyl groups;;	K19861	BEBT, AMAT	------	------	ENOG4111937	S:Function unknown	XP_002266114.1	PREDICTED: methanol O-anthraniloyltransferase [Vitis vinifera]	sp|Q3ZPN4|ACMAT_VITLA;;	Methanol O-anthraniloyltransferase OS=Vitis labrusca OX=103355 GN=AMAT PE=1 SV=1;;	PF02458.15	Transferase	Transferase family
Vitvi15g01685	Vitvi15g01685	-	GO:0006396;;GO:0016021;;GO:0046527;;GO:0016740;;GO:0003723;;GO:0004000	biological_process;;cellular_component;;molecular_function;;molecular_function;;molecular_function;;molecular_function;;	BP:RNA processing;;CC:integral component of membrane;;MF:glucosyltransferase activity;;MF:transferase activity;;MF:RNA binding;;MF:adenosine deaminase activity;;	------	------	------	------	ENOG410XT5U	S:Function unknown	RVW81257.1	KDEL motif-containing protein 1 [Vitis vinifera]	sp|G3V9D0|PGLT1_RAT;;	Protein O-glucosyltransferase 1 OS=Rattus norvegicus OX=10116 GN=Poglut1 PE=3 SV=1;;	PF05686.12	Glyco_transf_90	Glycosyl transferase family 90
Vitvi10g01881	Vitvi10g01881	-	GO:0016021	cellular_component;;	CC:integral component of membrane;;	------	------	------	------	ENOG410ZAXS	S:Function unknown	XP_010655680.1	PREDICTED: uncharacterized protein LOC104880516 [Vitis vinifera]	------	------	PF05553.11	DUF761	Cotton fibre expressed protein
Vitvi10g02324	Vitvi10g02324	-	GO:0048544;;GO:0016021;;GO:0030246;;GO:0004674;;GO:0004672;;GO:0005524	biological_process;;cellular_component;;molecular_function;;molecular_function;;molecular_function;;molecular_function;;	BP:recognition of pollen;;CC:integral component of membrane;;MF:carbohydrate binding;;MF:protein serine/threonine kinase activity;;MF:protein kinase activity;;MF:ATP binding;;	------	------	------	------	COG0515;;ENOG4110XTI	T:Signal transduction mechanisms;;	XP_010646862.1	PREDICTED: G-type lectin S-receptor-like serine/threonine-protein kinase At1g11300 [Vitis vinifera]	sp|Q9LPZ9|SD113_ARATH;;	G-type lectin S-receptor-like serine/threonine-protein kinase SD1-13 OS=Arabidopsis thaliana OX=3702 GN=SD113 PE=1 SV=2;;	PF07714.17;;PF00069.25;;PF01453.24;;PF00954.20;;PF08276.11;;PF11883.8	Pkinase_Tyr;;Pkinase;;B_lectin;;S_locus_glycop;;PAN_2;;DUF3403	Protein tyrosine kinase;;Protein kinase domain;;D-mannose binding lectin;;S-locus glycoprotein domain;;PAN-like domain;;Domain of unknown function
Vitvi13g00177	Vitvi13g00177	-	GO:0019430;;GO:0005759;;GO:0004784;;GO:0046872	biological_process;;cellular_component;;molecular_function;;molecular_function;;	BP:removal of superoxide radicals;;CC:mitochondrial matrix;;MF:superoxide dismutase activity;;MF:metal ion binding;;	K04564	SOD2	map04146	Peroxisome	COG0605	V:Defense mechanisms	RVW42331.1	Superoxide dismutase [Mn], mitochondrial [Vitis vinifera]	sp|P11796|SODM_NICPL;;	Superoxide dismutase [Mn], mitochondrial OS=Nicotiana plumbaginifolia OX=4092 GN=SODA PE=1 SV=1;;	PF02777.18;;PF00081.22	Sod_Fe_C;;Sod_Fe_N	Iron/manganese superoxide dismutases, C-terminal domain;;Iron/manganese superoxide dismutases, alpha-hairpin domain
Vitvi03g01243	Vitvi03g01243	Appear only in secondary splicing variant	GO:0006355;;GO:0008270	biological_process;;molecular_function;;	BP:regulation of transcription, DNA-templated;;MF:zinc ion binding;;	------	------	------	------	ENOG410YB4A	S:Function unknown	XP_003631734.1	PREDICTED: protein FAR-RED IMPAIRED RESPONSE 1 isoform X1 [Vitis vinifera]	sp|Q9SWG3|FAR1_ARATH;;	Protein FAR-RED IMPAIRED RESPONSE 1 OS=Arabidopsis thaliana OX=3702 GN=FAR1 PE=1 SV=1;;	------	------	------
Vitvi13g01837	Vitvi13g01837	-	GO:0005524	molecular_function;;	MF:ATP binding;;	K08900	BCS1	------	------	COG0465	S:Function unknown	XP_002267624.1	PREDICTED: AAA-ATPase At4g25835 [Vitis vinifera]	sp|F4JPK8|AATPE_ARATH;;	AAA-ATPase At4g30250 OS=Arabidopsis thaliana OX=3702 GN=At4g30250 PE=3 SV=1;;	PF14363.6;;PF00004.29;;PF13191.6;;PF05673.13;;PF13555.6	AAA_assoc;;AAA;;AAA_16;;DUF815;;AAA_29	Domain associated at C-terminal with AAA;;ATPase family associated with various cellular activities;;AAA ATPase domain;;Protein of unknown function;;P-loop containing region of AAA domain
Vitvi19g00657	Vitvi19g00657	Appear in primary splicing variant	GO:0003682	molecular_function;;	MF:chromatin binding;;	------	------	------	------	ENOG410YDA7	S:Function unknown	XP_010644550.1	PREDICTED: uncharacterized protein LOC100265203 [Vitis vinifera]	sp|Q500V5|AGDP1_ARATH;;	Protein AGENET DOMAIN;;	PF05641.12;;PF01426.18	Agenet;;BAH	Agenet domain;;BAH domain
Vitvi04g01233	Vitvi04g01233	-	GO:0043231;;GO:0016758;;GO:0008194;;GO:0080044;;GO:0080043	cellular_component;;molecular_function;;molecular_function;;molecular_function;;molecular_function;;	CC:intracellular membrane-bounded organelle;;MF:transferase activity, transferring hexosyl groups;;MF:UDP-glycosyltransferase activity;;MF:quercetin 7-O-glucosyltransferase activity;;MF:quercetin 3-O-glucosyltransferase activity;;	K12356	UGT72E	map00940	Phenylpropanoid biosynthesis	COG1819	S:Function unknown	XP_010649185.1	PREDICTED: anthocyanidin 3-O-glucosyltransferase 5 isoform X1 [Vitis vinifera]	sp|Q40287|UFOG5_MANES;;	Anthocyanidin 3-O-glucosyltransferase 5 OS=Manihot esculenta OX=3983 GN=GT5 PE=2 SV=1;;	PF00201.18	UDPGT	UDP-glucoronosyl and UDP-glucosyl transferase
Vitvi07g00615	Vitvi07g00615	-	GO:0009416;;GO:0005634	biological_process;;cellular_component;;	BP:response to light stimulus;;CC:nucleus;;	------	------	------	------	ENOG410Y75T;;ENOG41116RU	U:Intracellular trafficking, secretion, and vesicular transport;;S:Function unknown	XP_010652376.1	PREDICTED: protein LIGHT-DEPENDENT SHORT HYPOCOTYLS 4 [Vitis vinifera]	sp|O82268|LSH3_ARATH;;	Protein LIGHT-DEPENDENT SHORT HYPOCOTYLS 3 OS=Arabidopsis thaliana OX=3702 GN=LSH3 PE=1 SV=1;;	PF04852.12	DUF640	Protein of unknown function
Vitvi16g01812	Vitvi16g01812	-	GO:0016021	cellular_component;;	CC:integral component of membrane;;	------	------	------	------	------	------	CAN79479.1	hypothetical protein VITISV_038966 [Vitis vinifera]	------	------	------	------	------
Vitvi06g01946	Vitvi06g01946	-	GO:0009094;;GO:0009570;;GO:0009507;;GO:0004106;;GO:0004664;;GO:0047769	biological_process;;cellular_component;;cellular_component;;molecular_function;;molecular_function;;molecular_function;;	BP:L-phenylalanine biosynthetic process;;CC:chloroplast stroma;;CC:chloroplast;;MF:chorismate mutase activity;;MF:prephenate dehydratase activity;;MF:arogenate dehydratase activity;;	K05359	ADT, PDT	map00400	Phenylalanine, tyrosine and tryptophan biosynthesis	COG0077	S:Function unknown	XP_002268701.1	PREDICTED: arogenate dehydratase 3, chloroplastic [Vitis vinifera]	sp|Q9ZUY3|AROD3_ARATH;;	Arogenate dehydratase 3, chloroplastic OS=Arabidopsis thaliana OX=3702 GN=ADT3 PE=1 SV=1;;	PF00800.18	PDT	Prephenate dehydratase
Vitvi03g00334	Vitvi03g00334	Appear in primary splicing variant	GO:0006520;;GO:0016021;;GO:0004617	biological_process;;cellular_component;;molecular_function;;	BP:cellular amino acid metabolic process;;CC:integral component of membrane;;MF:phosphoglycerate dehydrogenase activity;;	------	------	------	------	ENOG410YCHA	S:Function unknown	XP_003631651.1	PREDICTED: uncharacterized protein At1g01500 isoform X1 [Vitis vinifera]	sp|Q8GUH2|Y1015_ARATH;;	Uncharacterized protein At1g01500 OS=Arabidopsis thaliana OX=3702 GN=At1g01500 PE=2 SV=1;;	------	------	------
Vitvi05g01993	Vitvi05g01993	-	GO:0016021	cellular_component;;	CC:integral component of membrane;;	------	------	------	------	ENOG410ZDNN	S:Function unknown	XP_002282378.3	PREDICTED: uncharacterized protein LOC100266501 [Vitis vinifera]	------	------	------	------	------
Vitvi17g00551	Vitvi17g00551	-	GO:0042372;;GO:0009058;;GO:0009536;;GO:0008909	biological_process;;biological_process;;cellular_component;;molecular_function;;	BP:phylloquinone biosynthetic process;;BP:biosynthetic process;;CC:plastid;;MF:isochorismate synthase activity;;	K02552	menF	map00130	Ubiquinone and other terpenoid-quinone biosynthesis	COG1169	H:Coenzyme transport and metabolism	XP_010663403.1	PREDICTED: isochorismate synthase 2, chloroplastic isoform X3 [Vitis vinifera]	sp|Q9M9V6|ICS2_ARATH;;	Isochorismate synthase 2, chloroplastic OS=Arabidopsis thaliana OX=3702 GN=ICS2 PE=2 SV=2;;	PF00425.18	Chorismate_bind	chorismate binding enzyme
Vitvi09g01850	Vitvi09g01850	-	------	------	------	------	------	------	------	------	------	CBI25184.3	unnamed protein product, partial [Vitis vinifera]	------	------	------	------	------
Vitvi10g00142	Vitvi10g00142	-	------	------	------	------	------	------	------	------	------	------	------	------	------	------	------	------
Vitvi13g00953	Vitvi13g00953	-	------	------	------	------	------	------	------	------	------	------	------	------	------	------	------	------
Vitvi01g02101	Vitvi01g02101	-	GO:0090227;;GO:1901333;;GO:0009958;;GO:0010380;;GO:0009787;;GO:0009642;;GO:0048578;;GO:0010100;;GO:0031540;;GO:0016021;;GO:0005634	biological_process;;biological_process;;biological_process;;biological_process;;biological_process;;biological_process;;biological_process;;biological_process;;biological_process;;cellular_component;;cellular_component;;	BP:regulation of red or far-red light signaling pathway;;BP:positive regulation of lateral root development;;BP:positive gravitropism;;BP:regulation of chlorophyll biosynthetic process;;BP:regulation of abscisic acid-activated signaling pathway;;BP:response to light intensity;;BP:positive regulation of long-day photoperiodism, flowering;;BP:negative regulation of photomorphogenesis;;BP:regulation…	------	------	------	------	ENOG4111EEG	S:Function unknown	CBI32057.3	unnamed protein product, partial [Vitis vinifera]	sp|F4I3V6|SHW1_ARATH;;	Protein SHORT HYPOCOTYL IN WHITE LIGHT 1 OS=Arabidopsis thaliana OX=3702 GN=SHW1 PE=1 SV=1;;	------	------	------
Vitvi18g02124	Vitvi18g02124	-	GO:0016132;;GO:0010268;;GO:0016125;;GO:0007275;;GO:0055114;;GO:0016021;;GO:0004497;;GO:0016705;;GO:0020037;;GO:0005506	biological_process;;biological_process;;biological_process;;biological_process;;biological_process;;cellular_component;;molecular_function;;molecular_function;;molecular_function;;molecular_function;;	BP:brassinosteroid biosynthetic process;;BP:brassinosteroid homeostasis;;BP:sterol metabolic process;;BP:multicellular organism development;;BP:oxidation-reduction process;;CC:integral component of membrane;;MF:monooxygenase activity;;MF:oxidoreductase activity, acting on paired donors, with incorporation or reduction of molecular oxygen;;MF:heme binding;;MF:iron ion binding;;	K20667	CYP716A	------	------	COG2124	Q:Secondary metabolites biosynthesis, transport and catabolism	XP_002278948.1	PREDICTED: beta-amyrin 28-oxidase [Vitis vinifera]	sp|A5BFI4|C7A17_VITVI;;	Beta-amyrin 28-monooxygenase OS=Vitis vinifera OX=29760 GN=CYP716A17 PE=1 SV=2;;	PF00067.22	p450	Cytochrome P450
Vitvi03g00692	Vitvi03g00692	-	GO:0019748;;GO:0004185	biological_process;;molecular_function;;	BP:secondary metabolic process;;MF:serine-type carboxypeptidase activity;;	K16296	SCPL-I	------	------	COG2939	E:Amino acid transport and metabolism	CBI22421.3	unnamed protein product, partial [Vitis vinifera]	sp|Q9C7Z9|SCP18_ARATH;;	Serine carboxypeptidase-like 18 OS=Arabidopsis thaliana OX=3702 GN=SCPL18 PE=2 SV=2;;	PF00450.22	Peptidase_S10	Serine carboxypeptidase
Vitvi08g01717	Vitvi08g01717	-	GO:0000079;;GO:0007346;;GO:0016021	biological_process;;biological_process;;cellular_component;;	BP:regulation of cyclin-dependent protein serine/threonine kinase activity;;BP:regulation of mitotic cell cycle;;CC:integral component of membrane;;	------	------	------	------	ENOG410XSWB	S:Function unknown	XP_010653907.1	PREDICTED: CDK5RAP3-like protein [Vitis vinifera]	sp|Q9FG23|CK5P3_ARATH;;	CDK5RAP3-like protein OS=Arabidopsis thaliana OX=3702 GN=At5g06830 PE=2 SV=2;;	PF05600.12	DUF773	CDK5 regulatory subunit-associated protein 3
Vitvi03g01107	Vitvi03g01107	-	GO:0000943;;GO:0016747;;GO:0003676	cellular_component;;molecular_function;;molecular_function;;	CC:retrotransposon nucleocapsid;;MF:transferase activity, transferring acyl groups other than amino-acyl groups;;MF:nucleic acid binding;;	------	------	------	------	------	------	RVW55344.1	Retrovirus-related Pol polyprotein from transposon RE1 [Vitis vinifera]	------	------	------	------	------
Vitvi19g01813	Vitvi19g01813	-	------	------	------	------	------	------	------	ENOG410YZWQ;;ENOG410YDK1	S:Function unknown;;	RVW16398.1	L10-interacting MYB domain-containing protein [Vitis vinifera]	sp|Q9FFJ8|LIMYB_ARATH;;	L10-interacting MYB domain-containing protein OS=Arabidopsis thaliana OX=3702 GN=LIMYB PE=1 SV=1;;	PF12776.7;;PF13837.6	Myb_DNA-bind_3;;Myb_DNA-bind_4	Myb/SANT-like DNA-binding domain;;Myb/SANT-like DNA-binding domain
Vitvi12g02000	Vitvi12g02000	-	GO:0005634;;GO:0003677	cellular_component;;molecular_function;;	CC:nucleus;;MF:DNA binding;;	------	------	------	------	ENOG410YKZ6;;ENOG410YEN7;;ENOG410YG6U	K:Transcription;;	RVW76282.1	Zinc-finger homeodomain protein 3 [Vitis vinifera]	sp|Q9M9S0|ZHD4_ARATH;;	Zinc-finger homeodomain protein 4 OS=Arabidopsis thaliana OX=3702 GN=ZHD4 PE=1 SV=1;;	PF04770.12	ZF-HD_dimer	ZF-HD protein dimerisation region
Vitvi13g02080	Vitvi13g02080	-	GO:0009058;;GO:0016020;;GO:0005783;;GO:0005886;;GO:0016844	biological_process;;cellular_component;;cellular_component;;cellular_component;;molecular_function;;	BP:biosynthetic process;;CC:membrane;;CC:endoplasmic reticulum;;CC:plasma membrane;;MF:strictosidine synthase activity;;	K21407	APMAP	------	------	COG3386	S:Function unknown	CBI40188.3	unnamed protein product, partial [Vitis vinifera]	sp|Q4V3D9|SSL10_ARATH;;	Protein STRICTOSIDINE SYNTHASE-LIKE 10 OS=Arabidopsis thaliana OX=3702 GN=SSL10 PE=2 SV=1;;	PF03088.16;;PF08450.12;;PF01731.20	Str_synth;;SGL;;Arylesterase	Strictosidine synthase;;SMP-30/Gluconolactonase/LRE-like region;;Arylesterase
Vitvi11g00536	Vitvi11g00536	-	GO:0031408;;GO:0016021;;GO:0046872;;GO:0016702	biological_process;;cellular_component;;molecular_function;;molecular_function;;	BP:oxylipin biosynthetic process;;CC:integral component of membrane;;MF:metal ion binding;;MF:oxidoreductase activity, acting on single donors with incorporation of molecular oxygen, incorporation of two atoms of oxygen;;	------	------	------	------	------	------	RVW48699.1	putative linoleate 9S-lipoxygenase 5 [Vitis vinifera]	------	------	------	------	------
Vitvi05g01000	Vitvi05g01000	-	GO:0008643;;GO:0016021;;GO:0022857;;GO:0004045;;GO:0003677	biological_process;;cellular_component;;molecular_function;;molecular_function;;molecular_function;;	BP:carbohydrate transport;;CC:integral component of membrane;;MF:transmembrane transporter activity;;MF:aminoacyl-tRNA hydrolase activity;;MF:DNA binding;;	------	------	------	------	------	------	RVW68532.1	hypothetical protein CK203_065547 [Vitis vinifera]	------	------	------	------	------
Vitvi07g01656	Vitvi07g01656	-	GO:0042343;;GO:0016020;;GO:0016021;;GO:0004497;;GO:0020037;;GO:0016709;;GO:0016705;;GO:0005506	biological_process;;cellular_component;;cellular_component;;molecular_function;;molecular_function;;molecular_function;;molecular_function;;molecular_function;;	BP:indole glucosinolate metabolic process;;CC:membrane;;CC:integral component of membrane;;MF:monooxygenase activity;;MF:heme binding;;MF:oxidoreductase activity, acting on paired donors, with incorporation or reduction of molecular oxygen, NA;;MF:oxidoreductase activity, acting on paired donors, with incorporation or reduction of molecular oxygen;;MF:iron ion binding;;	K13260	CYP81E1_7	map00943	Isoflavonoid biosynthesis	COG2124	Q:Secondary metabolites biosynthesis, transport and catabolism	XP_010652776.1	PREDICTED: cytochrome P450 81E8-like [Vitis vinifera]	sp|W8JMU7|CYQ32_CATRO;;	Cytochrome P450 81Q32 OS=Catharanthus roseus OX=4058 GN=CYP81Q32 PE=2 SV=1;;	PF00016.20;;PF00067.22	RuBisCO_large;;p450	Ribulose bisphosphate carboxylase large chain, catalytic domain;;Cytochrome P450
Vitvi01g00458	Vitvi01g00458	-	GO:0043086;;GO:0004857	biological_process;;molecular_function;;	BP:negative regulation of catalytic activity;;MF:enzyme inhibitor activity;;	------	------	------	------	ENOG410YPKA	S:Function unknown	XP_002284784.1	PREDICTED: 21 kDa protein [Vitis vinifera]	sp|P17407|21KD_DAUCA;;	21 kDa protein OS=Daucus carota OX=4039 PE=2 SV=1;;	PF04043.15	PMEI	Plant invertase/pectin methylesterase inhibitor
Vitvi05g01485	Vitvi05g01485	-	------	------	------	------	------	------	------	ENOG410YI48	S:Function unknown	XP_010650542.1	PREDICTED: uncharacterized protein LOC104879453 isoform X2 [Vitis vinifera]	------	------	PF14709.7	DND1_DSRM	double strand RNA binding domain from DEAD END PROTEIN 1
Vitvi02g00107	Vitvi02g00107	-	------	------	------	------	------	------	------	------	------	CBI34460.3	unnamed protein product, partial [Vitis vinifera]	------	------	------	------	------
Vitvi19g02243	Vitvi19g02243	-	GO:0008270	molecular_function;;	MF:zinc ion binding;;	------	------	------	------	------	------	XP_010645071.1	PREDICTED: mucin-2-like [Vitis vinifera]	sp|Q9LNG5|PPP7L_ARATH;;	Serine/threonine-protein phosphatase 7 long form homolog OS=Arabidopsis thaliana OX=3702 GN=MAIL3 PE=2 SV=1;;	------	------	------
Vitvi07g01215	Vitvi07g01215	Appear only in secondary splicing variant	------	------	------	------	------	------	------	ENOG410YNDF	S:Function unknown	XP_003635119.2	PREDICTED: uncharacterized protein LOC100248340 isoform X1 [Vitis vinifera]	------	------	------	------	------
Vitvi01g01732	Vitvi01g01732	-	GO:0019646;;GO:0022904;;GO:0016021;;GO:0016020;;GO:0005739;;GO:0004129	biological_process;;biological_process;;cellular_component;;cellular_component;;cellular_component;;molecular_function;;	BP:aerobic electron transport chain;;BP:respiratory electron transport chain;;CC:integral component of membrane;;CC:membrane;;CC:mitochondrion;;MF:cytochrome-c oxidase activity;;	K02109	ATPF0B, atpF	map00195;;map00190	Photosynthesis;;Oxidative phosphorylation	ENOG410YH7U	S:Function unknown	YP_002608379.1	ATPase subunit 8 [Vitis vinifera]	sp|P41248|YMF19_HELAN;;	Putative ATP synthase protein YMF19 OS=Helianthus annuus OX=4232 GN=YMF19 PE=3 SV=1;;	PF06449.11;;PF02326.15	DUF1082;;YMF19	Mitochondrial domain of unknown function;;Plant ATP synthase F0
Vitvi18g02383	Vitvi18g02383	-	GO:0016021;;GO:0005506;;GO:0016705;;GO:0004497;;GO:0020037	cellular_component;;molecular_function;;molecular_function;;molecular_function;;molecular_function;;	CC:integral component of membrane;;MF:iron ion binding;;MF:oxidoreductase activity, acting on paired donors, with incorporation or reduction of molecular oxygen;;MF:monooxygenase activity;;MF:heme binding;;	------	------	------	------	COG2124	Q:Secondary metabolites biosynthesis, transport and catabolism	CAN81906.1	hypothetical protein VITISV_039240 [Vitis vinifera]	sp|Q2QYH7|C14C2_ORYSJ;;	Cytochrome P450 714C2 OS=Oryza sativa subsp. japonica OX=39947 GN=CYP714C2 PE=2 SV=1;;	PF00067.22	p450	Cytochrome P450
Vitvi12g01651	Vitvi12g01651	-	------	------	------	------	------	------	------	ENOG41114EK	S:Function unknown	XP_002267816.1	PREDICTED: uncharacterized protein LOC100241880 [Vitis vinifera]	------	------	------	------	------
Vitvi17g00273	Vitvi17g00273	Appear in primary splicing variant	GO:0016021;;GO:0008195	cellular_component;;molecular_function;;	CC:integral component of membrane;;MF:phosphatidate phosphatase activity;;	K18693	DPP1, DPPL, PLPP4_5	map00564;;map00561	Glycerophospholipid metabolism;;Glycerolipid metabolism	COG0671	I:Lipid transport and metabolism	XP_002277246.2	PREDICTED: lipid phosphate phosphatase 2 [Vitis vinifera]	sp|Q9XI60|LPP2_ARATH;;	Lipid phosphate phosphatase 2 OS=Arabidopsis thaliana OX=3702 GN=LPP2 PE=2 SV=1;;	PF01569.21	PAP2	PAP2 superfamily
Vitvi03g00212	Vitvi03g00212	-	GO:0009733;;GO:0009926	biological_process;;biological_process;;	BP:response to auxin;;BP:auxin polar transport;;	------	------	------	------	ENOG410YS77;;ENOG410YP87	S:Function unknown;;	XP_010646054.1	PREDICTED: auxin-responsive protein SAUR64-like [Vitis vinifera]	sp|Q0V7Z5|SAU64_ARATH;;	Auxin-responsive protein SAUR64 OS=Arabidopsis thaliana OX=3702 GN=SAUR64 PE=2 SV=1;;	PF02519.14	Auxin_inducible	Auxin responsive protein
Vitvi01g02055	Vitvi01g02055	-	------	------	------	------	------	------	------	------	------	XP_010651778.1	PREDICTED: uncharacterized protein LOC104879712 [Vitis vinifera]	------	------	------	------	------
Vitvi08g01201	Vitvi08g01201	The sequence of the model RefSeq protein was modified	GO:0071596;;GO:0061630;;GO:0008270	biological_process;;molecular_function;;molecular_function;;	BP:ubiquitin-dependent protein catabolic process via the N-end rule pathway;;MF:ubiquitin protein ligase activity;;MF:zinc ion binding;;	------	------	------	------	ENOG410XPQU	O:Posttranslational modification, protein turnover, chaperones	XP_010654283.1	PREDICTED: E3 ubiquitin-protein ligase PRT6 [Vitis vinifera]	sp|F4KCC2|PRT6_ARATH;;	E3 ubiquitin-protein ligase PRT6 OS=Arabidopsis thaliana OX=3702 GN=PRT6 PE=2 SV=1;;	PF02207.20	zf-UBR	Putative zinc finger in N-recognin
Vitvi00g02175	Vitvi00g02175	-	GO:0004252;;GO:0008233	molecular_function;;molecular_function;;	MF:serine-type endopeptidase activity;;MF:peptidase activity;;	------	------	------	------	COG0265	T:Signal transduction mechanisms	XP_010647510.2	PREDICTED: protease Do-like 5, chloroplastic, partial [Vitis vinifera]	sp|Q9SEL7|DEGP5_ARATH;;	Protease Do-like 5, chloroplastic OS=Arabidopsis thaliana OX=3702 GN=DEGP5 PE=1 SV=3;;	------	------	------
Vitvi15g00358	Vitvi15g00358	-	------	------	------	------	------	------	------	------	------	------	------	------	------	------	------	------
Vitvi13g02251	Vitvi13g02251	Appear only in secondary splicing variant	GO:0006355;;GO:0003712	biological_process;;molecular_function;;	BP:regulation of transcription, DNA-templated;;MF:transcription cofactor activity;;	K14972	PAXIP1, PTIP	------	------	ENOG41119DW;;ENOG41114QZ	S:Function unknown;;	RVW36860.1	Mediator of RNA polymerase II transcription subunit 15a [Vitis vinifera]	sp|F4I171|MD15A_ARATH;;	Mediator of RNA polymerase II transcription subunit 15a OS=Arabidopsis thaliana OX=3702 GN=MED15A PE=1 SV=1;;	------	------	------
Vitvi18g00106	Vitvi18g00106	-	------	------	------	------	------	------	------	ENOG410Z7Z7	Q:Secondary metabolites biosynthesis, transport and catabolism	CBI18867.3	unnamed protein product, partial [Vitis vinifera]	sp|Q9SGQ6|PP126_ARATH;;	Pentatricopeptide repeat-containing protein At1g76280 OS=Arabidopsis thaliana OX=3702 GN=At1g76280 PE=2 SV=2;;	------	------	------
Vitvi07g00750	Vitvi07g00750	-	GO:0010228;;GO:0005634;;GO:0003677	biological_process;;cellular_component;;molecular_function;;	BP:vegetative to reproductive phase transition of meristem;;CC:nucleus;;MF:DNA binding;;	------	------	------	------	ENOG4111YQX	K:Transcription	CAN76319.1	hypothetical protein VITISV_038607 [Vitis vinifera]	------	------	------	------	------
Vitvi02g01706	Vitvi02g01706	-	GO:0005739;;GO:0031012;;GO:0004222;;GO:0008270	cellular_component;;cellular_component;;molecular_function;;molecular_function;;	CC:mitochondrion;;CC:extracellular matrix;;MF:metalloendopeptidase activity;;MF:zinc ion binding;;	------	------	------	------	ENOG410ZFWD	S:Function unknown	XP_010647034.1	PREDICTED: protein NUCLEAR FUSION DEFECTIVE 6, chloroplastic/mitochondrial isoform X1 [Vitis vinifera]	------	------	------	------	------
Vitvi11g01124	Vitvi11g01124	-	------	------	------	------	------	------	------	------	------	RVW32314.1	hypothetical protein CK203_078983 [Vitis vinifera]	------	------	------	------	------
Vitvi05g01586	Vitvi05g01586	-	------	------	------	------	------	------	------	------	------	------	------	------	------	------	------	------
Vitvi02g01172	Vitvi02g01172	-	------	------	------	------	------	------	------	ENOG410YC5E	K:Transcription	XP_002263265.1	PREDICTED: myosin-14 [Vitis vinifera]	------	------	------	------	------
Vitvi19g01792	TPS95	-	GO:0016114;;GO:0005737;;GO:0010333;;GO:0000287;;GO:0034004;;GO:0052577	biological_process;;cellular_component;;molecular_function;;molecular_function;;molecular_function;;molecular_function;;	BP:terpenoid biosynthetic process;;CC:cytoplasm;;MF:terpene synthase activity;;MF:magnesium ion binding;;MF:germacradienol synthase activity;;MF:germacrene-D synthase activity;;	K15803	GERD	map00909	Sesquiterpenoid and triterpenoid biosynthesis	ENOG410YBXH;;COG2801	S:Function unknown;;L:Replication, recombination and repair	CBI20288.3	unnamed protein product, partial [Vitis vinifera]	sp|B9SCB6|TPS2_RICCO;;	Probable terpene synthase 2 OS=Ricinus communis OX=3988 GN=TPS2 PE=3 SV=1;;	PF03936.16	Terpene_synth_C	Terpene synthase family, metal binding domain
Vitvi12g02527	Vitvi12g02527	-	GO:0015074;;GO:0000943;;GO:0016021;;GO:0008270;;GO:0003676	biological_process;;cellular_component;;cellular_component;;molecular_function;;molecular_function;;	BP:DNA integration;;CC:retrotransposon nucleocapsid;;CC:integral component of membrane;;MF:zinc ion binding;;MF:nucleic acid binding;;	------	------	------	------	------	------	RVW11940.1	hypothetical protein CK203_111175 [Vitis vinifera]	------	------	------	------	------
Vitvi19g02164	Vitvi19g02164	-	GO:0016021;;GO:0005506;;GO:0016705;;GO:0004497;;GO:0020037	cellular_component;;molecular_function;;molecular_function;;molecular_function;;molecular_function;;	CC:integral component of membrane;;MF:iron ion binding;;MF:oxidoreductase activity, acting on paired donors, with incorporation or reduction of molecular oxygen;;MF:monooxygenase activity;;MF:heme binding;;	------	------	------	------	COG2124	O:Posttranslational modification, protein turnover, chaperones	CBI39940.3	unnamed protein product, partial [Vitis vinifera]	sp|H2DH21|C7A29_PANGI;;	Cytochrome P450 CYP72A219 OS=Panax ginseng OX=4054 PE=2 SV=1;;	PF00067.22	p450	Cytochrome P450
Vitvi16g01769	Vitvi16g01769	-	GO:0016021;;GO:0016301	cellular_component;;molecular_function;;	CC:integral component of membrane;;MF:kinase activity;;	------	------	------	------	COG4886	S:Function unknown	XP_019081736.1	PREDICTED: receptor-like protein 12 isoform X2 [Vitis vinifera]	sp|Q6JN47|EIX1_SOLLC;;	Receptor-like protein EIX1 OS=Solanum lycopersicum OX=4081 GN=EIX1 PE=2 SV=2;;	PF08263.12;;PF13855.6	LRRNT_2;;LRR_8	Leucine rich repeat N-terminal domain;;Leucine rich repeat
Vitvi08g01644	Vitvi08g01644	-	GO:0016308;;GO:0005524	molecular_function;;molecular_function;;	MF:1-phosphatidylinositol-4-phosphate 5-kinase activity;;MF:ATP binding;;	K00889	PIP5K	map04070;;map04144;;map00562	Phosphatidylinositol signaling system;;Endocytosis;;Inositol phosphate metabolism	COG5253	S:Function unknown	XP_002267007.3	PREDICTED: phosphatidylinositol 4-phosphate 5-kinase 4 [Vitis vinifera]	sp|Q9M1K2|PI5K4_ARATH;;	Phosphatidylinositol 4-phosphate 5-kinase 4 OS=Arabidopsis thaliana OX=3702 GN=PIP5K4 PE=4 SV=1;;	PF01504.18;;PF02493.20	PIP5K;;MORN	Phosphatidylinositol-4-phosphate 5-Kinase;;MORN repeat
Vitvi14g00754	Vitvi14g00754	-	GO:0006857;;GO:0016021;;GO:0022857	biological_process;;cellular_component;;molecular_function;;	BP:oligopeptide transport;;CC:integral component of membrane;;MF:transmembrane transporter activity;;	K14638	SLC15A3_4, PHT	------	------	COG3104	S:Function unknown	RVW15946.1	Protein NRT1/ PTR family 8.1 [Vitis vinifera]	sp|Q9M390|PTR1_ARATH;;	Protein NRT1/ PTR FAMILY 8.1 OS=Arabidopsis thaliana OX=3702 GN=NPF8.1 PE=1 SV=1;;	PF00854.21;;PF03953.17	PTR2;;Tubulin_C	POT family;;Tubulin C-terminal domain
Vitvi18g02652	Vitvi18g02652	-	GO:0016021;;GO:0003746	cellular_component;;molecular_function;;	CC:integral component of membrane;;MF:translation elongation factor activity;;	------	------	------	------	ENOG410Z1R9	S:Function unknown	CBI19418.3	unnamed protein product, partial [Vitis vinifera]	------	------	------	------	------
Vitvi19g01156	Vitvi19g01156	-	------	------	------	------	------	------	------	------	------	------	------	------	------	------	------	------
Vitvi11g01383	Vitvi11g01383	-	GO:0016121;;GO:0009570;;GO:0009507;;GO:0008270;;GO:0016702;;GO:0045549;;GO:0003676;;GO:0046872;;GO:0010436	biological_process;;cellular_component;;cellular_component;;molecular_function;;molecular_function;;molecular_function;;molecular_function;;molecular_function;;molecular_function;;	BP:carotene catabolic process;;CC:chloroplast stroma;;CC:chloroplast;;MF:zinc ion binding;;MF:oxidoreductase activity, acting on single donors with incorporation of molecular oxygen, incorporation of two atoms of oxygen;;MF:9-cis-epoxycarotenoid dioxygenase activity;;MF:nucleic acid binding;;MF:metal ion binding;;MF:carotenoid dioxygenase activity;;	------	------	------	------	COG3670	Q:Secondary metabolites biosynthesis, transport and catabolism	CBI27963.3	unnamed protein product, partial [Vitis vinifera]	sp|Q84KG5|CCD_CROSA;;	Carotenoid 9,1;;	PF03055.15	RPE65	Retinal pigment epithelial membrane protein
Vitvi19g00085	Vitvi19g00085	-	GO:0000943;;GO:0016021;;GO:0008270;;GO:0003676;;GO:0004672;;GO:0005524	cellular_component;;cellular_component;;molecular_function;;molecular_function;;molecular_function;;molecular_function;;	CC:retrotransposon nucleocapsid;;CC:integral component of membrane;;MF:zinc ion binding;;MF:nucleic acid binding;;MF:protein kinase activity;;MF:ATP binding;;	------	------	------	------	------	------	CAN68290.1	hypothetical protein VITISV_019715 [Vitis vinifera]	------	------	------	------	------
Vitvi09g01902	Vitvi09g01902	-	GO:0008270;;GO:0008234	molecular_function;;molecular_function;;	MF:zinc ion binding;;MF:cysteine-type peptidase activity;;	------	------	------	------	------	------	XP_010655185.1	PREDICTED: uncharacterized protein LOC104880400 [Vitis vinifera]	------	------	PF10551.9;;PF03108.15;;PF00872.18;;PF04434.17	MULE;;DBD_Tnp_Mut;;Transposase_mut;;SWIM	MULE transposase domain;;MuDR family transposase;;Transposase, Mutator family;;SWIM zinc finger
Vitvi18g01899	Vitvi18g01899	-	------	------	------	------	------	------	------	ENOG4110X8D	S:Function unknown	XP_002270236.1	PREDICTED: F-box/kelch-repeat protein At5g60570 [Vitis vinifera]	sp|Q8L736|SKI11_ARATH;;	F-box/kelch-repeat protein SKIP11 OS=Arabidopsis thaliana OX=3702 GN=SKIP11 PE=1 SV=2;;	------	------	------
Vitvi18g01476	Vitvi18g01476	-	GO:0016021	cellular_component;;	CC:integral component of membrane;;	K17592	SACS	------	------	ENOG410XQZM	S:Function unknown	RVW45460.1	Sacsin [Vitis vinifera]	------	------	PF07539.12	DRIM	Down-regulated in metastasis
Vitvi13g00365	Vitvi13g00365	-	GO:0016021;;GO:0022857	cellular_component;;molecular_function;;	CC:integral component of membrane;;MF:transmembrane transporter activity;;	------	------	------	------	ENOG410ZRF1	S:Function unknown	CBI31606.3	unnamed protein product, partial [Vitis vinifera]	sp|Q54MZ4|MCFB_DICDI;;	Mitochondrial substrate carrier family protein B OS=Dictyostelium discoideum OX=44689 GN=mcfB PE=3 SV=1;;	PF00153.27	Mito_carr	Mitochondrial carrier protein
Vitvi05g01032	Vitvi05g01032	-	GO:0006397;;GO:0005739	biological_process;;cellular_component;;	BP:mRNA processing;;CC:mitochondrion;;	------	------	------	------	COG3344	S:Function unknown	RVW72369.1	Retrovirus-related Pol polyprotein from transposon 17.6 [Vitis vinifera]	sp|P05511|YMC6_SCHPO;;	Uncharacterized 91 kDa protein in cob intron OS=Schizosaccharomyces pombe;;	------	------	------
Vitvi11g00471	Vitvi11g00471	-	GO:0016042;;GO:0046470;;GO:0016020;;GO:0070290;;GO:0005509;;GO:0004630	biological_process;;biological_process;;cellular_component;;molecular_function;;molecular_function;;molecular_function;;	BP:lipid catabolic process;;BP:phosphatidylcholine metabolic process;;CC:membrane;;MF:N-acylphosphatidylethanolamine-specific phospholipase D activity;;MF:calcium ion binding;;MF:phospholipase D activity;;	K01115	PLD1_2	map00565;;map00564;;map04144	Ether lipid metabolism;;Glycerophospholipid metabolism;;Endocytosis	COG1502	I:Lipid transport and metabolism	XP_002282187.3	PREDICTED: phospholipase D alpha 1 [Vitis vinifera]	sp|Q41142|PLDA1_RICCO;;	Phospholipase D alpha 1 OS=Ricinus communis OX=3988 GN=PLD1 PE=1 SV=1;;	PF12357.8;;PF00614.22;;PF00168.30;;PF13091.6	PLD_C;;PLDc;;C2;;PLDc_2	Phospholipase D C terminal;;Phospholipase D Active site motif;;C2 domain;;PLD-like domain
Vitvi17g00964	Vitvi17g00964	-	GO:0046777;;GO:0016021;;GO:0005886;;GO:0004683;;GO:0004672;;GO:0004674;;GO:0005524	biological_process;;cellular_component;;cellular_component;;molecular_function;;molecular_function;;molecular_function;;molecular_function;;	BP:protein autophosphorylation;;CC:integral component of membrane;;CC:plasma membrane;;MF:calmodulin-dependent protein kinase activity;;MF:protein kinase activity;;MF:protein serine/threonine kinase activity;;MF:ATP binding;;	------	------	------	------	COG0515	S:Function unknown	XP_002276125.1	PREDICTED: leucine-rich repeat receptor-like serine/threonine/tyrosine-protein kinase SOBIR1 [Vitis vinifera]	sp|Q9SKB2|SBIR1_ARATH;;	Leucine-rich repeat receptor-like serine/threonine/tyrosine-protein kinase SOBIR1 OS=Arabidopsis thaliana OX=3702 GN=SOBIR1 PE=1 SV=1;;	PF00069.25;;PF07714.17;;PF12799.7;;PF13855.6;;PF01636.23	Pkinase;;Pkinase_Tyr;;LRR_4;;LRR_8;;APH	Protein kinase domain;;Protein tyrosine kinase;;Leucine Rich repeats;;Leucine rich repeat;;Phosphotransferase enzyme family
Vitvi05g00879	Vitvi05g00879	-	------	------	------	------	------	------	------	------	------	------	------	------	------	------	------	------
Vitvi14g00765	Vitvi14g00765	-	------	------	------	K15255	PIF1	------	------	ENOG410Y4KS;;COG0507	L:Replication, recombination and repair;;	XP_020255701.1	ATP-dependent DNA helicase PIF6-like [Asparagus officinalis]	------	------	PF05970.14	PIF1	PIF1-like helicase
Vitvi04g02163	Vitvi04g02163	-	------	------	------	------	------	------	------	ENOG410YH00	S:Function unknown	XP_002265165.1	PREDICTED: protein POLLENLESS 3-LIKE 2 [Vitis vinifera]	sp|Q9SD20|MS5L2_ARATH;;	Protein POLLENLESS 3-LIKE 2 OS=Arabidopsis thaliana OX=3702 GN=At3g51280 PE=2 SV=1;;	PF00515.28;;PF07719.17;;PF14559.6;;PF13181.6;;PF13424.6;;PF13432.6;;PF13428.6;;PF13374.6;;PF13176.6	TPR_1;;TPR_2;;TPR_19;;TPR_8;;TPR_12;;TPR_16;;TPR_14;;TPR_10;;TPR_7	Tetratricopeptide repeat;;Tetratricopeptide repeat;;Tetratricopeptide repeat;;Tetratricopeptide repeat;;Tetratricopeptide repeat;;Tetratricopeptide repeat;;Tetratricopeptide repeat;;Tetratricopeptide repeat;;Tetratricopeptide repeat
Vitvi18g01732	Vitvi18g01732	-	------	------	------	------	------	------	------	------	------	------	------	------	------	------	------	------
Vitvi18g00189	Vitvi18g00189	-	GO:0009664;;GO:0005618;;GO:0016021;;GO:0016020;;GO:0005576	biological_process;;cellular_component;;cellular_component;;cellular_component;;cellular_component;;	BP:plant-type cell wall organization;;CC:cell wall;;CC:integral component of membrane;;CC:membrane;;CC:extracellular region;;	------	------	------	------	ENOG410YB3R	G:Carbohydrate transport and metabolism	XP_002285891.1	PREDICTED: expansin-A11 [Vitis vinifera]	sp|Q9LNU3|EXP11_ARATH;;	Expansin-A11 OS=Arabidopsis thaliana OX=3702 GN=EXPA11 PE=2 SV=1;;	PF01357.21;;PF03330.18	Pollen_allerg_1;;DPBB_1	Pollen allergen;;Lytic transglycolase
Vitvi11g01652	Vitvi11g01652	Appear in primary splicing variant	GO:0016301	molecular_function;;	MF:kinase activity;;	------	------	------	------	ENOG410ZGEC	S:Function unknown	XP_010656851.1	PREDICTED: uncharacterized protein LOC100852427 isoform X1 [Vitis vinifera]	------	------	------	------	------
Vitvi16g01388	Vitvi16g01388	-	GO:0016021	cellular_component;;	CC:integral component of membrane;;	------	------	------	------	ENOG4111SC3	S:Function unknown	XP_002275994.2	PREDICTED: thylakoid lumenal 17.4 kDa protein, chloroplastic [Vitis vinifera]	sp|P81760|TL17_ARATH;;	Thylakoid lumenal 17.4 kDa protein, chloroplastic OS=Arabidopsis thaliana OX=3702 GN=TL17 PE=1 SV=2;;	PF00805.22;;PF13576.6;;PF13599.6	Pentapeptide;;Pentapeptide_3;;Pentapeptide_4	Pentapeptide repeats;;Pentapeptide repeats;;Pentapeptide repeats
Vitvi09g01026	Vitvi09g01026	-	GO:0045454;;GO:0005623;;GO:0050660;;GO:0009055;;GO:0004148	biological_process;;cellular_component;;molecular_function;;molecular_function;;molecular_function;;	BP:cell redox homeostasis;;CC:cell;;MF:flavin adenine dinucleotide binding;;MF:electron carrier activity;;MF:dihydrolipoyl dehydrogenase activity;;	K00382	DLD, lpd, pdhD	map00630;;map00310;;map00640;;map00620;;map00010;;map00260;;map00020;;map00280;;map00380	Glyoxylate and dicarboxylate metabolism;;Lysine degradation;;Propanoate metabolism;;Pyruvate metabolism;;Glycolysis / Gluconeogenesis;;Glycine, serine and threonine metabolism;;Citrate cycle (TCA cycle);;Valine, leucine and isoleucine degradation;;Tryptophan metabolism	COG1249	E:Amino acid transport and metabolism	CAN83636.1	hypothetical protein VITISV_019442 [Vitis vinifera]	sp|Q9M5K3|DLDH1_ARATH;;	Dihydrolipoyl dehydrogenase 1, mitochondrial OS=Arabidopsis thaliana OX=3702 GN=LPD1 PE=1 SV=2;;	------	------	------
Vitvi07g02307	Vitvi07g02307	-	GO:0006338;;GO:0016021;;GO:0031011	biological_process;;cellular_component;;cellular_component;;	BP:chromatin remodeling;;CC:integral component of membrane;;CC:Ino80 complex;;	------	------	------	------	ENOG4111IYH	S:Function unknown	CAN83596.1	hypothetical protein VITISV_041377 [Vitis vinifera]	------	------	------	------	------
Vitvi03g00080	Vitvi03g00080	-	GO:0005509	molecular_function;;	MF:calcium ion binding;;	------	------	------	------	ENOG4111GM0	S:Function unknown	XP_019074465.1	PREDICTED: uncharacterized protein LOC109122358 isoform X1 [Vitis vinifera]	------	------	PF13499.6;;PF00036.32;;PF13405.6	EF-hand_7;;EF-hand_1;;EF-hand_6	EF-hand domain pair;;EF hand;;EF-hand domain
Vitvi10g00085	Vitvi10g00085	-	GO:0005975;;GO:0016021;;GO:0004553	biological_process;;cellular_component;;molecular_function;;	BP:carbohydrate metabolic process;;CC:integral component of membrane;;MF:hydrolase activity, hydrolyzing O-glycosyl compounds;;	K19891	GN1_2_3	map00500	Starch and sucrose metabolism	ENOG410YEGG	G:Carbohydrate transport and metabolism	XP_003632942.1	PREDICTED: glucan endo-1,3-beta-glucosidase 1 [Vitis vinifera]	sp|O65399|E131_ARATH;;	Glucan endo-1,3-beta-glucosidase 1 OS=Arabidopsis thaliana OX=3702 GN=At1g11820 PE=2 SV=3;;	PF00332.18;;PF07983.13	Glyco_hydro_17;;X8	Glycosyl hydrolases family 17;;X8 domain
Vitvi15g01508	Vitvi15g01508	-	GO:0016787	molecular_function;;	MF:hydrolase activity;;	------	------	------	------	COG0657	M:Cell wall/membrane/envelope biogenesis	XP_002277119.1	PREDICTED: probable carboxylesterase 8 [Vitis vinifera]	sp|O64640|CXE8_ARATH;;	Probable carboxylesterase 8 OS=Arabidopsis thaliana OX=3702 GN=CXE8 PE=2 SV=1;;	PF07859.13;;PF00135.28	Abhydrolase_3;;COesterase	alpha/beta hydrolase fold;;Carboxylesterase family
Vitvi18g00556	Vitvi18g00556	-	GO:0016021;;GO:0016020	cellular_component;;cellular_component;;	CC:integral component of membrane;;CC:membrane;;	------	------	------	------	ENOG410Z7Z7	S:Function unknown	XP_002285611.1	PREDICTED: pentatricopeptide repeat-containing protein At1g09900 [Vitis vinifera]	sp|Q3EDF8|PPR28_ARATH;;	Pentatricopeptide repeat-containing protein At1g09900 OS=Arabidopsis thaliana OX=3702 GN=At1g09900 PE=2 SV=1;;	PF13041.6;;PF12854.7;;PF01535.20;;PF13812.6;;PF17177.4	PPR_2;;PPR_1;;PPR;;PPR_3;;PPR_long	PPR repeat family;;PPR repeat;;PPR repeat;;Pentatricopeptide repeat domain;;Pentacotripeptide-repeat region of PRORP
Vitvi14g01525	Vitvi14g01525	-	------	------	------	------	------	------	------	ENOG41115NF	S:Function unknown	XP_002271244.1	PREDICTED: uncharacterized protein LOC100263446 [Vitis vinifera]	------	------	------	------	------
Vitvi15g01319	Vitvi15g01319	-	GO:0015074;;GO:0000943;;GO:0016021;;GO:0008270;;GO:0003676	biological_process;;cellular_component;;cellular_component;;molecular_function;;molecular_function;;	BP:DNA integration;;CC:retrotransposon nucleocapsid;;CC:integral component of membrane;;MF:zinc ion binding;;MF:nucleic acid binding;;	------	------	------	------	------	------	CAN69505.1	hypothetical protein VITISV_008508 [Vitis vinifera]	------	------	------	------	------
Vitvi17g00040	Vitvi17g00040	-	GO:0051603;;GO:0005773;;GO:0004185	biological_process;;cellular_component;;molecular_function;;	BP:proteolysis involved in cellular protein catabolic process;;CC:vacuole;;MF:serine-type carboxypeptidase activity;;	K16297	SCPL-II	------	------	COG2939	O:Posttranslational modification, protein turnover, chaperones	XP_002280796.2	PREDICTED: serine carboxypeptidase-like 45 [Vitis vinifera]	sp|Q93Y09|SCP45_ARATH;;	Serine carboxypeptidase-like 45 OS=Arabidopsis thaliana OX=3702 GN=SCPL45 PE=2 SV=1;;	PF00450.22	Peptidase_S10	Serine carboxypeptidase
Vitvi00g01892	Vitvi00g01892	-	GO:0015986;;GO:0015991;;GO:0042773;;GO:0045263;;GO:0016021;;GO:0005739;;GO:0031966;;GO:0008137;;GO:0008289;;GO:0015078	biological_process;;biological_process;;biological_process;;cellular_component;;cellular_component;;cellular_component;;cellular_component;;molecular_function;;molecular_function;;molecular_function;;	BP:ATP synthesis coupled proton transport;;BP:ATP hydrolysis coupled proton transport;;BP:ATP synthesis coupled electron transport;;CC:proton-transporting ATP synthase complex, coupling factor;;CC:integral component of membrane;;CC:mitochondrion;;CC:mitochondrial membrane;;MF:NADH dehydrogenas;;MF:lipid binding;;MF:hydrogen ion transmembrane transporter activity;;	K02128	ATPeF0C, ATP5G, ATP9	map00190	Oxidative phosphorylation	ENOG41123ET	F:Nucleotide transport and metabolism	ALJ78513.1	Atp9 (mitochondrion) [Malus hupehensis var. mengshanensis]	sp|Q37550|ATP9_MALDO;;	ATP synthase subunit 9, mitochondrial OS=Malus domestica OX=3750 GN=ATP9 PE=3 SV=1;;	PF00137.21	ATP-synt_C	ATP synthase subunit C
Vitvi15g00322	Vitvi15g00322	-	------	------	------	------	------	------	------	------	------	------	------	------	------	------	------	------
Vitvi01g01283	Vitvi01g01283	-	GO:0010082;;GO:0051302;;GO:0032875;;GO:0005739	biological_process;;biological_process;;biological_process;;cellular_component;;	BP:regulation of root meristem growth;;BP:regulation of cell division;;BP:regulation of DNA endoreduplication;;CC:mitochondrion;;	------	------	------	------	COG1723	S:Function unknown	XP_002266340.1	PREDICTED: uncharacterized protein LOC100265119 isoform X1 [Vitis vinifera]	------	------	PF02582.14	DUF155	Uncharacterised ACR, YagE family COG1723
Vitvi08g02464	Vitvi08g02464	-	GO:0001666;;GO:0005982;;GO:0005985;;GO:0010431;;GO:0016020;;GO:0009505;;GO:0005829;;GO:0016157	biological_process;;biological_process;;biological_process;;biological_process;;cellular_component;;cellular_component;;cellular_component;;molecular_function;;	BP:response to hypoxia;;BP:starch metabolic process;;BP:sucrose metabolic process;;BP:seed maturation;;CC:membrane;;CC:plant-type cell wall;;CC:cytosol;;MF:sucrose synthase activity;;	cit;K00695	;E2.4.1.13	map00500	Starch and sucrose metabolism	COG0438	M:Cell wall/membrane/envelope biogenesis	CBI41115.3	unnamed protein product, partial [Vitis vinifera]	sp|Q00917|SUS2_ARATH;;	Sucrose synthase 2 OS=Arabidopsis thaliana OX=3702 GN=SUS2 PE=2 SV=3;;	------	------	------
Vitvi07g03171	Vitvi07g03171	-	GO:0043001;;GO:0006886;;GO:0005794;;GO:0005525	biological_process;;biological_process;;cellular_component;;molecular_function;;	BP:Golgi to plasma membrane protein transport;;BP:intracellular protein transport;;CC:Golgi apparatus;;MF:GTP binding;;	K07952	ARFRP1	------	------	ENOG410ZMDV	S:Function unknown	CBI14814.3	unnamed protein product, partial [Vitis vinifera]	sp|Q32LJ2|ARFRP_BOVIN;;	ADP-ribosylation factor-related protein 1 OS=Bos taurus OX=9913 GN=ARFRP1 PE=2 SV=1;;	PF00025.21;;PF00503.20;;PF04670.12	Arf;;G-alpha;;Gtr1_RagA	ADP-ribosylation factor family;;G-protein alpha subunit;;Gtr1/RagA G protein conserved region
Vitvi04g01177	Vitvi04g01177	Non coding	GO:0016021;;GO:0016301;;GO:0008408;;GO:0003676	cellular_component;;molecular_function;;molecular_function;;molecular_function;;	CC:integral component of membrane;;MF:kinase activity;;MF:3'-5' exonuclease activity;;MF:nucleic acid binding;;	------	------	------	------	COG4886;;ENOG410XS63	S:Function unknown;;	XP_010662800.1	PREDICTED: LRR receptor-like serine/threonine-protein kinase GSO2 [Vitis vinifera]	------	------	------	------	------
Vitvi06g01375	Vitvi06g01375	-	GO:0004180;;GO:0008236	molecular_function;;molecular_function;;	MF:carboxypeptidase activity;;MF:serine-type peptidase activity;;	K01285	PRCP	------	------	ENOG410Y38A	S:Function unknown	XP_002271733.2	PREDICTED: lysosomal Pro-X carboxypeptidase isoform X2 [Vitis vinifera]	sp|Q5RBU7|PCP_PONAB;;	Lysosomal Pro-X carboxypeptidase OS=Pongo abelii OX=9601 GN=PRCP PE=2 SV=1;;	PF05577.12;;PF12146.8;;PF00561.20;;PF00326.21	Peptidase_S28;;Hydrolase_4;;Abhydrolase_1;;Peptidase_S9	Serine carboxypeptidase S28;;Serine aminopeptidase, S33;;alpha/beta hydrolase fold;;Prolyl oligopeptidase family
Vitvi17g01154	Vitvi17g01154	-	GO:0016021	cellular_component;;	CC:integral component of membrane;;	------	------	------	------	------	------	RVW28323.1	hypothetical protein CK203_104497 [Vitis vinifera]	------	------	------	------	------
Vitvi18g00708	Vitvi18g00708	-	GO:0016575;;GO:0009409;;GO:0005634;;GO:0003676	biological_process;;biological_process;;cellular_component;;molecular_function;;	BP:histone deacetylation;;BP:response to cold;;CC:nucleus;;MF:nucleic acid binding;;	------	------	------	------	ENOG410YNPP;;ENOG410Z1Q8	D:Cell cycle control, cell division, chromosome partitioning;;S:Function unknown	XP_010664536.1	PREDICTED: zinc finger protein 4 [Vitis vinifera]	sp|Q39266|ZFP7_ARATH;;	Zinc finger protein 7 OS=Arabidopsis thaliana OX=3702 GN=ZFP7 PE=1 SV=1;;	------	------	------
Vitvi11g00588	Vitvi11g00588	Appear only in secondary splicing variant	------	------	------	K23390	BAG6	------	------	ENOG410XS9P;;COG5272	O:Posttranslational modification, protein turnover, chaperones;;	XP_002265813.2	PREDICTED: uncharacterized protein LOC100260199 isoform X1 [Vitis vinifera]	sp|D5LXJ0|CIP73_LOTJA;;	Ubiquitin-like domain-containing protein CIP73 OS=Lotus japonicus OX=34305 GN=CIP73 PE=1 SV=1;;	------	------	------
Vitvi13g01237	Vitvi13g01237	The sequence of the model RefSeq protein was modified	GO:0006355;;GO:0003712	biological_process;;molecular_function;;	BP:regulation of transcription, DNA-templated;;MF:transcription cofactor activity;;	K14972	PAXIP1, PTIP	------	------	ENOG4111KNE	S:Function unknown	XP_019079890.1	PREDICTED: mediator of RNA polymerase II transcription subunit 15a [Vitis vinifera]	sp|F4I171|MD15A_ARATH;;	Mediator of RNA polymerase II transcription subunit 15a OS=Arabidopsis thaliana OX=3702 GN=MED15A PE=1 SV=1;;	------	------	------
Vitvi07g00248	Vitvi07g00248	-	GO:0016567;;GO:0009734;;GO:0031146;;GO:0019005;;GO:0000822	biological_process;;biological_process;;biological_process;;cellular_component;;molecular_function;;	BP:protein ubiquitination;;BP:auxin-activated signaling pathway;;BP:SCF-dependent proteasomal ubiquitin-dependent protein catabolic process;;CC:SCF ubiquitin ligase complex;;MF:inositol hexakisphosphate binding;;	K14485	TIR1	map04075	Plant hormone signal transduction	ENOG410XQ54	S:Function unknown	XP_002269127.1	PREDICTED: protein TRANSPORT INHIBITOR RESPONSE 1 [Vitis vinifera]	sp|Q570C0|TIR1_ARATH;;	Protein TRANSPORT INHIBITOR RESPONSE 1 OS=Arabidopsis thaliana OX=3702 GN=TIR1 PE=1 SV=2;;	PF18791.1;;PF18511.1;;PF12937.7;;PF00646.33	Transp_inhibit;;F-box_5;;F-box-like;;F-box	Transport inhibitor response 1 protein domain;;F-box;;F-box-like;;F-box domain
Vitvi02g01477	Vitvi02g01477	-	GO:0046872;;GO:0051213;;GO:0016491	molecular_function;;molecular_function;;molecular_function;;	MF:metal ion binding;;MF:dioxygenase activity;;MF:oxidoreductase activity;;	------	------	------	------	COG3491	S:Function unknown	CBI33960.3	unnamed protein product, partial [Vitis vinifera]	sp|A2A1A0|NCS1_COPJA;;	S-norcoclaurine synthase 1 OS=Coptis japonica OX=3442 GN=NCS1 PE=1 SV=1;;	PF14226.6	DIOX_N	non-haem dioxygenase in morphine synthesis N-terminal
Vitvi05g00303	Vitvi05g00303	Appear in primary splicing variant	GO:0030974;;GO:0031305;;GO:0016021;;GO:0022857;;GO:0015234	biological_process;;cellular_component;;cellular_component;;molecular_function;;molecular_function;;	BP:thiamine pyrophosphate transport;;CC:integral component of mitochondrial inner membrane;;CC:integral component of membrane;;MF:transmembrane transporter activity;;MF:thiamine transmembrane transporter activity;;	K15108	SLC25A19, DNC, TPC1	------	------	ENOG410ZRF1	S:Function unknown	XP_002272682.1	PREDICTED: mitochondrial thiamine pyrophosphate carrier [Vitis vinifera]	sp|Q9FI73|TDPC2_ARATH;;	Mitochondrial thiamine diphosphate carrier 2 OS=Arabidopsis thaliana OX=3702 GN=At5g48970 PE=2 SV=1;;	PF00153.27	Mito_carr	Mitochondrial carrier protein
Vitvi10g00262	Vitvi10g00262	-	GO:0016021;;GO:0005886;;GO:0051539	cellular_component;;cellular_component;;molecular_function;;	CC:integral component of membrane;;CC:plasma membrane;;MF:4 iron, 4 sulfur cluster binding;;	------	------	------	------	ENOG410YHDU	S:Function unknown	XP_010647129.2	PREDICTED: CASP-like protein 2B1 [Vitis vinifera]	sp|A7R385|CSPLC_VITVI;;	CASP-like protein 2B1 OS=Vitis vinifera OX=29760 GN=GSVIVT00013502001 PE=2 SV=1;;	PF04535.12	DUF588	Domain of unknown function
Vitvi02g00126	Vitvi02g00126	-	GO:0005634;;GO:0005829;;GO:0046872;;GO:0004724;;GO:0004722	cellular_component;;cellular_component;;molecular_function;;molecular_function;;molecular_function;;	CC:nucleus;;CC:cytosol;;MF:metal ion binding;;MF:magnesium-dependent protein serine/threonine phosphatase activity;;MF:protein serine/threonine phosphatase activity;;	K14497	PP2C	map04016;;map04075	MAPK signaling pathway - plant;;Plant hormone signal transduction	COG0631	G:Carbohydrate transport and metabolism	XP_002266149.1	PREDICTED: probable protein phosphatase 2C 51 [Vitis vinifera]	sp|Q5SN75|P2C08_ORYSJ;;	Probable protein phosphatase 2C 8 OS=Oryza sativa subsp. japonica OX=39947 GN=Os01g0656200 PE=2 SV=1;;	PF00481.21;;PF13672.6	PP2C;;PP2C_2	Protein phosphatase 2C;;Protein phosphatase 2C
Vitvi15g00455	Vitvi15g00455	-	GO:0006189;;GO:0006351;;GO:0006164;;GO:0005829;;GO:0003937;;GO:0004643;;GO:0003899;;GO:0003677	biological_process;;biological_process;;biological_process;;cellular_component;;molecular_function;;molecular_function;;molecular_function;;molecular_function;;	BP:'de novo' IMP biosynthetic process;;BP:transcription, DNA-templated;;BP:purine nucleotide biosynthetic process;;CC:cytosol;;MF:IMP cyclohydrolase activity;;MF:phosphoribosylaminoimidazolecarboxamide formyltransferase activity;;MF:DNA-directed RNA polymerase activity;;MF:DNA binding;;	K00602	purH	map00230;;map00670	Purine metabolism;;One carbon pool by folate	COG0138	F:Nucleotide transport and metabolism	CAN65147.1	hypothetical protein VITISV_030251 [Vitis vinifera]	sp|P18616|NRPB1_ARATH;;	DNA-directed RNA polymerase II subunit 1 OS=Arabidopsis thaliana OX=3702 GN=NRPB1 PE=1 SV=3;;	PF04997.12;;PF02142.22	RNA_pol_Rpb1_1;;MGS	RNA polymerase Rpb1, domain 1;;MGS-like domain
Vitvi08g02043	Vitvi08g02043	-	GO:0006635;;GO:0030244;;GO:0055088;;GO:0033540;;GO:0016021;;GO:0005777;;GO:0050660;;GO:0016760;;GO:0005504;;GO:0003997;;GO:0071949	biological_process;;biological_process;;biological_process;;biological_process;;cellular_component;;cellular_component;;molecular_function;;molecular_function;;molecular_function;;molecular_function;;molecular_function;;	BP:fatty acid beta-oxidation;;BP:cellulose biosynthetic process;;BP:lipid homeostasis;;BP:fatty acid beta-oxidation using acyl-CoA oxidase;;CC:integral component of membrane;;CC:peroxisome;;MF:flavin adenine dinucleotide binding;;MF:cellulose synthas;;MF:fatty acid binding;;MF:acyl-CoA oxidase activity;;MF:FAD binding;;	K00232	E1.3.3.6, ACOX1, ACOX3	map00640;;map00592;;map01040;;map00071;;map04146;;map00410	Propanoate metabolism;;alpha-Linolenic acid metabolism;;Biosynthesis of unsaturated fatty acids;;Fatty acid degradation;;Peroxisome;;beta-Alanine metabolism	COG1960	I:Lipid transport and metabolism	XP_002278663.1	PREDICTED: acyl-coenzyme A oxidase 3, peroxisomal [Vitis vinifera]	sp|P0CZ23|ACOX3_ARATH;;	Acyl-coenzyme A oxidase 3, peroxisomal OS=Arabidopsis thaliana OX=3702 GN=ACX3 PE=1 SV=1;;	PF01756.19	ACOX	Acyl-CoA oxidase
Vitvi18g02476	Vitvi18g02476	-	GO:0050662;;GO:0003824;;GO:0016616;;GO:0016491	molecular_function;;molecular_function;;molecular_function;;molecular_function;;	MF:coenzyme binding;;MF:catalytic activity;;MF:oxidoreductase activity, acting on the CH-OH group of donors, NAD or NADP as acceptor;;MF:oxidoreductase activity;;	------	------	------	------	COG0451	M:Cell wall/membrane/envelope biogenesis	XP_002275562.1	PREDICTED: cinnamoyl-CoA reductase 2 [Vitis vinifera]	sp|Q9SAH9|CCR2_ARATH;;	Cinnamoyl-CoA reductase 2 OS=Arabidopsis thaliana OX=3702 GN=CCR2 PE=1 SV=1;;	PF01370.21;;PF16363.5;;PF13460.6;;PF01073.19;;PF07993.12;;PF05368.13;;PF02719.15;;PF08659.10	Epimerase;;GDP_Man_Dehyd;;NAD_binding_10;;3Beta_HSD;;NAD_binding_4;;NmrA;;Polysacc_synt_2;;KR	NAD dependent epimerase/dehydratase family;;GDP-mannose 4,6 dehydratase;;NA;;3-beta hydroxysteroid dehydrogenase/isomerase family;;Male sterility protein;;NmrA-like family;;Polysaccharide biosynthesis protein;;KR domain
Vitvi01g00122	Vitvi01g00122	-	GO:0008670	molecular_function;;	MF:2,4-dienoyl-CoA reductas;;	K13237	DECR2	map04146	Peroxisome	COG1028	S:Function unknown	XP_002275982.1	PREDICTED: peroxisomal 2,4-dienoyl-CoA reductase [Vitis vinifera]	sp|Q9LTV6|DECR2_ARATH;;	Peroxisomal 2,4-dienoyl-CoA reductase OS=Arabidopsis thaliana OX=3702 GN=At3g12800 PE=2 SV=1;;	PF13561.6;;PF00106.25;;PF08659.10	adh_short_C2;;adh_short;;KR	Enoyl;;short chain dehydrogenase;;KR domain
Vitvi13g01959	Vitvi13g01959	-	GO:0008284;;GO:0010928;;GO:0031538;;GO:0009965;;GO:0006979;;GO:0048530;;GO:2000024;;GO:0035265;;GO:0080178;;GO:0002098;;GO:0071215;;GO:0051301;;GO:0009787;;GO:0016021;;GO:0005634;;GO:0005829;;GO:0033588;;GO:0005737	biological_process;;biological_process;;biological_process;;biological_process;;biological_process;;biological_process;;biological_process;;biological_process;;biological_process;;biological_process;;biological_process;;biological_process;;biological_process;;cellular_component;;cellular_component;;cellular_component;;cellular_component;;cellular_component;;	BP:positive regulation of cell proliferation;;BP:regulation of auxin mediated signaling pathway;;BP:negative regulation of anthocyanin metabolic process;;BP:leaf morphogenesis;;BP:response to oxidative stress;;BP:fruit morphogenesis;;BP:regulation of leaf development;;BP:organ growth;;BP:5-carbamoylmethyl uridine residue modification;;BP:tRNA wobble uridine modification;;BP:cellular response to a…	K11373	ELP1, IKI3, IKBKAP	------	------	COG5290	K:Transcription	XP_002279262.1	PREDICTED: elongator complex protein 1 [Vitis vinifera]	sp|Q9FNA4|ELP1_ARATH;;	Elongator complex protein 1 OS=Arabidopsis thaliana OX=3702 GN=ELP1 PE=1 SV=1;;	PF04762.12	IKI3	IKI3 family
Vitvi12g02109	Vitvi12g02109	-	GO:0016021;;GO:0008375	cellular_component;;molecular_function;;	CC:integral component of membrane;;MF:acetylglucosaminyltransferase activity;;	------	------	------	------	ENOG410YDCH	S:Function unknown	XP_002268014.1	PREDICTED: uncharacterized protein LOC100250508 [Vitis vinifera]	sp|Q65XS5|BC10_ORYSJ;;	Glycosyltransferase BC10 OS=Oryza sativa subsp. japonica OX=39947 GN=BC10 PE=1 SV=1;;	PF02485.21	Branch	Core-2/I-Branching enzyme
Vitvi14g02021	Vitvi14g02021	-	------	------	------	------	------	------	------	ENOG410XNS0	S:Function unknown	XP_002284191.1	PREDICTED: uncharacterized protein LOC100268024 [Vitis vinifera]	------	------	PF14234.6	DUF4336	Domain of unknown function
Vitvi13g00224	Vitvi13g00224	-	------	------	------	------	------	------	------	------	------	------	------	------	------	------	------	------
Vitvi13g01886	Vitvi13g01886	-	GO:0000151;;GO:0046872	cellular_component;;molecular_function;;	CC:ubiquitin ligase complex;;MF:metal ion binding;;	------	------	------	------	ENOG4111VJ1	O:Posttranslational modification, protein turnover, chaperones	XP_002273272.1	PREDICTED: protein yippee-like [Vitis vinifera]	sp|P59234|YIPL_SOLTU;;	Protein yippee-like OS=Solanum tuberosum OX=4113 PE=2 SV=1;;	PF03226.14	Yippee-Mis18	Yippee zinc-binding/DNA-binding /Mis18, centromere assembly
Vitvi03g01561	Vitvi03g01561	-	GO:0016787	molecular_function;;	MF:hydrolase activity;;	------	------	------	------	COG0657	I:Lipid transport and metabolism	XP_019073806.1	PREDICTED: probable carboxylesterase 2 [Vitis vinifera]	sp|Q9SX78|CXE2_ARATH;;	Probable carboxylesterase 2 OS=Arabidopsis thaliana OX=3702 GN=CXE2 PE=2 SV=1;;	PF07859.13;;PF00135.28;;PF10340.9	Abhydrolase_3;;COesterase;;Say1_Mug180	alpha/beta hydrolase fold;;Carboxylesterase family;;Steryl acetyl hydrolase
Vitvi09g00051	Vitvi09g00051	-	GO:0006633	biological_process;;	BP:fatty acid biosynthetic process;;	------	------	------	------	COG0236	S:Function unknown	XP_002271901.1	PREDICTED: acyl carrier protein 1, chloroplastic [Vitis vinifera]	sp|P93092|ACP1_CASGL;;	Acyl carrier protein 1, chloroplastic OS=Casuarina glauca OX=3522 GN=ACP1 PE=2 SV=1;;	PF00550.25;;PF14573.6	PP-binding;;PP-binding_2	Phosphopantetheine attachment site;;Acyl-carrier
Vitvi12g02658	Vitvi12g02658	-	GO:0045735	molecular_function;;	MF:nutrient reservoir activity;;	------	------	------	------	ENOG41115JH	S:Function unknown	XP_002270155.1	PREDICTED: glutelin type-A 3 isoform X1 [Vitis vinifera]	sp|Q09151|GLUA3_ORYSJ;;	Glutelin type-A 3 OS=Oryza sativa subsp. japonica OX=39947 GN=GLUA3 PE=2 SV=2;;	PF00190.22;;PF07883.11	Cupin_1;;Cupin_2	Cupin;;Cupin domain
Vitvi09g01165	Vitvi09g01165	-	GO:0009555;;GO:0015074;;GO:0000943;;GO:0005886;;GO:0008270;;GO:0003676	biological_process;;biological_process;;cellular_component;;cellular_component;;molecular_function;;molecular_function;;	BP:pollen development;;BP:DNA integration;;CC:retrotransposon nucleocapsid;;CC:plasma membrane;;MF:zinc ion binding;;MF:nucleic acid binding;;	------	------	------	------	COG2801;;ENOG410ZK3M	L:Replication, recombination and repair;;S:Function unknown	RVW19932.1	Retrovirus-related Pol polyprotein from transposon RE1 [Vitis vinifera]	sp|Q94HW2|POLR1_ARATH;;	Retrovirus-related Pol polyprotein from transposon RE1 OS=Arabidopsis thaliana OX=3702 GN=RE1 PE=2 SV=1;;	------	------	------
Vitvi01g02113	Vitvi01g02113	-	GO:0008270	molecular_function;;	MF:zinc ion binding;;	------	------	------	------	------	------	XP_010653561.1	PREDICTED: E3 ubiquitin-protein ligase RNF130-like [Vitis vinifera]	sp|Q6AVN2|SIRP1_ORYSJ;;	E3 ubiquitin-protein ligase SIRP1 OS=Oryza sativa subsp. japonica OX=39947 GN=SIRP1 PE=1 SV=1;;	PF13639.6;;PF13923.6;;PF17123.5;;PF12678.7;;PF14634.6;;PF00097.25;;PF13920.6;;PF13445.6;;PF12861.7;;PF17120.5;;PF12906.7	zf-RING_2;;zf-C3HC4_2;;zf-RING_11;;zf-rbx1;;zf-RING_5;;zf-C3HC4;;zf-C3HC4_3;;zf-RING_UBOX;;zf-ANAPC11;;Zn_ribbon_17;;RINGv	Ring finger domain;;Zinc finger, C3HC4 type;;RING-like zinc finger;;RING-H2 zinc finger domain;;zinc-RING finger domain;;Zinc finger, C3HC4 type;;Zinc finger, C3HC4 type;;RING-type zinc-finger;;Anaphase-promoting complex subunit 11 RING-H2 finger;;Zinc-ribbon, C4HC2 type;;RING-variant domain
Vitvi03g00339	Vitvi03g00339	-	GO:0008154;;GO:0007010;;GO:0000902;;GO:0007163;;GO:0030864;;GO:0003779;;GO:0008179	biological_process;;biological_process;;biological_process;;biological_process;;cellular_component;;molecular_function;;molecular_function;;	BP:actin polymerization or depolymerization;;BP:cytoskeleton organization;;BP:cell morphogenesis;;BP:establishment or maintenance of cell polarity;;CC:cortical actin cytoskeleton;;MF:actin binding;;MF:adenylate cyclase binding;;	K17261	CAP1_2, SRV2	------	------	ENOG410XPXJ	S:Function unknown	XP_003631649.1	PREDICTED: cyclase-associated protein 1 [Vitis vinifera]	sp|O65902|ACAP1_ARATH;;	Cyclase-associated protein 1 OS=Arabidopsis thaliana OX=3702 GN=CAP1 PE=2 SV=1;;	PF01213.19;;PF08603.11	CAP_N;;CAP_C	Adenylate cyclase associated;;Adenylate cyclase associated
Vitvi15g01013	Vitvi15g01013	-	------	------	------	------	------	------	------	ENOG4111PSV	S:Function unknown	XP_002276718.3	PREDICTED: protein ENHANCED DISEASE RESISTANCE 4 [Vitis vinifera]	sp|O80462|XLG1_ARATH;;	Extra-large guanine nucleotide-binding protein 1 OS=Arabidopsis thaliana OX=3702 GN=XLG1 PE=1 SV=2;;	PF11331.8	zinc_ribbon_12	Probable zinc-ribbon domain
Vitvi15g00383	Vitvi15g00383	-	GO:0010075;;GO:0010087;;GO:0009965;;GO:0080060;;GO:0048263;;GO:0010014;;GO:0005634;;GO:0008289;;GO:0003677	biological_process;;biological_process;;biological_process;;biological_process;;biological_process;;biological_process;;cellular_component;;molecular_function;;molecular_function;;	BP:regulation of meristem growth;;BP:phloem or xylem histogenesis;;BP:leaf morphogenesis;;BP:integument development;;BP:determination of dorsal identity;;BP:meristem initiation;;CC:nucleus;;MF:lipid binding;;MF:DNA binding;;	K09338	HD-ZIP	------	------	ENOG410XQ3R	K:Transcription	XP_028963327.1	homeobox-leucine zipper protein ATHB-15 isoform X1 [Malus domestica]	sp|Q9ZU11|ATB15_ARATH;;	Homeobox-leucine zipper protein ATHB-15 OS=Arabidopsis thaliana OX=3702 GN=ATHB-15 PE=1 SV=1;;	------	------	------
Vitvi08g01836	Vitvi08g01836	-	GO:0032869;;GO:0006096;;GO:0005737;;GO:0030955;;GO:0016301;;GO:0000287;;GO:0004743	biological_process;;biological_process;;cellular_component;;molecular_function;;molecular_function;;molecular_function;;molecular_function;;	BP:cellular response to insulin stimulus;;BP:glycolytic process;;CC:cytoplasm;;MF:potassium ion binding;;MF:kinase activity;;MF:magnesium ion binding;;MF:pyruvate kinase activity;;	K00873	PK, pyk	map00010;;map00230;;map00620	Glycolysis / Gluconeogenesis;;Purine metabolism;;Pyruvate metabolism	COG0469	S:Function unknown	XP_002282379.2	PREDICTED: pyruvate kinase, cytosolic isozyme [Vitis vinifera]	sp|Q42954|KPYC_TOBAC;;	Pyruvate kinase, cytosolic isozyme OS=Nicotiana tabacum OX=4097 PE=2 SV=1;;	PF00224.21;;PF02887.16	PK;;PK_C	Pyruvate kinase, barrel domain;;Pyruvate kinase, alpha/beta domain
Vitvi11g01288	Vitvi11g01288	-	------	------	------	------	------	------	------	------	------	------	------	------	------	------	------	------
Vitvi01g01206	Vitvi01g01206	-	------	------	------	------	------	------	------	------	------	------	------	------	------	------	------	------
Vitvi14g00694	Vitvi14g00694	-	------	------	------	------	------	------	------	------	------	------	------	------	------	------	------	------
Vitvi09g00332	Vitvi09g00332	-	GO:0016905	molecular_function;;	MF:myosin heavy chain kinase activity;;	------	------	------	------	ENOG410YDZ1;;ENOG410XP1Z	S:Function unknown;;	XP_002278993.1	PREDICTED: WD repeat-containing protein 5 homolog [Vitis vinifera]	sp|O48716|JGB_ARATH;;	Protein JINGUBANG OS=Arabidopsis thaliana OX=3702 GN=JGB PE=1 SV=1;;	PF00400.32	WD40	WD domain, G-beta repeat
Vitvi07g01912	Vitvi07g01912	-	GO:0003333;;GO:0016021;;GO:0005886;;GO:0015171	biological_process;;cellular_component;;cellular_component;;molecular_function;;	BP:amino acid transmembrane transport;;CC:integral component of membrane;;CC:plasma membrane;;MF:amino acid transmembrane transporter activity;;	------	------	------	------	COG0814	S:Function unknown	CBI21597.3	unnamed protein product, partial [Vitis vinifera]	sp|Q9FN04|AAP4_ARATH;;	Amino acid permease 4 OS=Arabidopsis thaliana OX=3702 GN=AAP4 PE=1 SV=1;;	PF01490.18	Aa_trans	Transmembrane amino acid transporter protein
Vitvi07g01528	Vitvi07g01528	-	GO:0046983	molecular_function;;	MF:protein dimerization activity;;	------	------	------	------	ENOG410YB4F	K:Transcription	CBI18852.3	unnamed protein product, partial [Vitis vinifera]	sp|Q9LSL1|BH093_ARATH;;	Transcription factor bHLH93 OS=Arabidopsis thaliana OX=3702 GN=BHLH93 PE=1 SV=1;;	------	------	------
[truncated: 41,655 more rows]
