# Supplementary material for: Candidate gene discovery of Botrytis cinerea resistance in grapevine based on QTL mapping and RNA-seq
Source: Front Plant Sci. 2023 Feb 7;14:1127206. doi: 10.3389/fpls.2023.1127206 (PMC9941706; doi:10.3389/fpls.2023.1127206)
Supplement: Supplementary file 5 [file Table_5.xlsx]

## Sheet: Sheet1
Table S5 Candidate genes involved in the common interval of stable QTLs
Gene ID	GO_id	GO_term	Go_description	KO_id	KO_name	Pathway_id	Pathway_definition	COG_id	COG_Functional Categories	NR_hit-name	NR_description	Swiss-Prot_hit-name	Swiss-Prot_description	Pfam_id	Domain	Domain description
Vitvi02g00978	GO:0008289	molecular_function;;	MF:lipid binding;;	------	------	------	------	ENOG4112846	S:Function unknown	XP_010664750.1	PREDICTED: protein ENHANCED DISEASE RESISTANCE 2 isoform X1 [Vitis vinifera]	sp|F4JSE7|EDR2_ARATH;;	Protein ENHANCED DISEASE RESISTANCE 2 OS=Arabidopsis thaliana OX=3702 GN=EDR2 PE=2 SV=1;;	PF07059.12;;PF01852.19	DUF1336;;START	Protein of unknown function;;START domain
Vitvi02g00979	------	------	------	------	------	------	------	------	------	------	------	------	------	------	------	------
Vitvi02g00980	------	------	------	------	------	------	------	------	------	------	------	------	------	------	------	------
Vitvi02g00981	------	------	------	------	------	------	------	------	------	------	------	------	------	------	------	------
Vitvi02g00982	GO:0008289	molecular_function;;	MF:lipid binding;;	------	------	------	------	ENOG4112846	S:Function unknown	XP_002262861.1	PREDICTED: protein ENHANCED DISEASE RESISTANCE 2 isoform X1 [Vitis vinifera]	sp|F4JSE7|EDR2_ARATH;;	Protein ENHANCED DISEASE RESISTANCE 2 OS=Arabidopsis thaliana OX=3702 GN=EDR2 PE=2 SV=1;;	PF07059.12;;PF01852.19;;PF00169.29	DUF1336;;START;;PH	Protein of unknown function;;START domain;;PH domain
Vitvi02g01575	GO:0006270;;GO:0004386;;GO:0005524;;GO:0003677	biological_process;;molecular_function;;molecular_function;;molecular_function;;	BP:DNA replication initiation;;MF:helicase activity;;MF:ATP binding;;MF:DNA binding;;	K10738	MCM9	------	------	COG1241	S:Function unknown	CBI37374.3	unnamed protein product, partial [Vitis vinifera]	sp|B8B406|MCM9_ORYSI;;	Probable DNA helicase MCM9 OS=Oryza sativa subsp. indica OX=39946 GN=MCM9 PE=3 SV=1;;	PF17855.1	MCM_lid	MCM AAA-lid domain
Vitvi07g01513	GO:0006544;;GO:1904482;;GO:0006565;;GO:0035999;;GO:0019264;;GO:0046653;;GO:0046655;;GO:0006730;;GO:0004372;;GO:0050897;;GO:0070905;;GO:0030170;;GO:0008168;;GO:0016597;;GO:0008270	biological_process;;biological_process;;biological_process;;biological_process;;biological_process;;biological_process;;biological_process;;biological_process;;molecular_function;;molecular_function;;molecular_function;;molecular_function;;molecular_function;;molecular_function;;molecular_function;;	BP:glycine metabolic process;;BP:cellular response to tetrahydrofolate;;BP:L-serine catabolic process;;BP:tetrahydrofolate interconversion;;BP:glycine biosynthetic process from serine;;BP:tetrahydrofolate metabolic process;;BP:folic acid metabolic process;;BP:one-carbon metabolic process;;MF:glycine hydroxymethyltransferase activity;;MF:cobalt ion binding;;MF:serine binding;;MF:pyridoxal phosphat…	K00600	glyA, SHMT	map00460;;map00630;;map00670;;map00260	Cyanoamino acid metabolism;;Glyoxylate and dicarboxylate metabolism;;One carbon pool by folate;;Glycine, serine and threonine metabolism	COG0112	E:Amino acid transport and metabolism	CBI25700.3	unnamed protein product, partial [Vitis vinifera]	sp|P49358|GLYM2_FLAPR;;	Serine hydroxymethyltransferase 2, mitochondrial OS=Flaveria pringlei OX=4226 PE=2 SV=1;;	PF00464.19	SHMT	Serine hydroxymethyltransferase
Vitvi07g01514	------	------	------	------	------	------	------	------	------	------	------	------	------	------	------	------
Vitvi07g01515	GO:0045944;;GO:0005634;;GO:0003700;;GO:0046983;;GO:0000977	biological_process;;cellular_component;;molecular_function;;molecular_function;;molecular_function;;	BP:positive regulation of transcription from RNA polymerase II promoter;;CC:nucleus;;MF:transcription factor activity, sequence-specific DNA binding;;MF:protein dimerization activity;;MF:RNA polymerase II regulatory region sequence-specific DNA binding;;	K09264	K09264	------	------	COG5068	E:Amino acid transport and metabolism	CBI25703.3	unnamed protein product, partial [Vitis vinifera]	sp|Q38840|AGL17_ARATH;;	Agamous-like MADS-box protein AGL17 OS=Arabidopsis thaliana OX=3702 GN=AGL17 PE=1 SV=2;;	PF01486.17	K-box	K-box region
Vitvi07g01516	GO:0045944;;GO:0005634;;GO:0003700;;GO:0046983;;GO:0000977	biological_process;;cellular_component;;molecular_function;;molecular_function;;molecular_function;;	BP:positive regulation of transcription from RNA polymerase II promoter;;CC:nucleus;;MF:transcription factor activity, sequence-specific DNA binding;;MF:protein dimerization activity;;MF:RNA polymerase II regulatory region sequence-specific DNA binding;;	K09264	K09264	------	------	COG5068	K:Transcription	XP_010646399.1	PREDICTED: MADS-box transcription factor 23 [Vitis vinifera]	sp|Q9SZJ6|AGL21_ARATH;;	Agamous-like MADS-box protein AGL21 OS=Arabidopsis thaliana OX=3702 GN=AGL21 PE=1 SV=1;;	PF01486.17;;PF00319.18	K-box;;SRF-TF	K-box region;;SRF-type transcription factor
Vitvi07g01518	GO:0016021;;GO:0030246;;GO:0005524;;GO:0004672	cellular_component;;molecular_function;;molecular_function;;molecular_function;;	CC:integral component of membrane;;MF:carbohydrate binding;;MF:ATP binding;;MF:protein kinase activity;;	------	------	------	------	COG0515;;ENOG410ZY1Z	K:Transcription;;T:Signal transduction mechanisms	RVX23371.1	L-type lectin-domain containing receptor kinase IX.1 [Vitis vinifera]	sp|Q9LXA5|LRK91_ARATH;;	L-type lectin-domain containing receptor kinase IX.1 OS=Arabidopsis thaliana OX=3702 GN=LECRK91 PE=1 SV=1;;	PF00139.19;;PF18483.1	Lectin_legB;;Bact_lectin	Legume lectin domain;;Bacterial lectin
Vitvi07g01519	GO:0008168	molecular_function;;	MF:methyltransferase activity;;	------	------	------	------	ENOG4111C1X	S:Function unknown	CBI25707.3	unnamed protein product, partial [Vitis vinifera]	------	------	------	------	------
Vitvi07g02606	GO:0046655;;GO:1904482;;GO:0006565;;GO:0035999;;GO:0019264;;GO:0006544;;GO:0046653;;GO:0006730;;GO:0004372;;GO:0050897;;GO:0070905;;GO:0008270;;GO:0008168;;GO:0016597;;GO:0030170	biological_process;;biological_process;;biological_process;;biological_process;;biological_process;;biological_process;;biological_process;;biological_process;;molecular_function;;molecular_function;;molecular_function;;molecular_function;;molecular_function;;molecular_function;;molecular_function;;	BP:folic acid metabolic process;;BP:cellular response to tetrahydrofolate;;BP:L-serine catabolic process;;BP:tetrahydrofolate interconversion;;BP:glycine biosynthetic process from serine;;BP:glycine metabolic process;;BP:tetrahydrofolate metabolic process;;BP:one-carbon metabolic process;;MF:glycine hydroxymethyltransferase activity;;MF:cobalt ion binding;;MF:serine binding;;MF:zinc ion binding;;…	K00600	glyA, SHMT	map00460;;map00630;;map00670;;map00260	Cyanoamino acid metabolism;;Glyoxylate and dicarboxylate metabolism;;One carbon pool by folate;;Glycine, serine and threonine metabolism	COG0112	E:Amino acid transport and metabolism	CBI25701.3	unnamed protein product, partial [Vitis vinifera]	sp|P49358|GLYM2_FLAPR;;	Serine hydroxymethyltransferase 2, mitochondrial OS=Flaveria pringlei OX=4226 PE=2 SV=1;;	PF00464.19	SHMT	Serine hydroxymethyltransferase
Vitvi07g02607	GO:0046655;;GO:1904482;;GO:0006565;;GO:0035999;;GO:0019264;;GO:0006544;;GO:0046653;;GO:0006730;;GO:0004372;;GO:0050897;;GO:0070905;;GO:0008270;;GO:0008168;;GO:0016597;;GO:0030170	biological_process;;biological_process;;biological_process;;biological_process;;biological_process;;biological_process;;biological_process;;biological_process;;molecular_function;;molecular_function;;molecular_function;;molecular_function;;molecular_function;;molecular_function;;molecular_function;;	BP:folic acid metabolic process;;BP:cellular response to tetrahydrofolate;;BP:L-serine catabolic process;;BP:tetrahydrofolate interconversion;;BP:glycine biosynthetic process from serine;;BP:glycine metabolic process;;BP:tetrahydrofolate metabolic process;;BP:one-carbon metabolic process;;MF:glycine hydroxymethyltransferase activity;;MF:cobalt ion binding;;MF:serine binding;;MF:zinc ion binding;;…	K00600	glyA, SHMT	map00460;;map00630;;map00670;;map00260	Cyanoamino acid metabolism;;Glyoxylate and dicarboxylate metabolism;;One carbon pool by folate;;Glycine, serine and threonine metabolism	COG0112	E:Amino acid transport and metabolism	CBI25702.3	unnamed protein product, partial [Vitis vinifera]	sp|P50433|GLYM_SOLTU;;	Serine hydroxymethyltransferase, mitochondrial OS=Solanum tuberosum OX=4113 PE=2 SV=1;;	PF00464.19	SHMT	Serine hydroxymethyltransferase
Vitvi07g02608	GO:0006565;;GO:0006544;;GO:1904482;;GO:0035999;;GO:0019264;;GO:0046653;;GO:0046655;;GO:0006730;;GO:0050897;;GO:0004372;;GO:0070905;;GO:0008270;;GO:0008168;;GO:0016597;;GO:0030170	biological_process;;biological_process;;biological_process;;biological_process;;biological_process;;biological_process;;biological_process;;biological_process;;molecular_function;;molecular_function;;molecular_function;;molecular_function;;molecular_function;;molecular_function;;molecular_function;;	BP:L-serine catabolic process;;BP:glycine metabolic process;;BP:cellular response to tetrahydrofolate;;BP:tetrahydrofolate interconversion;;BP:glycine biosynthetic process from serine;;BP:tetrahydrofolate metabolic process;;BP:folic acid metabolic process;;BP:one-carbon metabolic process;;MF:cobalt ion binding;;MF:glycine hydroxymethyltransferase activity;;MF:serine binding;;MF:zinc ion binding;;…	K00600	glyA, SHMT	map00460;;map00630;;map00670;;map00260	Cyanoamino acid metabolism;;Glyoxylate and dicarboxylate metabolism;;One carbon pool by folate;;Glycine, serine and threonine metabolism	COG0112	E:Amino acid transport and metabolism	XP_002262872.2	PREDICTED: serine hydroxymethyltransferase, mitochondrial [Vitis vinifera]	sp|P50433|GLYM_SOLTU;;	Serine hydroxymethyltransferase, mitochondrial OS=Solanum tuberosum OX=4113 PE=2 SV=1;;	------	------	------
Vitvi07g02609	GO:0008168	molecular_function;;	MF:methyltransferase activity;;	------	------	------	------	ENOG4111C1X	S:Function unknown	CBI25707.3	unnamed protein product, partial [Vitis vinifera]	------	------	------	------	------
Vitvi07g02610	GO:0046655;;GO:1904482;;GO:0006565;;GO:0035999;;GO:0019264;;GO:0006544;;GO:0046653;;GO:0006730;;GO:0004372;;GO:0050897;;GO:0070905;;GO:0008270;;GO:0008168;;GO:0016597;;GO:0030170	biological_process;;biological_process;;biological_process;;biological_process;;biological_process;;biological_process;;biological_process;;biological_process;;molecular_function;;molecular_function;;molecular_function;;molecular_function;;molecular_function;;molecular_function;;molecular_function;;	BP:folic acid metabolic process;;BP:cellular response to tetrahydrofolate;;BP:L-serine catabolic process;;BP:tetrahydrofolate interconversion;;BP:glycine biosynthetic process from serine;;BP:glycine metabolic process;;BP:tetrahydrofolate metabolic process;;BP:one-carbon metabolic process;;MF:glycine hydroxymethyltransferase activity;;MF:cobalt ion binding;;MF:serine binding;;MF:zinc ion binding;;…	K00600	glyA, SHMT	map00460;;map00630;;map00670;;map00260	Cyanoamino acid metabolism;;Glyoxylate and dicarboxylate metabolism;;One carbon pool by folate;;Glycine, serine and threonine metabolism	COG0112	T:Signal transduction mechanisms	XP_010646398.1	PREDICTED: serine hydroxymethyltransferase, mitochondrial [Vitis vinifera]	sp|P50433|GLYM_SOLTU;;	Serine hydroxymethyltransferase, mitochondrial OS=Solanum tuberosum OX=4113 PE=2 SV=1;;	PF00464.19	SHMT	Serine hydroxymethyltransferase
