# Supplementary material for: Candidate gene discovery of Botrytis cinerea resistance in grapevine based on QTL mapping and RNA-seq
Source: Front Plant Sci. 2023 Feb 7;14:1127206. doi: 10.3389/fpls.2023.1127206 (PMC9941706; doi:10.3389/fpls.2023.1127206)
Supplement: Supplementary file 6 [file Table_6.xlsx]

## Sheet: Sheet1
Table S6 Common differentially expressed genes identification both in RG0 vs. BT0d, RG72 vs. BT72 and RG120 vs. BT120.
gene_id	gene_name	Beta0	Beta72	Beta120	RG0	RG72	RG120	nr	go	KO_id	KO_name	paths	cog	cog_description	pfam	swissprot	entrez
Vitvi00g00859	ERF039	10.1233	20.4067	9.5933	22.2267	2.1267	1.4733	XP_003635442.1(PREDICTED: ethylene-responsive transcription factor ERF039 [Vitis vinifera])	GO:0003700(molecular_function:transcription factor activity, sequence-specific DNA binding); GO:0005634(cellular_component:nucleus); GO:0003677(molecular_function:DNA binding)				ENOG410YIZG(K:Transcription); ENOG41118EY(K:Transcription)	ENOG410YIZG(Transcription factor); ENOG41118EY(AP2 ERF domain-containing transcription factor)	PF00847.20(AP2:AP2 domain)	sp|Q9SUK8|ERF39_ARATH(Ethylene-responsive transcription factor ERF039 OS=Arabidopsis thaliana OX=3702 GN=ERF039 PE=2 SV=1)
Vitvi01g00095	MYB114	27.4667	5.48	2.29	3.58	0.58	0.4233	CBI27225.3(unnamed protein product, partial [Vitis vinifera])	GO:0043565(molecular_function:sequence-specific DNA binding); GO:0044212(molecular_function:transcription regulatory region DNA binding); GO:0003700(molecular_function:transcription factor activity, sequence-specific DNA binding); GO:0016021(cellular_component:integral component of membrane); GO:0030154(biological_process:cell differentiation); GO:0003677(molecular_function:DNA binding); GO:00056…	K09422	MYBP		COG5147(K:Transcription)	COG5147(Myblike DNAbinding domain containing protein)	PF00249.31(Myb_DNA-binding:Myb-like DNA-binding domain); PF13921.6(Myb_DNA-bind_6:Myb-like DNA-binding domain)	sp|Q9FNV8|MY114_ARATH(Transcription factor MYB114 OS=Arabidopsis thaliana OX=3702 GN=MYB114 PE=1 SV=1)
Vitvi01g00845	ZFP5	0.93	1.5	1.18	3.0333	2.9667	4.1	CBI32082.3(unnamed protein product, partial [Vitis vinifera])	GO:0043565(molecular_function:sequence-specific DNA binding); GO:0009736(biological_process:cytokinin-activated signaling pathway); GO:0009740(biological_process:gibberellic acid mediated signaling pathway); GO:0044212(molecular_function:transcription regulatory region DNA binding); GO:0003700(molecular_function:transcription factor activity, sequence-specific DNA binding); GO:0005634(cellular_co…				ENOG4111AXQ(S:Function unknown)	ENOG4111AXQ(zinc finger protein)	PF13912.6(zf-C2H2_6:C2H2-type zinc finger)	sp|Q39264|ZFP5_ARATH(Zinc finger protein 5 OS=Arabidopsis thaliana OX=3702 GN=ZFP5 PE=1 SV=1)
Vitvi03g01317	VviSVPS2	4.99	8.8033	9.4233	50.59	37.6867	25.9767	RVW98892.1(MADS-box protein AGL24 [Vitis vinifera])	GO:0043565(molecular_function:sequence-specific DNA binding); GO:0044212(molecular_function:transcription regulatory region DNA binding); GO:0003700(molecular_function:transcription factor activity, sequence-specific DNA binding); GO:0005634(cellular_component:nucleus); GO:0007275(biological_process:multicellular organism development); GO:0045944(biological_process:positive regulation of transcri…				COG5068(K:Transcription)	COG5068(Transcription factor)	PF00319.18(SRF-TF:SRF-type transcription factor (DNA-binding and dimerisation domain))	sp|Q9FUY6|JOIN_SOLLC(MADS-box protein JOINTLESS OS=Solanum lycopersicum OX=4081 GN=J PE=1 SV=1)
Vitvi03g01513	CPRF3	2.6033	0.6067	0.9567	0.2567	0	0.0733	RVX12305.1(Light-inducible protein CPRF3 [Vitis vinifera])	GO:0003700(molecular_function:transcription factor activity, sequence-specific DNA binding)	K09060	GBF
Vitvi03g01688	FRS5	1.1433	1.8233	1.5733	4.4433	6.43	7.9567	XP_010648057.1(PREDICTED: protein FAR1-RELATED SEQUENCE 5 [Vitis vinifera])	GO:0003700(molecular_function:transcription factor activity, sequence-specific DNA binding); GO:0006355(biological_process:regulation of transcription, DNA-templated); GO:0008270(molecular_function:zinc ion binding); GO:0003676(molecular_function:nucleic acid binding); GO:0043565(molecular_function:sequence-specific DNA binding)				ENOG410Y5S3(S:Function unknown)	ENOG410Y5S3(transposon protein)	PF03101.15(FAR1:FAR1 DNA-binding domain); PF10551.9(MULE:MULE transposase domain)	sp|Q9SZL8|FRS5_ARATH(Protein FAR1-RELATED SEQUENCE 5 OS=Arabidopsis thaliana OX=3702 GN=FRS5 PE=1 SV=1)
Vitvi04g00160	VviMYBPAL2	3.71	0.29	1.1933	1.1633	0	0.15	XP_002279941.1(PREDICTED: transcription factor MYB114 [Vitis vinifera])	GO:0043565(molecular_function:sequence-specific DNA binding); GO:0044212(molecular_function:transcription regulatory region DNA binding); GO:0003700(molecular_function:transcription factor activity, sequence-specific DNA binding); GO:0005634(cellular_component:nucleus); GO:0030154(biological_process:cell differentiation); GO:0003677(molecular_function:DNA binding)	K09422	MYBP		COG5147(S:Function unknown)	COG5147(-)	PF00249.31(Myb_DNA-binding:Myb-like DNA-binding domain); PF13921.6(Myb_DNA-bind_6:Myb-like DNA-binding domain)	sp|Q9SEI0|WER_ARATH(Transcription factor WER OS=Arabidopsis thaliana OX=3702 GN=WER PE=1 SV=1)
Vitvi04g00190	ERF017	39.66	11.07	5.3133	10.08	23.0667	8.9033	XP_002280370.1(PREDICTED: ethylene-responsive transcription factor ERF017 [Vitis vinifera])	GO:0003700(molecular_function:transcription factor activity, sequence-specific DNA binding); GO:0005634(cellular_component:nucleus); GO:0003677(molecular_function:DNA binding)				ENOG410YZF0(K:Transcription); ENOG410YNX4(K:Transcription)	ENOG410YZF0(AP2); ENOG410YNX4(Transcription factor)	PF00847.20(AP2:AP2 domain)	sp|Q84QC2|ERF17_ARATH(Ethylene-responsive transcription factor ERF017 OS=Arabidopsis thaliana OX=3702 GN=ERF017 PE=2 SV=1)
Vitvi04g01163	WRKY2	2.99	2.9833	2.9733	0.8167	0.4167	0.2667	XP_002272232.2(PREDICTED: uncharacterized protein LOC100253049 isoform X4 [Vitis vinifera])	GO:0003700(molecular_function:transcription factor activity, sequence-specific DNA binding); GO:0043565(molecular_function:sequence-specific DNA binding); GO:0005634(cellular_component:nucleus)	K18835	WRKY2	map04626(Plant-pathogen interaction)	ENOG4112BTF(K:Transcription)	ENOG4112BTF(WRKY transcription factor)		sp|Q6VWJ6|WRK46_HORVU(WRKY transcription factor SUSIBA2 OS=Hordeum vulgare OX=4513 GN=WRKY46 PE=1 SV=1)
Vitvi07g01419	AIL6	1.3267	1.37	1.49	0.0233	0	0.04	RVX23627.1(AP2-like ethylene-responsive transcription factor AIL6 [Vitis vinifera])	GO:0003700(molecular_function:transcription factor activity, sequence-specific DNA binding); GO:0005634(cellular_component:nucleus); GO:0003677(molecular_function:DNA binding)	K09285	OVM, ANT		ENOG41118NG(K:Transcription)	ENOG41118NG(Transcription factor)	PF00847.20(AP2:AP2 domain)	sp|Q52QU2|AIL6_ARATH(AP2-like ethylene-responsive transcription factor AIL6 OS=Arabidopsis thaliana OX=3702 GN=AIL6 PE=2 SV=1)
Vitvi07g01520	VviAGL17c	1.4967	1.9133	2.46	3.25	7.4533	6.5733	XP_002273556.2(PREDICTED: MADS-box transcription factor 23 isoform X1 [Vitis vinifera])	GO:0003700(molecular_function:transcription factor activity, sequence-specific DNA binding); GO:0046983(molecular_function:protein dimerization activity); GO:0005634(cellular_component:nucleus); GO:0045944(biological_process:positive regulation of transcription from RNA polymerase II promoter); GO:0000977(molecular_function:RNA polymerase II regulatory region sequence-specific DNA binding)	K09264	K09264		COG5068(K:Transcription)	COG5068(Transcription factor)	PF01486.17(K-box:K-box region); PF00319.18(SRF-TF:SRF-type transcription factor (DNA-binding and dimerisation domain))	sp|Q9SZJ6|AGL21_ARATH(Agamous-like MADS-box protein AGL21 OS=Arabidopsis thaliana OX=3702 GN=AGL21 PE=1 SV=1)
Vitvi07g01612	VviSHR5	21.58	0.9933	0.65	6.82	0.0167	0.1	XP_002279517.3(PREDICTED: scarecrow-like protein 32 [Vitis vinifera])	GO:0003700(molecular_function:transcription factor activity, sequence-specific DNA binding); GO:0043565(molecular_function:sequence-specific DNA binding); GO:0005634(cellular_component:nucleus)				ENOG410XRRT(S:Function unknown)	ENOG410XRRT(Scarecrow-like protein)	PF03514.14(GRAS:GRAS domain family)	sp|Q9SN22|SCL32_ARATH(Scarecrow-like protein 32 OS=Arabidopsis thaliana OX=3702 GN=SCL32 PE=1 SV=1)
Vitvi07g01847	WRKY51	8.54	28.8267	25.4933	26.96	66.0133	65.8567	XP_010652864.1(PREDICTED: probable WRKY transcription factor 51 [Vitis vinifera])	GO:0003700(molecular_function:transcription factor activity, sequence-specific DNA binding); GO:0043565(molecular_function:sequence-specific DNA binding); GO:0005634(cellular_component:nucleus)				ENOG410YQZM(K:Transcription)	ENOG410YQZM(WRKY transcription factor)	PF03106.15(WRKY:WRKY DNA -binding domain)	sp|Q93WU9|WRK51_ARATH(Probable WRKY transcription factor 51 OS=Arabidopsis thaliana OX=3702 GN=WRKY51 PE=1 SV=1)
Vitvi07g02062	ERF095	0	0	0	5.6367	7.72	3.25	XP_002264229.1(PREDICTED: ethylene-responsive transcription factor ERF098 [Vitis vinifera])	GO:0003700(molecular_function:transcription factor activity, sequence-specific DNA binding); GO:0005634(cellular_component:nucleus); GO:0003677(molecular_function:DNA binding)				ENOG410YQAX(S:Function unknown); ENOG410ZN2I(S:Function unknown); ENOG410YYI7(S:Function unknown)	ENOG410YQAX(dCTP pyrophosphatase 1); ENOG410ZN2I(dCTP pyrophosphatase 1); ENOG410YYI7(dCTP pyrophosphatase 1)	PF00847.20(AP2:AP2 domain)	sp|Q9LTC6|ERF95_ARATH(Ethylene-responsive transcription factor ERF095 OS=Arabidopsis thaliana OX=3702 GN=ERF095 PE=1 SV=1)
Vitvi07g02065	ERF92	4.9667	54.1167	62.0533	1.6567	10.2233	10.66	XP_002264656.1(PREDICTED: ethylene-responsive transcription factor 1B [Vitis vinifera])	GO:0003700(molecular_function:transcription factor activity, sequence-specific DNA binding); GO:0005634(cellular_component:nucleus); GO:0003677(molecular_function:DNA binding)	K14516	ERF1	map04016(MAPK signaling pathway - plant); map04075(Plant hormone signal transduction)	ENOG4111E8T(K:Transcription)	ENOG4111E8T(Transcription factor)	PF00847.20(AP2:AP2 domain)	sp|Q8LDC8|ERF92_ARATH(Ethylene-responsive transcription factor 1B OS=Arabidopsis thaliana OX=3702 GN=ERF1B PE=1 SV=2)
Vitvi07g03029	RAP2-4	0.3333	0.37	0.7	9.41	11.8133	19.7733	XP_010647274.1(PREDICTED: ethylene-responsive transcription factor RAP2-4-like, partial [Vitis vinifera])	GO:0003700(molecular_function:transcription factor activity, sequence-specific DNA binding); GO:0043565(molecular_function:sequence-specific DNA binding); GO:0005634(cellular_component:nucleus); GO:0003677(molecular_function:DNA binding)	K09286	EREBP		ENOG410YGN6(S:Function unknown)	ENOG410YGN6(-)	PF00847.20(AP2:AP2 domain)	sp|Q8H1E4|RAP24_ARATH(Ethylene-responsive transcription factor RAP2-4 OS=Arabidopsis thaliana OX=3702 GN=RAP2-4 PE=1 SV=1)
Vitvi08g01843	NAC047	0.17	21.19	46.1567	0.6467	65.4867	155.383	XP_002282566.1(PREDICTED: NAC transcription factor 47 [Vitis vinifera])	GO:0003700(molecular_function:transcription factor activity, sequence-specific DNA binding); GO:0006355(biological_process:regulation of transcription, DNA-templated); GO:0005634(cellular_component:nucleus); GO:0045893(biological_process:positive regulation of transcription, DNA-templated); GO:0003677(molecular_function:DNA binding)				ENOG410YB53(K:Transcription)	ENOG410YB53(nac domain)	PF02365.15(NAM:No apical meristem (NAM) protein)	sp|Q84TD6|NAC47_ARATH(NAC transcription factor 47 OS=Arabidopsis thaliana OX=3702 GN=NAC047 PE=2 SV=1)
Vitvi10g00254	GT-2	2.6233	5.65	3.7633	0	0	0	XP_010646634.1(PREDICTED: trihelix transcription factor GTL1, partial [Vitis vinifera])	GO:0003700(molecular_function:transcription factor activity, sequence-specific DNA binding); GO:0043565(molecular_function:sequence-specific DNA binding); GO:0005634(cellular_component:nucleus)				ENOG410YYXY(S:Function unknown)	ENOG410YYXY(nudix (nucleoside diphosphate linked moiety X)-type motif 6)	PF13837.6(Myb_DNA-bind_4:Myb/SANT-like DNA-binding domain); PF10545.9(MADF_DNA_bdg:Alcohol dehydrogenase transcription factor Myb/SANT-like); PF13921.6(Myb_DNA-bind_6:Myb-like DNA-binding domain)	sp|Q39117|TGT2_ARATH(Trihelix transcription factor GT-2 OS=Arabidopsis thaliana OX=3702 GN=GT-2 PE=2 SV=1)
Vitvi10g00345	VviMYB136	7	62.8333	35.5533	2.8567	11.1767	6.12	XP_019073657.1(PREDICTED: myb-related protein Myb4 isoform X1 [Vitis vinifera])	GO:0043565(molecular_function:sequence-specific DNA binding); GO:0044212(molecular_function:transcription regulatory region DNA binding); GO:0003700(molecular_function:transcription factor activity, sequence-specific DNA binding); GO:0005634(cellular_component:nucleus); GO:0030154(biological_process:cell differentiation); GO:0003677(molecular_function:DNA binding)	K09422	MYBP		COG5147(S:Function unknown)	COG5147(PB1 domain)	PF00249.31(Myb_DNA-binding:Myb-like DNA-binding domain); PF13921.6(Myb_DNA-bind_6:Myb-like DNA-binding domain)	sp|Q9M0Y5|MYB74_ARATH(Transcription factor MYB74 OS=Arabidopsis thaliana OX=3702 GN=MYB74 PE=2 SV=1)
Vitvi10g00469	HSFB2B	2.0267	2.49	3.7167	4.2433	13.72	20.71	XP_010655428.2(PREDICTED: heat stress transcription factor B-2a [Vitis vinifera])	GO:0043565(molecular_function:sequence-specific DNA binding); GO:0061408(biological_process:positive regulation of transcription from RNA polymerase II promoter in response to heat stress); GO:0003700(molecular_function:transcription factor activity, sequence-specific DNA binding); GO:0034605(biological_process:cellular response to heat); GO:0000978(molecular_function:RNA polymerase II core promo…	K09419	HSFF		COG5169(K:Transcription)	COG5169(Transcription factor)	PF00447.17(HSF_DNA-bind:HSF-type DNA-binding)	sp|Q9T0D3|HFB2B_ARATH(Heat stress transcription factor B-2b OS=Arabidopsis thaliana OX=3702 GN=HSFB2B PE=2 SV=1)
Vitvi10g01930	RAP2-7	1.6333	1.5567	1.4967	0.0267	0.0233	0.07	CBI31053.3(unnamed protein product, partial [Vitis vinifera])	GO:0003700(molecular_function:transcription factor activity, sequence-specific DNA binding); GO:0005634(cellular_component:nucleus); GO:0003677(molecular_function:DNA binding)	K09284	AP2		ENOG410YD13(S:Function unknown)	ENOG410YD13(-)
Vitvi11g00098	VviMYBPA4	1.5933	5.9733	2.5033	0.2533	0	0	XP_002278229.2(PREDICTED: transcription factor TT2 [Vitis vinifera])	GO:0043565(molecular_function:sequence-specific DNA binding); GO:0044212(molecular_function:transcription regulatory region DNA binding); GO:0003700(molecular_function:transcription factor activity, sequence-specific DNA binding); GO:0005634(cellular_component:nucleus); GO:0030154(biological_process:cell differentiation); GO:0003677(molecular_function:DNA binding)	K09422	MYBP		COG5147(K:Transcription)	COG5147(Myblike DNAbinding domain containing protein)	PF00249.31(Myb_DNA-binding:Myb-like DNA-binding domain); PF13921.6(Myb_DNA-bind_6:Myb-like DNA-binding domain)	sp|Q9FJA2|TT2_ARATH(Transcription factor TT2 OS=Arabidopsis thaliana OX=3702 GN=TT2 PE=1 SV=1)
Vitvi13g00116	DREB2C	78.41	4.3867	4.6967	24.7167	13.07	8.32	XP_002273838.1(PREDICTED: dehydration-responsive element-binding protein 2C [Vitis vinifera])	GO:0043565(molecular_function:sequence-specific DNA binding); GO:0044212(molecular_function:transcription regulatory region DNA binding); GO:0003700(molecular_function:transcription factor activity, sequence-specific DNA binding); GO:0005634(cellular_component:nucleus); GO:0045893(biological_process:positive regulation of transcription, DNA-templated); GO:0003677(molecular_function:DNA binding); …				ENOG410YKCQ(S:Function unknown)	ENOG410YKCQ(abscisic acid receptor)	PF00847.20(AP2:AP2 domain)	sp|Q8LFR2|DRE2C_ARATH(Dehydration-responsive element-binding protein 2C OS=Arabidopsis thaliana OX=3702 GN=DREB2C PE=2 SV=2)
Vitvi13g00338	AHL20	1.3167	1.52	1.97	2.75	2.91	4.4533	XP_019079540.1(PREDICTED: AT-hook motif nuclear-localized protein 15 [Vitis vinifera])	GO:0003700(molecular_function:transcription factor activity, sequence-specific DNA binding); GO:0003680(molecular_function:AT DNA binding); GO:0005634(cellular_component:nucleus)				ENOG410YBAD(S:Function unknown)	ENOG410YBAD(AT-hook protein of GA feedback 2)	PF03479.15(DUF296:Plants and Prokaryotes Conserved (PCC) domain)	sp|Q8GWQ2|AHL20_ARATH(AT-hook motif nuclear-localized protein 20 OS=Arabidopsis thaliana OX=3702 GN=AHL20 PE=2 SV=1)
Vitvi14g00569	TRIP4	32.6733	33.5467	32.1667	8.16	5.6233	6.3933	XP_002272470.1(PREDICTED: uncharacterized protein LOC100246193 [Vitis vinifera])	GO:0005634(cellular_component:nucleus); GO:0003713(molecular_function:transcription coactivator activity); GO:0045893(biological_process:positive regulation of transcription, DNA-templated)	K23398	TRIP4		ENOG410XTTP(V:Defense mechanisms)	ENOG410XTTP(Mate efflux family protein)	PF04266.14(ASCH:ASCH domain)	sp|Q15650|TRIP4_HUMAN(Activating signal cointegrator 1 OS=Homo sapiens OX=9606 GN=TRIP4 PE=1 SV=4)
Vitvi15g00826	RAP2-11	0.4833	0.72	0.9133	1.56	2.1567	2.1	RVW32600.1(Ethylene-responsive transcription factor RAP2-11 [Vitis vinifera])	GO:0003700(molecular_function:transcription factor activity, sequence-specific DNA binding); GO:0005634(cellular_component:nucleus); GO:0003677(molecular_function:DNA binding)				ENOG410YQI3(S:Function unknown)	ENOG410YQI3(AP2)	PF00847.20(AP2:AP2 domain)	sp|Q6J9S1|RA211_ARATH(Ethylene-responsive transcription factor RAP2-11 OS=Arabidopsis thaliana OX=3702 GN=RAP2-11 PE=2 SV=1)
Vitvi15g01208	AGL80	1.0333	2.2867	1.4933	0	0.0167	0	RVX01004.1(MADS-box transcription factor PHERES 2 [Vitis vinifera])	GO:0005634(cellular_component:nucleus); GO:0045944(biological_process:positive regulation of transcription from RNA polymerase II promoter); GO:0003677(molecular_function:DNA binding); GO:0000987(molecular_function:core promoter proximal region sequence-specific DNA binding); GO:0046983(molecular_function:protein dimerization activity); GO:0000981(molecular_function:RNA polymerase II transcriptio…	K04454	MEF2C		COG5068(K:Transcription)	COG5068(Transcription factor)	PF00319.18(SRF-TF:SRF-type transcription factor (DNA-binding and dimerisation domain))	sp|Q9FJK3|AGL80_ARATH(Agamous-like MADS-box protein AGL80 OS=Arabidopsis thaliana OX=3702 GN=AGL80 PE=1 SV=1)
Vitvi15g01266	Unknown	2.41	1.6433	1.1067	0	0	0	CBI39976.3(unnamed protein product, partial [Vitis vinifera])	GO:0003700(molecular_function:transcription factor activity, sequence-specific DNA binding); GO:0005634(cellular_component:nucleus); GO:0003677(molecular_function:DNA binding)	K09284	AP2		ENOG410YD13(K:Transcription)	ENOG410YD13(Transcription factor)
Vitvi16g01432	ERF5	522.233	282.207	67.9867	173.793	85.22	22.97	XP_002281954.1(PREDICTED: ethylene-responsive transcription factor 5 [Vitis vinifera])	GO:0003700(molecular_function:transcription factor activity, sequence-specific DNA binding); GO:0005634(cellular_component:nucleus); GO:0003677(molecular_function:DNA binding)	K09286	EREBP		ENOG410YIK7(K:Transcription); ENOG410Z37D(K:Transcription)	ENOG410YIK7(Transcription factor); ENOG410Z37D(Transcription factor)	PF00847.20(AP2:AP2 domain)	sp|Q40478|ERF5_TOBAC(Ethylene-responsive transcription factor 5 OS=Nicotiana tabacum OX=4097 GN=ERF5 PE=2 SV=1)
Vitvi17g01306	AGL80	6.4	5.6533	7.34	1.5133	1.9867	1.0167	XP_010663856.1(PREDICTED: agamous-like MADS-box protein AGL80 [Vitis vinifera])	GO:0000987(molecular_function:core promoter proximal region sequence-specific DNA binding); GO:0046983(molecular_function:protein dimerization activity); GO:0045944(biological_process:positive regulation of transcription from RNA polymerase II promoter); GO:0005634(cellular_component:nucleus); GO:0000981(molecular_function:RNA polymerase II transcription factor activity, sequence-specific DNA bin…	K04454	MEF2C		COG5068(K:Transcription)	COG5068(Transcription factor)	PF00319.18(SRF-TF:SRF-type transcription factor (DNA-binding and dimerisation domain))	sp|Q9FJK3|AGL80_ARATH(Agamous-like MADS-box protein AGL80 OS=Arabidopsis thaliana OX=3702 GN=AGL80 PE=1 SV=1)
Vitvi17g01522	SNL4	0.4633	0.1167	0.5633	1.35	0.8367	1.3733	XP_010663223.1(PREDICTED: paired amphipathic helix protein Sin3-like 4 isoform X1 [Vitis vinifera])	GO:0006355(biological_process:regulation of transcription, DNA-templated); GO:0005634(cellular_component:nucleus); GO:0003714(molecular_function:transcription corepressor activity)	K11644	SIN3A		COG5602(B:Chromatin structure and dynamics)	COG5602(Paired AMPhipathic helix protein)		sp|O04539|SNL4_ARATH(Paired amphipathic helix protein Sin3-like 4 OS=Arabidopsis thaliana OX=3702 GN=SNL4 PE=3 SV=3)
Vitvi19g00063	BEH4	0.5733	0.61	0.4967	7.2133	10.6967	8.4833	CBI20161.3(unnamed protein product, partial [Vitis vinifera])	GO:0003700(molecular_function:transcription factor activity, sequence-specific DNA binding); GO:0009742(biological_process:brassinosteroid mediated signaling pathway); GO:0006351(biological_process:transcription, DNA-templated)				ENOG4111CEU(S:Function unknown); ENOG410YESP(S:Function unknown)	ENOG4111CEU(Plant protein of unknown function (DUF822)); ENOG410YESP(BES1 BZR1 homolog protein)	PF05687.13(BES1_N:BES1/BZR1 plant transcription factor, N-terminal)	sp|Q9ZV88|BEH4_ARATH(BES1/BZR1 homolog protein 4 OS=Arabidopsis thaliana OX=3702 GN=BEH4 PE=1 SV=1)
Vitvi19g00508	VviMYB162	0.2567	0.16	0.2233	0.68	0.5567	0.8433	XP_002278003.1(PREDICTED: protein ODORANT1 [Vitis vinifera])	GO:0043565(molecular_function:sequence-specific DNA binding); GO:0044212(molecular_function:transcription regulatory region DNA binding); GO:0003700(molecular_function:transcription factor activity, sequence-specific DNA binding); GO:0005634(cellular_component:nucleus); GO:0030154(biological_process:cell differentiation); GO:0003824(molecular_function:catalytic activity); GO:0003677(molecular_fun…	K09422	MYBP		COG5147(K:Transcription)	COG5147(Myblike DNAbinding domain containing protein)	PF00249.31(Myb_DNA-binding:Myb-like DNA-binding domain); PF13921.6(Myb_DNA-bind_6:Myb-like DNA-binding domain)	sp|A2WW87|GAM1_ORYSI(Transcription factor GAMYB OS=Oryza sativa subsp. indica OX=39946 GN=GAM1 PE=2 SV=1)
Vitvi19g00709	SEC13B	0.6567	0.7633	0.67	5.1333	5.7367	5.05	XP_002266827.2(PREDICTED: protein transport protein SEC13 homolog B [Vitis vinifera])	GO:0090114(biological_process:COPII-coated vesicle budding); GO:0003676(molecular_function:nucleic acid binding); GO:0031080(cellular_component:nuclear pore outer ring); GO:0003700(molecular_function:transcription factor activity, sequence-specific DNA binding); GO:0005829(cellular_component:cytosol); GO:0005634(cellular_component:nucleus); GO:0004523(molecular_function:RNA-DNA hybrid ribonucleas…	K14004	SEC13	map03013(RNA transport); map04141(Protein processing in endoplasmic reticulum)	ENOG410XPFM(U:Intracellular trafficking, secretion, and vesicular transport)	ENOG410XPFM(Component of the coat protein complex II (COPII) which promotes the formation of transport vesicles from the endoplasmic reticulum (ER). The coat has two main functions, the physical deformation of the endoplasmic reticulum membrane into vesicles and the selection of cargo molecules. It also functions as a component of the nuclear pore complex (NPC). NPC components, collectively refer…	PF00400.32(WD40:WD domain, G-beta repeat); PF12894.7(ANAPC4_WD40:Anaphase-promoting complex subunit 4 WD40 domain)	sp|O64740|SC13B_ARATH(Protein transport protein SEC13 homolog B OS=Arabidopsis thaliana OX=3702 GN=SEC13B PE=1 SV=1)
Vitvi19g02076		2.94	3.74	2.6567	24.43	6.0133	7.9733	XP_002272719.1(PREDICTED: G-box-binding factor 4 [Vitis vinifera])	GO:0003700(molecular_function:transcription factor activity, sequence-specific DNA binding); GO:0000943(cellular_component:retrotransposon nucleocapsid)				ENOG4111AHZ(S:Function unknown)	ENOG4111AHZ(Basic region leucine zipper)	PF07716.15(bZIP_2:Basic region leucine zipper); PF00170.21(bZIP_1:bZIP transcription factor)
